# Supplementary material for: A polycistronic system for multiplexed and precalibrated expression of multigene pathways in fungi
Source: Nat Commun. 2023 Jul 17;14:4267. doi: 10.1038/s41467-023-40027-0 (PMC10352335; doi:10.1038/s41467-023-40027-0)
Supplement: Supplementary file 4 — Supplementary Data 1 [file 41467_2023_40027_MOESM4_ESM.xlsx]

## Sheet: Supplementary data 1
Supplementary data 1. Intensity-based absolute quantification of CEN.PK2-1D proteins by proteomic analysis.
Yellow highlight: Proteins with iBAQ abundancies of >500,000
ID	iBAQ Experiment 1	iBAQ Experiment 2	iBAQ Experiment 3	iBAQ-average value
K7_TDH3	18404000	17387000	19010000	18267000
K7_ENO2	17115000	19478000	18116000	1.82363e+07
CENPK1137D_4664	14553000	14988000	14397000	14646000
CENPK1137D_891	11853000	12755000	12637000	12415000
ADH1	12206000	12329000	12087000	1.22073e+07
CENPK1137D_4941	11588000	12225000	11661000	1.18247e+07
CENPK1137D_945	11717000	12166000	11488000	1.17903e+07
CENPK1137D_3977	9943500	10152000	10250000	1.01152e+07
CENPK1137D_4509	9612900	9720200	9940400	9.75783e+06
CENPK1137D_1155	9117500	8672800	8297900	8.69607e+06
CENPK1137D_3869	8555300	7862800	8278500	8232200
CENPK1137D_3622	8507300	8067200	7741500	8.10533e+06
CENPK1137D_4617	8054500	7188600	7208300	7483800
CENPK1137D_1481	7321100	7007700	7154800	7161200
CENPK1137D_498	6479100	6464400	5905900	6.28313e+06
SCRG_05639	5923500	6012900	5875400	5.93727e+06
SAM2	5352000	5478300	4938600	5256300
CENPK1137D_424	5426100	5066000	5250700	5247600
CENPK1137D_1398	5288300	5120600	5286200	5231700
CENPK1137D_3550	5303800	5255200	4660700	5.07323e+06
CENPK1137D_3503	5034900	5118900	4869800	5.00787e+06
ACT1	4833200	4901800	4717300	4.81743e+06
CENPK1137D_547	4681800	4663900	5012000	4785900
CENPK1137D_3444	4612900	4846700	4623600	4694400
CENPK1137D_1384	4278400	4208100	4064100	4.18353e+06
CENPK1137D_3221	4110700	4065000	4018300	4.06467e+06
CENPK1137D_3199	4158000	3921400	3744000	3.94113e+06
CENPK1137D_676	3866200	3793100	3502700	3.72067e+06
CENPK1137D_3175	3742700	3365100	3867200	3.65833e+06
CENPK1137D_426	3457600	3779600	3482700	3573300
K7_RPS27A	3767000	3251600	3633700	3.55077e+06
CENPK1137D_1679	3327600	3403500	3149100	3293400
CENPK1137D_2623	3397700	3293400	3103600	3264900
AWRI1631_141230	3234700	3187000	3248600	3.22343e+06
CENPK1137D_5329	3201600	3310500	3025400	3.17917e+06
K7_RPS17A	3151600	3315000	2948400	3.13833e+06
CENPK1137D_724	3357700	3080900	2963200	3.13393e+06
---	3072800	3082100	3018200	3057700
CENPK1137D_2661	3021300	3369300	2778200	3.05627e+06
CENPK1137D_3592	2966000	3169900	2980900	3.03893e+06
CENPK1137D_3368	2939900	3604000	2426900	2.99027e+06
CENPK1137D_4748	2990900	3084600	2868600	2.98137e+06
CENPK1137D_3482	2980800	2861700	2886100	2.90953e+06
CENPK1137D_1249	3000400	2880200	2781700	2.88743e+06
CENPK1137D_697	2752800	3030200	2769600	2.85087e+06
SCRG_00578	2819800	2894300	2588900	2.76767e+06
CENPK1137D_640	2863200	2760900	2602400	2.74217e+06
CENPK1137D_5371	2934600	2355600	2859700	2.71663e+06
CENPK1137D_5006	2706400	2776300	2612700	2.69847e+06
CENPK1137D_1980	2701000	2539100	2490700	2.57693e+06
SCRG_05197	2425300	2729400	2489800	2.54817e+06
EC1118_1M3_4445g	2667100	2735100	2239600	2.54727e+06
CENPK1137D_2827	2605000	2623100	2385700	2.53793e+06
CENPK1137D_2309	2677300	2536900	2377500	2.53057e+06
CENPK1137D_1457	2612800	2466800	2398700	2.49277e+06
K7_RPL35A	2635200	2738200	1984100	2452500
CENPK1137D_776	2008300	2881400	2466300	2452000
CENPK1137D_4298	2396100	2500600	2386300	2.42767e+06
CENPK1137D_4977	2622900	2434100	2212200	2.42307e+06
CENPK1137D_2995	2273800	2708900	2280400	2.42103e+06
CENPK1137D_4970	2489200	2352200	2393600	2.41167e+06
CENPK1137D_2840	2167800	2637000	2397400	2.40073e+06
CENPK1137D_709	2329000	2514300	2338400	2393900
AWRI1631_111660	2518600	2529000	2127700	2.39177e+06
CENPK1137D_1066	2545000	2309600	2268600	2374400
CENPK1137D_148	2468000	2527800	2100300	2.36537e+06
CENPK1137D_3530	2636200	1857900	2594500	2.36287e+06
CENPK1137D_4211	2534200	2387000	2090500	2.33723e+06
CENPK1137D_5357	2263000	2553000	2156900	2324300
CENPK1137D_5334	2358500	2377800	2221900	2319400
CENPK1137D_2872	2473600	2205700	2240600	2.30663e+06
CENPK1137D_4214	2303500	2357100	2209300	2.28997e+06
CENPK1137D_4556	2344200	2292900	2210000	2.28237e+06
CENPK1137D_2304	2053700	2547400	2209100	2.27007e+06
CENPK1137D_451	2462000	2146000	2201100	2269700
CENPK1137D_3003	2238100	2306300	2167700	2.23737e+06
CENPK1137D_536	2485100	2114800	2026800	2208900
CENPK1137D_2409	2331700	2292200	1717100	2.11367e+06
CENPK1137D_4777	1868600	2342300	2088300	2.09973e+06
ADK1	2189400	2081300	2018600	2.09643e+06
CENPK1137D_5345	2246600	2008300	1955500	2.07013e+06
CENPK1137D_2503	1952000	2324400	1915900	2064100
K7_RPL4A	1956100	2271900	1932100	2.05337e+06
CENPK1137D_1415	2047800	2094200	1991300	2.04443e+06
CENPK1137D_1639	1992300	2037100	2027000	2018800
CENPK1137D_2899	2043800	2087200	1915800	2015600
CENPK1137D_3847	1849700	2103900	2032500	1.99537e+06
CENPK1137D_495	1954900	2032400	1906500	1964600
CENPK1137D_1556	1526100	2455600	1852000	1.94457e+06
CENPK1137D_950	1745100	2108900	1944300	1.93277e+06
CENPK1137D_3764	1917200	1932100	1921400	1.92357e+06
CENPK1137D_2140	2004300	2015300	1703700	1.90777e+06
CENPK1137D_1068	1784100	1997700	1918900	1.90023e+06
RPS1	1759600	2171300	1752700	1.89453e+06
CENPK1137D_1419	1947100	1879100	1803900	1876700
K7_RPS6A	1794300	2049100	1781300	1874900
CENPK1137D_736	1777800	2043200	1796600	1.87253e+06
K7_RPL30	1920100	1872500	1761200	1.85127e+06
CENPK1137D_1567	1792700	1982900	1692700	1.82277e+06
CENPK1137D_3701	1754000	1943500	1717000	1.80483e+06
CENPK1137D_2300	1954200	1751300	1662300	1.78927e+06
CENPK1137D_3114	1861500	1960900	1506500	1776300
CENPK1137D_3545	1709900	1896000	1722900	1.77627e+06
CENPK1137D_2582	1859500	1684600	1714000	1752700
CENPK1137D_3299	1736400	1777200	1615100	1.70957e+06
CENPK1137D_723	1675300	1730300	1675600	1.69373e+06
CENPK1137D_3051	1723900	1567500	1716200	1669200
RPS0	1616200	1635300	1743900	1.66513e+06
CENPK1137D_2114	1758100	1532200	1679600	1.65663e+06
K7_SSC1	1718400	1604100	1552900	1.62513e+06
CENPK1137D_5362	1690000	1587100	1538900	1.60533e+06
ADO1	1579300	1550700	1589500	1.57317e+06
CENPK1137D_1268	1597400	1608400	1509300	1571700
CENPK1137D_3694	1705700	1697200	1305700	1.56953e+06
THI4	1754700	1505300	1446300	1.56877e+06
CENPK1137D_3120	1702200	1530000	1472400	1568200
CENPK1137D_2390	1582800	1546700	1479000	1.53617e+06
CENPK1137D_1594	1487300	1584100	1481500	1.51763e+06
CENPK1137D_1664	1686900	1451000	1387400	1.50843e+06
CENPK1137D_1774	1647100	1469500	1400600	1.50573e+06
CENPK1137D_1436	1434400	1548300	1499600	1494100
CENPK1137D_2729	1483200	1553300	1364800	1467100
CENPK1137D_2041	1512600	1495600	1370500	1.45957e+06
CENPK1137D_3006	1618900	1734000	1009900	1.45427e+06
CENPK1137D_919	1523200	1391500	1424000	1.44623e+06
CENPK1137D_2544	1532900	1377500	1406400	1.43893e+06
CENPK1137D_4396	1360300	1471900	1372800	1.40167e+06
CENPK1137D_4516	1442100	1329700	1387500	1.38643e+06
SSA2	1412700	1386800	1341000	1.38017e+06
CENPK1137D_2963	1352000	1446000	1321500	1.37317e+06
CENPK1137D_2384	1303100	1414000	1389700	1.36893e+06
CENPK1137D_3883	1291700	1477400	1331600	1366900
CENPK1137D_4905	1418100	1343500	1310700	1.35743e+06
CENPK1137D_447	1343600	1416500	1311500	1357200
CENPK1137D_4048	1391100	1418900	1220300	1.34343e+06
CENPK1137D_2315	1218000	1463700	1284000	1321900
CENPK1137D_634	1310200	1349200	1294100	1.31783e+06
CENPK1137D_3275	1383500	1352300	1205700	1.31383e+06
CENPK1137D_2201	1338200	1377700	1216500	1310800
CENPK1137D_2852	1457800	1413900	1059300	1.31033e+06
CENPK1137D_4893	1370000	1278000	1269600	1.30587e+06
CENPK1137D_1981	1790100	1162400	961980	1.30483e+06
AWRI1631_151010	1308800	1316800	1198300	1.27463e+06
CENPK1137D_4741	1105300	1499100	1194100	1.26617e+06
CENPK1137D_444	1300600	1276900	1173700	1250400
CENPK1137D_5234	1328800	1261800	1134600	1.24173e+06
CENPK1137D_461	1217900	1356500	1115900	1230100
CENPK1137D_3692	1229000	1225100	1213700	1222600
CENPK1137D_3610	1262100	1204800	1121500	1.19613e+06
CENPK1137D_4742	1188000	1246800	1153000	1.19593e+06
CENPK1137D_2933	1226700	1198400	1154700	1.19327e+06
CENPK1137D_1004	1147500	1288500	1096900	1.17763e+06
CENPK1137D_2237	886270	941010	1691200	1.17283e+06
CENPK1137D_3772	1181000	1192000	1141300	1.17143e+06
K7_HSC82	1197000	1172700	1142900	1.17087e+06
CENPK1137D_624	1045000	1297600	1165000	1169200
CENPK1137D_2780	1260000	1195100	1028200	1161100
HXK1	1175900	1239000	1065500	1.16013e+06
CENPK1137D_3979	1203200	1227200	1029800	1153400
CENPK1137D_3852	1182400	1156300	1068500	1.13573e+06
CENPK1137D_1304	1174600	1032000	1142300	1116300
CENPK1137D_175	974400	1212600	1131500	1.10617e+06
CENPK1137D_541	1104700	1158400	1045800	1.10297e+06
CENPK1137D_1466	1050300	1166600	1057300	1091400
K7_RPL43B	1005400	1157400	1104200	1089000
CENPK1137D_2676	1092700	1081600	1012800	1.06237e+06
CENPK1137D_675	1124200	1017000	1033000	1.05807e+06
CENPK1137D_4179	1099200	937570	1105100	1047290
CENPK1137D_4357	1089300	1035100	1016900	1047100
CENPK1137D_5007	979150	1141400	996020	1.03886e+06
CENPK1137D_1884	1050800	983180	1060500	1.03149e+06
CENPK1137D_890	1133800	917540	1042800	1031380
HSP104	986530	1055500	1035900	1.02598e+06
CENPK1137D_4280	1029300	1006400	1013800	1016500
CENPK1137D_2795	1067300	1019000	961830	1.01604e+06
CENPK1137D_1965	1005400	1085000	955710	1015370
CENPK1137D_2083	1005300	1087600	932660	1008520
CENPK1137D_3443	1067400	1020800	921220	1003140
CENPK1137D_559	1015200	1057900	897890	990330
K7_RPL19A	959440	1020100	928640	969393
CENPK1137D_4627	981020	992590	923950	965853
CENPK1137D_2668	981830	1017900	895680	965137
CENPK1137D_2647	832420	1043300	1015900	963873
CENPK1137D_1406	1030000	1013900	846600	963500
CENPK1137D_702	927600	982670	975340	961870
CENPK1137D_677	1018200	912450	918530	949727
CENPK1137D_5008	1005400	889660	929800	941620
CENPK1137D_2616	972500	994290	832370	933053
CENPK1137D_4598	801890	1084400	902150	929480
CENPK1137D_2115	890410	922370	887920	900233
CENPK1137D_2610	831510	977770	888860	899380
CENPK1137D_938	825200	951670	898740	891870
CENPK1137D_3666	954730	868170	821180	881360
CENPK1137D_3475	902040	913870	824500	880137
CENPK1137D_4577	806000	951590	871560	876383
CENPK1137D_1174	955260	927520	742180	874987
CENPK1137D_1189	928540	860650	830230	873140
CENPK1137D_265	837620	867560	870010	858397
CENPK1137D_1673	839520	884310	792550	838793
SCRG_03295	835730	883920	792020	837223
CENPK1137D_4843	865590	795560	804580	821910
CENPK1137D_2217	860700	819720	773000	817807
CENPK1137D_2049	833640	822320	759110	805023
CENPK1137D_4675	795970	836080	778890	803647
CENPK1137D_384	788090	851650	769660	803133
CENPK1137D_874	811010	883640	711050	801900
CENPK1137D_4877	922470	726290	726020	791593
CENPK1137D_4337	826620	806570	741360	791517
BNA1	743300	826950	787880	786043
CENPK1137D_139	846770	758740	741970	782493
CENPK1137D_3811	824730	779520	712380	772210
CENPK1137D_2349	814830	742170	747220	768073
CENPK1137D_2029	813040	764590	724150	767260
CENPK1137D_4457	733890	746810	805380	762027
CENPK1137D_5100	804820	762930	711400	759717
CENPK1137D_2246	817960	750730	691980	753557
CENPK1137D_922	776910	735520	738420	750283
EC1118_1L10_2190g	802110	752060	677010	743727
CENPK1137D_1875	803040	738930	684920	742297
CENPK1137D_2317	824480	812520	589670	742223
CENPK1137D_2153	758130	755180	698870	737393
CENPK1137D_4456	807580	708940	677960	731493
CYT1	747530	762040	669420	726330
CPR6	762410	746990	667610	725670
CENPK1137D_3336	737120	724490	699510	720373
CENPK1137D_2139	614100	806910	688250	703087
CENPK1137D_4473	768470	701700	634150	701440
CENPK1137D_1824	700730	758100	645210	701347
CENPK1137D_4806	706320	711650	681710	699893
CENPK1137D_4464	742390	732900	624380	699890
AWRI1631_42130	680200	760290	657530	699340
erg2	694110	720660	677430	697400
CENPK1137D_1544	737160	674550	632590	681433
CENPK1137D_5449	716960	653370	671940	680757
CENPK1137D_1370	725480	671830	633120	676810
CENPK1137D_5249	672100	702830	643290	672740
CENPK1137D_3579	733070	683850	593810	670243
AWRI1631_120770	541420	748380	689210	659670
CENPK1137D_3658	706020	626950	644260	659077
CENPK1137D_3630	698200	657970	601900	652690
CENPK1137D_2642	702040	639240	609040	650107
CENPK1137D_3826	677830	666120	604780	649577
CENPK1137D_255	660670	645820	611440	639310
CENPK1137D_1128	636850	662390	608250	635830
EC1118_1D0_8306g	503830	727520	667970	633107
DDR48	596730	667500	630970	631733
CENPK1137D_2799	642650	649410	595920	629327
CENPK1137D_3319	678920	611590	589740	626750
CENPK1137D_1906	717510	592360	561270	623713
CENPK1137D_5439	698750	582370	579190	620103
CENPK1137D_1769	645270	640950	563490	616570
CENPK1137D_5446	658180	597930	584810	613640
CENPK1137D_558	634970	619650	579120	611247
CENPK1137D_4925	631770	607680	592590	610680
CENPK1137D_2635	842840	412660	573090	609530
CENPK1137D_3533	618830	596120	596170	603707
CENPK1137D_819	577720	691390	539510	602873
CENPK1137D_5166	625550	595050	579110	599903
CENPK1137D_1314	643990	593720	536190	591300
CENPK1137D_1837	613510	607840	540510	587287
CENPK1137D_2665	543070	617470	583570	581370
CENPK1137D_2722	585200	591170	555740	577370
CENPK1137D_3261	586790	594020	533150	571320
CENPK1137D_2759	581230	550520	573070	568273
CENPK1137D_4186	553360	602630	537230	564407
CENPK1137D_1165	592460	551870	542660	562330
CENPK1137D_4656	621470	637440	419900	559603
OLA1	544660	588280	526100	553013
CENPK1137D_361	574930	569110	508290	550777
CENPK1137D_2158	554330	566520	523390	548080
CENPK1137D_2389	566800	579120	493850	546590
CENPK1137D_3752	549370	562400	518280	543350
CENPK1137D_3207	517960	567730	532800	539497
CENPK1137D_757	446930	455470	705060	535820
CENPK1137D_379	557670	557620	489800	535030
CENPK1137D_4057	548830	529600	513520	530650
CENPK1137D_5206	528780	545990	516140	530303
CENPK1137D_3760	498620	552950	531030	527533
CENPK1137D_3515	526210	554970	498190	526457
CENPK1137D_2575	522040	553030	486670	520580
CENPK1137D_1055	585700	417800	542020	515173
HXT7	542130	486550	507730	512137
CENPK1137D_5103	514120	520420	489480	508007
CENPK1137D_3891	549290	509770	464670	507910
AWRI1631_41280	492040	540900	477080	503340
K7_HNT1	538170	488550	473460	500060
CENPK1137D_1888	471190	546910	475460	497853
CENPK1137D_4524	493890	509450	488020	497120
CENPK1137D_749	473600	528260	482860	494907
CENPK1137D_109	509730	514650	455220	493200
CENPK1137D_5391	515960	488710	472200	492290
CENPK1137D_3469	481360	499340	491340	490680
K7_SER33	488290	504230	468810	487110
CENPK1137D_5019	565210	498160	394730	486033
CENPK1137D_3345	497860	507260	431040	478720
CENPK1137D_242	474410	493390	466750	478183
COX2	465580	515720	451760	477687
K7_RPS30B	433050	541410	451520	475327
CENPK1137D_1899	474980	504330	446120	475143
TPS1	490170	477820	448300	472097
CENPK1137D_3846	516700	499530	400050	472093
CENPK1137D_4912	498720	468910	445950	471193
CENPK1137D_5354	477430	473880	459710	470340
CENPK1137D_20	432280	508030	465830	468713
IMD	460330	514590	425850	466923
CENPK1137D_102	550240	500350	341990	464193
CENPK1137D_5275	459720	455530	461860	459037
CENPK1137D_2646	448380	474020	450400	457600
CENPK1137D_4121	477690	421700	472960	457450
CENPK1137D_300	464580	485160	418090	455943
CENPK1137D_2991	502860	434250	423000	453370
LIA1	447100	465500	444210	452270
CENPK1137D_4488	492350	451860	395670	446627
CENPK1137D_3617	554200	523510	259150	445620
CENPK1137D_1857	454090	454420	426650	445053
CENPK1137D_1339	466390	438400	422490	442427
CENPK1137D_1993	469270	438890	418590	442250
CENPK1137D_2870	448710	481470	392310	440830
CENPK1137D_382	464580	413920	439310	439270
CENPK1137D_3856	338580	497530	474120	436743
CENPK1137D_5411	436250	457510	408770	434177
CENPK1137D_4583	479360	420470	398780	432870
CENPK1137D_2989	431330	445300	419860	432163
CENPK1137D_557	502730	413440	379780	431983
CENPK1137D_3698	451980	462710	380610	431767
CENPK1137D_4633	466490	456900	367000	430130
CENPK1137D_2887	438750	437460	412620	429610
CENPK1137D_4658	400690	457190	426050	427977
CENPK1137D_3170	449300	442170	388820	426763
TY1B-DR6	448610	400980	417070	422220
AWRI1631_50120	442040	415240	400620	419300
CENPK1137D_1558	435020	418310	398010	417113
CENPK1137D_2608	428400	423200	396300	415967
TIF35	440280	423220	381360	414953
CENPK1137D_3463	438010	397450	402760	412740
CENPK1137D_3994	433960	385140	412400	410500
CENPK1137D_4934	743470	284120	203420	410337
CENPK1137D_990	432850	403410	386880	407713
CENPK1137D_2713	380610	397960	444160	407577
CENPK1137D_3858	400880	400450	408570	403300
CENPK1137D_3146	408060	429750	370030	402613
CENPK1137D_3304	388660	426370	390620	401883
CENPK1137D_374	245010	436090	501040	394047
CENPK1137D_2826	398600	375390	405810	393267
MAL12	343080	432750	394640	390157
CENPK1137D_2945	402640	418640	344280	388520
CENPK1137D_2200	400040	395220	366760	387340
CENPK1137D_645	402260	392700	365580	386847
CENPK1137D_2766	418430	384990	350870	384763
MET3	361130	431150	347170	379817
K7_VMA10	474410	373930	285170	377837
CENPK1137D_168	354170	393130	368410	371903
CENPK1137D_363	349060	403850	357570	370160
CENPK1137D_2071	348630	401110	341140	363627
CENPK1137D_2961	370670	374160	345870	363567
CENPK1137D_136	360300	394250	333700	362750
CENPK1137D_360	340360	401360	339300	360340
CENPK1137D_2456	307230	402160	367750	359047
CENPK1137D_4193	349590	396160	329720	358490
CENPK1137D_970	358590	383390	328660	356880
CENPK1137D_3854	305970	427260	331330	354853
CENPK1137D_3011	333370	384290	342180	353280
CENPK1137D_3103	361710	358890	328310	349637
CENPK1137D_4407	328300	402770	309830	346967
CENPK1137D_586	384330	350480	303750	346187
CENPK1137D_3210	327660	354540	343340	341847
CENPK1137D_4698	372070	340180	306360	339537
CENPK1137D_114	376130	306190	333480	338600
CENPK1137D_4361	332370	364690	318560	338540
CENPK1137D_130	311410	347810	355110	338110
CENPK1137D_975	358470	341580	312110	337387
K7_PDA1	343380	360650	303810	335947
CENPK1137D_4579	314670	360320	327850	334280
CENPK1137D_3916	374570	268900	348510	330660
CENPK1137D_4668	323040	331820	330850	328570
CENPK1137D_312	319840	351080	314490	328470
CENPK1137D_3325	352260	338320	291180	327253
CENPK1137D_4038	322840	335040	323270	327050
CENPK1137D_952	375920	300330	303220	326490
CENPK1137D_4001	358870	355170	263500	325847
CENPK1137D_2606	334700	314200	326990	325297
CENPK1137D_3377	297560	345060	331870	324830
CENPK1137D_1009	358650	284580	331060	324763
CENPK1137D_3628	367510	310850	290980	323113
CENPK1137D_3386	363830	330390	273450	322557
CENPK1137D_5314	364440	288090	312910	321813
CENPK1137D_1274	339760	341970	283660	321797
CENPK1137D_5179	341310	340370	283400	321693
CENPK1137D_669	387230	363020	209350	319867
CENPK1137D_5028	347050	296720	315060	319610
CENPK1137D_1737	317640	336650	302550	318947
CENPK1137D_3364	335760	310880	308430	318357
CENPK1137D_2869	330410	317560	294420	314130
CENPK1137D_3220	315730	329900	292150	312593
CENPK1137D_1819	307550	318120	310190	311953
CENPK1137D_2135	322650	321920	291010	311860
CENPK1137D_619	327970	301280	300690	309980
CENPK1137D_5342	304110	330570	294050	309577
sod2	374450	219060	333840	309117
CENPK1137D_3820	336880	301290	286790	308320
CENPK1137D_4223	312160	303230	308660	308017
CENPK1137D_2692	299440	330930	289600	306657
CENPK1137D_4822	340520	293420	273040	302327
CENPK1137D_3910	299420	309480	294980	301293
CENPK1137D_13	311930	308220	280410	300187
CENPK1137D_3681	320120	311440	265030	298863
CENPK1137D_366	295160	313570	279930	296220
CENPK1137D_4314	298240	299800	289280	295773
CENPK1137D_4448	307510	317390	259840	294913
CENPK1137D_5124	257250	351990	274090	294443
CENPK1137D_4058	317970	294180	270630	294260
CENPK1137D_579	287920	306850	282170	292313
RNQ1	289740	307130	279580	292150
CENPK1137D_5115	312350	301940	257200	290497
K7_SNZ3	277330	306750	281780	288620
CENPK1137D_4776	282460	299950	283140	288517
CENPK1137D_1295	304330	286350	267840	286173
CENPK1137D_2378	342230	299280	216470	285993
CENPK1137D_5	289580	261830	303210	284873
AWRI1631_73110	284280	300140	269560	284660
CENPK1137D_4436	313410	278090	262150	284550
EC1118_1P2_5039g	292690	289720	269870	284093
CENPK1137D_3742	275360	321850	255030	284080
CENPK1137D_5330	304580	282310	264290	283727
CENPK1137D_4880	276140	312650	262260	283683
K7_YRA1	325260	291220	233600	283360
CENPK1137D_5413	266120	302770	277200	282030
CENPK1137D_5412	287850	293110	261340	280767
CENPK1137D_2334	266190	303900	266650	278913
CENPK1137D_1983	297540	289590	248230	278453
CENPK1137D_1058	268710	278680	286760	278050
CENPK1137D_1131	350180	403940	77677	277266
CENPK1137D_3983	283070	266400	268400	272623
CENPK1137D_3549	295690	289180	232700	272523
CENPK1137D_3253	270440	308540	238170	272383
CENPK1137D_3044	284590	222790	305580	270987
CENPK1137D_2924	291070	285500	236180	270917
URA6	269090	273800	268750	270547
GET3	263320	269950	274370	269213
CENPK1137D_3092	276560	274980	252700	268080
CENPK1137D_3497	277770	268430	253980	266727
CENPK1137D_1512	288090	272760	238850	266567
CENPK1137D_2600	317350	310580	165620	264517
CENPK1137D_3683	259690	280370	251550	263870
CENPK1137D_4346	256320	264340	265190	261950
CENPK1137D_3739	254490	295100	235490	261693
CENPK1137D_3344	282080	264050	237360	261163
CENPK1137D_2911	255070	263080	261260	259803
CENPK1137D_2203	259960	292140	224390	258830
CENPK1137D_808	264850	261400	247010	257753
SCRG_01620	258090	276730	237550	257457
CENPK1137D_2901	256540	266860	245560	256320
CENPK1137D_4353	280370	205540	282320	256077
K7_DOG2	234400	278300	255300	256000
CENPK1137D_318	279870	253790	234200	255953
CENPK1137D_282	277450	279940	209270	255553
CENPK1137D_4082	245440	265000	253090	254510
CENPK1137D_899	242640	264490	239720	248950
CENPK1137D_3619	252670	261610	228160	247480
CENPK1137D_3001	250040	252310	239770	247373
CENPK1137D_4169	242440	263210	233750	246467
CENPK1137D_2104	250890	240260	248190	246447
CENPK1137D_923	243340	266390	228960	246230
ADE12	247890	268080	222390	246120
CENPK1137D_2548	199320	253730	284870	245973
CENPK1137D_1609	234410	255390	246600	245467
ALD3	256810	238150	241410	245457
CENPK1137D_2249	287370	227250	220890	245170
CENPK1137D_3099	265950	240200	226510	244220
CENPK1137D_3547	242150	243390	241820	242453
CENPK1137D_1583	236630	252810	236050	241830
CENPK1137D_2476	216760	264320	237890	239657
GFA1	229640	270690	218240	239523
CENPK1137D_5133	241980	248720	225870	238857
TIF34	263160	240240	210930	238110
CENPK1137D_4884	240340	254900	218630	237957
AWRI1631_154080	225490	260720	227540	237917
K7_RPL37A	251610	241170	214740	235840
CENPK1137D_1159	251790	237200	214630	234540
CENPK1137D_240	279780	243660	179220	234220
CENPK1137D_1358	267700	226340	208210	234083
CENPK1137D_3249	231160	234120	231140	232140
CENPK1137D_1157	245700	238100	210260	231353
CENPK1137D_3608	231260	238330	224200	231263
CENPK1137D_4255	255520	233690	198680	229297
CENPK1137D_4127	255310	209010	221300	228540
EC1118_1O4_4280g	225730	242540	216470	228247
K7_RVS167	233680	233920	214220	227273
CENPK1137D_1773	235700	227640	209870	224403
CENPK1137D_2341	221840	238280	212510	224210
EC1118_1D0_4676g	227770	234300	208020	223363
CENPK1137D_3149	226350	235330	208330	223337
CENPK1137D_3131	243370	226860	199440	223223
CENPK1137D_1241	255210	191330	222080	222873
CENPK1137D_1091	209610	231910	225520	222347
CENPK1137D_16	187180	251320	225210	221237
CENPK1137D_3978	229880	287220	146150	221083
CENPK1137D_1187	220240	238140	204470	220950
CENPK1137D_1621	209620	230450	222070	220713
CENPK1137D_4743	219020	236500	205550	220357
CENPK1137D_3972	231120	218610	204560	218097
REE1	224690	229390	197850	217310
CENPK1137D_3477	250910	206450	194160	217173
CENPK1137D_4926	265990	207350	177910	217083
CENPK1137D_3684	216460	220200	211380	216013
arg3	229380	220980	197400	215920
CENPK1137D_1873	216750	225240	203780	215257
AWRI1631_102020	225850	217510	202390	215250
CENPK1137D_3052	219610	230070	195820	215167
K7_OM45	235130	217010	189300	213813
CENPK1137D_3749	222990	212620	205130	213580
CENPK1137D_876	192320	233650	214000	213323
AWRI1631_153290	233310	210050	194470	212610
CENPK1137D_4865	220600	215620	201170	212463
CENPK1137D_4398	217380	216180	203510	212357
CENPK1137D_3362	220110	225120	191170	212133
CENPK1137D_3921	192540	234390	208390	211773
CENPK1137D_632	232340	209440	190960	210913
CENPK1137D_4500	247600	194800	189790	210730
CENPK1137D_3668	226950	198850	206200	210667
ALA1	199460	231440	200640	210513
CENPK1137D_4730	211940	224570	194420	210310
CENPK1137D_3263	224530	211160	187520	207737
CENPK1137D_3231	210000	212720	195540	206087
CENPK1137D_3328	215530	203490	198660	205893
CENPK1137D_2935	207130	214410	193940	205160
CENPK1137D_4118	206400	202630	204700	204577
CENPK1137D_4981	205730	211310	193230	203423
SCRG_04135	187470	222250	200120	203280
CENPK1137D_3061	196710	218500	193730	202980
CENPK1137D_3491	190910	237580	179730	202740
CENPK1137D_3156	221810	211020	174750	202527
CENPK1137D_790	208940	197430	200640	202337
CENPK1137D_2043	186340	214770	201520	200877
CENPK1137D_1161	189010	233190	179430	200543
CENPK1137D_446	201520	206130	187710	198453
CENPK1137D_1	188620	221480	182890	197663
CENPK1137D_2784	198650	214310	179680	197547
CENPK1137D_3473	209410	194160	184730	196100
CENPK1137D_3797	172970	218300	196210	195827
CENPK1137D_3481	203060	199620	183240	195307
CENPK1137D_1281	189230	203760	192740	195243
CENPK1137D_1864	236970	180560	166390	194640
CENPK1137D_3817	209830	195100	177710	194213
CENPK1137D_4805	225000	177760	179110	193957
CENPK1137D_1653	193100	187610	196750	192487
HCR1	255090	118820	202930	192280
ERR3	187950	236340	152260	192183
CENPK1137D_1010	191110	199290	181990	190797
CENPK1137D_4662	190520	204740	176780	190680
CENPK1137D_2660	173320	202630	192340	189430
CENPK1137D_1366	197260	196830	172100	188730
CENPK1137D_3781	172730	193690	198460	188293
CENPK1137D_914	189460	198380	172370	186737
CENPK1137D_1518	190800	189950	178210	186320
SEC31	179510	196610	182460	186193
CENPK1137D_1554	178650	198150	180170	185657
CENPK1137D_2277	189370	190110	174660	184713
CENPK1137D_1403	180260	196060	173700	183340
CENPK1137D_2225	185020	196320	168380	183240
K7_NFS1	194390	185550	167020	182320
CENPK1137D_3459	188090	193030	165490	182203
CENPK1137D_4328	194850	223620	127850	182107
CENPK1137D_2404	197820	180230	167500	181850
CENPK1137D_2541	177640	191660	172670	180657
HAM1	165720	198160	177290	180390
CENPK1137D_1287	187740	174020	178360	180040
CENPK1137D_5017	192840	190920	156280	180013
CENPK1137D_4499	205920	156120	175950	179330
AWRI1631_110720	180660	178420	177680	178920
CENPK1137D_3663	213440	127740	194770	178650
TIF6	186920	176540	172460	178640
CENPK1137D_1705	211740	153110	170960	178603
CENPK1137D_408	175580	202240	157130	178317
CENPK1137D_5150	187730	174670	171970	178123
CENPK1137D_608	173570	197410	159420	176800
CENPK1137D_5420	169450	176620	183740	176603
CENPK1137D_3998	173870	192350	161450	175890
hsp70	175260	170590	181420	175757
CENPK1137D_4015	166680	177220	182990	175630
CENPK1137D_5236	208740	187700	128470	174970
CENPK1137D_2227	201230	194100	129470	174933
CENPK1137D_3922	173240	181700	169100	174680
CENPK1137D_1538	177290	177490	167520	174100
CENPK1137D_2612	154090	161270	202010	172457
CENPK1137D_2920	187340	173860	155110	172103
CENPK1137D_4873	159560	187380	168600	171847
CENPK1137D_3729	161060	197150	155380	171197
CENPK1137D_2241	179450	171440	161990	170960
CENPK1137D_3502	163000	183470	160230	168900
CENPK1137D_70	185100	154200	166120	168473
CENPK1137D_1713	185020	156780	159290	167030
CCP1	171090	165260	163500	166617
CENPK1137D_5211	158930	183960	153020	165303
EC1118_1M3_5094g	189230	166250	140180	165220
MLS1	180170	165430	147710	164437
CENPK1137D_3659	160040	174840	157900	164260
CENPK1137D_177	158830	184900	148890	164207
EC1118_1L10_1178g	165380	168910	157830	164040
AWRI1631_81980	168950	163400	159260	163870
CENPK1137D_4227	155740	177060	156780	163193
HXT3	168540	170180	150330	163017
CENPK1137D_5286	174160	166250	147600	162670
CENPK1137D_1233	171850	167570	148360	162593
CENPK1137D_2801	149220	172620	165210	162350
CENPK1137D_3508	163550	173550	149240	162113
CENPK1137D_1111	174080	161010	150670	161920
CENPK1137D_334	168710	170430	146320	161820
RPS1	183840	187280	111590	160903
CENPK1137D_3990	163750	163810	153320	160293
CENPK1137D_122	166920	173280	138000	159400
CENPK1137D_5433	163570	170400	144130	159367
SUP35	159700	165710	151490	158967
CENPK1137D_1601	164110	160850	149890	158283
CENPK1137D_3915	149350	174380	150880	158203
CENPK1137D_1801	148080	178960	147550	158197
CENPK1137D_505	169960	144260	159330	157850
CENPK1137D_1742	141290	172950	157900	157380
CENPK1137D_936	146300	163360	160640	156767
AWRI1631_81030	206090	199230	64290	156537
QRI7	220930	244190	3853	156324
CENPK1137D_2559	141000	172510	155000	156170
CENPK1137D_3777	167780	159250	137730	154920
CENPK1137D_4374	164480	157490	142680	154883
CENPK1137D_2066	150960	169100	144060	154707
CENPK1137D_3020	162370	159730	139880	153993
DCS2	161180	157580	142620	153793
CENPK1137D_925	156870	154060	148670	153200
CENPK1137D_4469	147970	160680	150880	153177
CENPK1137D_3431	159900	147600	151900	153133
CENPK1137D_1356	164740	157800	136230	152923
AIM41	160810	156620	141250	152893
CENPK1137D_5197	142080	174530	141920	152843
K7_MRPL36	153790	148820	155430	152680
CENPK1137D_4790	159780	158580	139300	152553
EC1118_1C17_1695g	158520	153450	145600	152523
CENPK1137D_1738	149920	155360	148550	151277
CENPK1137D_998	139770	166190	147580	151180
BNA5	168050	171890	113510	151150
CENPK1137D_4809	160380	142580	150330	151097
CENPK1137D_1503	155750	145570	149540	150287
CENPK1137D_2291	161340	147900	141250	150163
CENPK1137D_577	140760	165810	143650	150073
CENPK1137D_4297	146390	149260	152460	149370
CENPK1137D_3215	152650	157900	137310	149287
MET5	146410	158710	142650	149257
CENPK1137D_3177	146270	166940	134190	149133
CENPK1137D_1796	172560	137980	136240	148927
CENPK1137D_3730	147810	160860	138100	148923
CENPK1137D_120	150120	142500	151530	148050
CENPK1137D_476	154560	152180	137240	147993
CENPK1137D_3456	152400	142870	147090	147453
CENPK1137D_3367	169710	133620	138340	147223
CENPK1137D_2566	162130	146570	132530	147077
CENPK1137D_4385	149430	151230	139470	146710
PMA1	166860	131010	141710	146527
CENPK1137D_4528	163020	142930	133480	146477
CENPK1137D_4131	147800	151530	140020	146450
PMT2	144020	157170	136910	146033
CENPK1137D_1697	147580	154340	135700	145873
K7_DBP2	154680	143840	138840	145787
CENPK1137D_2466	133800	165770	136710	145427
CENPK1137D_4036	114210	137050	184220	145160
K7_YMR074C	107680	169120	158130	144977
CENPK1137D_5258	146060	144980	142700	144580
K7_SSB1	146880	151500	134450	144277
CENPK1137D_5027	151510	146570	134500	144193
CENPK1137D_1389	148680	148980	130770	142810
CENPK1137D_4095	174610	113810	135410	141277
CENPK1137D_1052	135310	147490	137470	140090
ADI1	139370	145690	134620	139893
CENPK1137D_5205	145230	136700	133000	138310
AWRI1631_46510	156660	125440	132100	138067
CENPK1137D_3776	145570	137750	130170	137830
CENPK1137D_5101	167510	148990	96595	137698
CENPK1137D_1180	173820	112000	127000	137607
CENPK1137D_4189	170230	150530	91939	137566
CENPK1137D_1428	108670	159130	144710	137503
CENPK1137D_4929	156450	126320	128660	137143
CENPK1137D_2714	139550	145000	125160	136570
MET10	132860	156840	119520	136407
CENPK1137D_1799	138500	139580	128620	135567
CENPK1137D_966	143240	135030	126810	135027
CENPK1137D_4778	136350	137520	130880	134917
EC1118_1K5_3389g	140190	140570	123220	134660
CENPK1137D_3392	129330	138540	135630	134500
CENPK1137D_1412	176220	110160	114410	133597
CENPK1137D_2187	133540	139000	127640	133393
CENPK1137D_728	135240	137620	125500	132787
CENPK1137D_4784	138590	138410	119180	132060
CENPK1137D_4013	136330	127290	131140	131587
CENPK1137D_4636	128310	133470	131720	131167
AWRI1631_124050	132740	131830	128740	131103
CENPK1137D_2694	153010	124720	113820	130517
AWRI1631_40600	130090	136770	124090	130317
IMD	149930	119950	120230	130037
CENPK1137D_1435	150890	95426	142420	129579
CENPK1137D_3624	130370	137980	120210	129520
CENPK1137D_4651	130830	130300	127010	129380
CENPK1137D_1762	119340	134860	133610	129270
CENPK1137D_3279	132270	130840	123560	128890
CENPK1137D_2266	133050	127730	121790	127523
CENPK1137D_2493	129290	133330	117740	126787
CENPK1137D_4597	134450	129490	116180	126707
CENPK1137D_3310	143130	129790	107200	126707
CENPK1137D_4723	135340	122710	122010	126687
CENPK1137D_1735	120510	139780	119410	126567
SHE3	121240	132490	125750	126493
PDC1	130460	128370	120370	126400
ARG7	132320	119980	124450	125583
CENPK1137D_5118	124440	138470	113730	125547
CENPK1137D_4008	132720	121150	121320	125063
CENPK1137D_1570	143030	121970	110170	125057
CENPK1137D_5253	137480	141390	93830	124233
CENPK1137D_4769	128880	125490	117500	123957
CENPK1137D_587	117000	105720	148000	123573
MAP2	154970	123590	90713	123091
CENPK1137D_4505	128870	124230	115610	122903
CENPK1137D_287	124470	130350	113810	122877
CENPK1137D_1910	126130	115920	126280	122777
CENPK1137D_2280	93544	157980	115840	122455
CENPK1137D_218	124420	124480	116660	121853
CENPK1137D_1803	130450	132960	101810	121740
CENPK1137D_1444	127000	118000	119940	121647
CENPK1137D_2042	125360	140700	97442	121167
CENPK1137D_3653	113080	122600	127530	121070
CENPK1137D_1821	122080	119500	121040	120873
CENPK1137D_4976	121930	126410	113880	120740
CENPK1137D_2930	98185	134480	127650	120105
CENPK1137D_2420	123150	124130	112720	120000
CENPK1137D_1760	124210	121750	113220	119727
AWRI1631_152900	139630	110080	104600	118103
CENPK1137D_742	128470	113340	112490	118100
AWRI1631_110770	130280	110010	113210	117833
CENPK1137D_4204	123970	123460	103880	117103
K7_SUB1	125660	117620	105840	116373
CENPK1137D_4987	111560	121820	115700	116360
CENPK1137D_3756	120560	112090	115380	116010
CENPK1137D_2736	112800	140830	94357	115996
CENPK1137D_2107	112600	125680	107980	115420
CENPK1137D_1222	108200	125350	112400	115317
CENPK1137D_1234	128050	116200	101280	115177
CENPK1137D_2236	126670	108050	110690	115137
CENPK1137D_4815	119660	120070	105320	115017
CENPK1137D_1587	142490	129720	72580	114930
AWRI1631_31210	124680	103280	116720	114893
CENPK1137D_4400	117570	120960	105710	114747
RPN2	103010	128590	112370	114657
CENPK1137D_4390	120570	111740	109900	114070
CENPK1137D_2809	127330	116200	97805	113778
CENPK1137D_3570	114760	119420	106980	113720
CENPK1137D_1691	109620	125550	105800	113657
CENPK1137D_3548	94491	122100	124130	113574
CENPK1137D_4646	115630	115410	109020	113353
CENPK1137D_401	109440	117520	113020	113327
CENPK1137D_1303	114720	119260	103750	112577
CENPK1137D_1855	115120	119530	102940	112530
CENPK1137D_2580	110920	112790	113330	112347
AWRI1631_101470	111390	116090	108980	112153
CENPK1137D_2604	121580	105320	108480	111793
CENPK1137D_25	120640	121640	91641	111307
CENPK1137D_284	117130	103950	110890	110657
EC1118_1D0_2520g	101260	122570	107520	110450
CENPK1137D_713	108540	108310	114030	110293
CLU1	105380	114640	107490	109170
CENPK1137D_357	97978	119330	109380	108896
CENPK1137D_4431	116770	107410	102260	108813
CENPK1137D_259	119250	111520	95293	108688
CENPK1137D_5376	113110	114540	97958	108536
CENPK1137D_699	88572	134310	100860	107914
CENPK1137D_2174	107830	115420	98346	107199
CENPK1137D_2570	111200	125430	84552	107061
CENPK1137D_406	95806	106680	118250	106912
CENPK1137D_528	108810	121220	90020	106683
CENPK1137D_213	116850	105990	96759	106533
CENPK1137D_356	136260	81712	99924	105965
CENPK1137D_4717	91714	116890	109210	105938
CENPK1137D_2568	122720	122500	72158	105793
CENPK1137D_747	108210	109820	98564	105531
CENPK1137D_3173	94073	107700	113580	105118
CENPK1137D_3028	102400	114660	97878	104979
CENPK1137D_799	104140	105520	103330	104330
CENPK1137D_2971	105030	107730	97476	103412
CENPK1137D_4902	105650	108480	95787	103306
CENPK1137D_818	102670	103610	101680	102653
CENPK1137D_3143	110240	97246	98024	101837
CENPK1137D_1588	102780	105700	96752	101744
CENPK1137D_3924	113510	96393	95010	101638
CENPK1137D_3723	105580	112350	86965	101632
CENPK1137D_2281	118630	90850	95186	101555
CENPK1137D_5188	110070	87809	105620	101166
CENPK1137D_5195	120770	101880	80024	100891
CENPK1137D_1467	108040	102830	91759	100876
CENPK1137D_141	108820	100670	92023	100504
CENPK1137D_2216	118910	93287	86089	99428.7
AWRI1631_42670	130150	98235	69780	99388.3
CENPK1137D_2482	103500	100740	92733	98991
CENPK1137D_4704	104850	104070	87935	98951.7
CENPK1137D_886	102920	107260	85338	98506
CENPK1137D_2854	97810	105620	91770	98400
CENPK1137D_1810	100290	100470	93332	98030.7
CENPK1137D_1000	102280	97193	94577	98016.7
CENPK1137D_1023	97303	102110	94356	97923
CENPK1137D_2940	88471	91410	113140	97673.7
CENPK1137D_58	97789	98155	95906	97283.3
CENPK1137D_341	101710	100270	89826	97268.7
K7_FMP13	96932	99610	94905	97149
CENPK1137D_3470	110550	102670	76514	96578
CENPK1137D_3252	110940	74736	103740	96472
CENPK1137D_908	106730	88879	93677	96428.7
CENPK1137D_4387	96068	102710	89948	96242
K7_NRP1	103640	89089	94792	95840.3
CENPK1137D_835	100880	81146	105090	95705.3
CENPK1137D_3127	91535	104550	90412	95499
AWRI1631_143310	85608	103750	96323	95227
CENPK1137D_377	116510	87371	80742	94874.3
CENPK1137D_4075	111310	86329	86719	94786
CENPK1137D_3048	95203	95659	93396	94752.7
CENPK1137D_5140	99808	96155	87811	94591.3
ARO1	92903	101850	88943	94565.3
CENPK1137D_3556	105200	94861	83086	94382.3
CENPK1137D_1822	93391	98463	89719	93857.7
K7_CIT3	110110	88660	82769	93846.3
CENPK1137D_1302	95292	91985	93865	93714
CENPK1137D_3501	95168	95917	88090	93058.3
CENPK1137D_4253	92937	93537	91649	92707.7
K7_SIL1	98300	93116	86250	92555.3
CENPK1137D_1315	93348	95704	88246	92432.7
CENPK1137D_2793	93903	96990	86153	92348.7
K7_SDS22	94343	101050	81615	92336
CENPK1137D_1880	102910	84552	89498	92320
CENPK1137D_2860	91522	91996	92861	92126.3
CENPK1137D_1528	98841	88348	88829	92006
CENPK1137D_1846	108230	72831	94461	91840.7
CENPK1137D_4712	91708	91979	91805	91830.7
CENPK1137D_1987	97575	82864	93484	91307.7
CENPK1137D_4724	101190	83861	88402	91151
LSM4	102300	93431	77260	90997
YTM1	90469	94164	88341	90991.3
CENPK1137D_1357	91764	96166	84288	90739.3
CENPK1137D_3324	91739	91815	88630	90728
K7_CDC3	96263	86750	87992	90335
CENPK1137D_2150	83974	82124	104830	90309.3
CENPK1137D_345	97738	88811	84340	90296.3
CENPK1137D_4115	66347	103940	99814	90033.7
CENPK1137D_2285	89078	98016	82585	89893
CENPK1137D_4625	87892	94023	87354	89756.3
PRT1	90068	93387	85672	89709
CENPK1137D_3627	87572	101450	78858	89293.3
CENPK1137D_3457	89779	91662	86070	89170.3
cox1	97320	86877	83086	89094.3
CENPK1137D_3867	84576	100680	82012	89089.3
CENPK1137D_3348	108930	64508	93343	88927
CENPK1137D_5424	95556	81146	89833	88845
CENPK1137D_3196	113720	77103	73438	88087
K7_NUP2	98021	84178	81898	88032.3
CENPK1137D_2080	85127	94066	83779	87657.3
CENPK1137D_2239	92103	88838	81079	87340
CENPK1137D_1527	80631	96623	82741	86665
CENPK1137D_3679	91151	92196	75756	86367.7
CENPK1137D_1312	85202	87387	86301	86296.7
CENPK1137D_2525	100340	79800	78289	86143
CENPK1137D_3015	74151	94982	88632	85921.7
AWRI1631_90610	83222	87148	87280	85883.3
CENPK1137D_5181	162400	51674	43572	85882
CENPK1137D_5268	86543	98482	71715	85580
CENPK1137D_3894	82388	87645	85482	85171.7
CENPK1137D_3499	74113	92939	88012	85021.3
CENPK1137D_2146	89206	83413	81556	84725
URM1	85541	86150	82360	84683.7
CENPK1137D_3436	86207	88174	79055	84478.7
CENPK1137D_1843	93461	75992	83511	84321.3
K7_TKL2	81734	93897	76959	84196.7
CENPK1137D_940	84956	85309	81973	84079.3
CENPK1137D_2724	93969	87047	71009	84008.3
CENPK1137D_2627	90759	83444	77056	83753
CENPK1137D_720	74181	88358	88685	83741.3
CENPK1137D_1114	87564	83925	79199	83562.7
CENPK1137D_4711	89951	82959	77550	83486.7
CENPK1137D_3158	92108	80468	77553	83376.3
CENPK1137D_1620	75950	95891	77979	83273.3
CENPK1137D_230	88453	86879	73838	83056.7
CENPK1137D_565	79937	80943	87690	82856.7
CENPK1137D_4319	81478	86679	78982	82379.7
CENPK1137D_5037	85758	83382	77869	82336.3
CENPK1137D_369	88349	78648	79343	82113.3
CENPK1137D_644	80602	75663	90009	82091.3
CENPK1137D_4692	82323	83246	78499	81356
CENPK1137D_4308	78145	85981	79809	81311.7
CENPK1137D_1057	81750	83567	77832	81049.7
CENPK1137D_4574	79274	91071	72577	80974
CENPK1137D_1070	63110	82885	96209	80734.7
CENPK1137D_4343	81072	83548	77570	80730
CENPK1137D_1278	74609	91501	75830	80646.7
AWRI1631_151000	79615	86845	75426	80628.7
CENPK1137D_2549	89155	80363	72086	80534.7
CENPK1137D_4148	91783	78185	70197	80055
CENPK1137D_2928	83549	80295	76264	80036
CENPK1137D_2569	78594	67682	92873	79716.3
K7_YPT7	88588	58516	91767	79623.7
CENPK1137D_4601	80348	87002	71200	79516.7
CENPK1137D_3505	79324	77302	81541	79389
CENPK1137D_264	80785	82371	74784	79313.3
CENPK1137D_4236	78792	86038	72714	79181.3
CENPK1137D_1972	81501	72980	82570	79017
CENPK1137D_342	87733	75804	73420	78985.7
CENPK1137D_3337	78585	81364	76645	78864.7
CENPK1137D_4460	84953	77920	73577	78816.7
CENPK1137D_4497	86891	69334	80161	78795.3
CENPK1137D_1638	77758	82766	75131	78551.7
CENPK1137D_5143	69769	86090	79637	78498.7
CENPK1137D_2062	88057	73419	71500	77658.7
CENPK1137D_2459	79442	86029	67418	77629.7
CENPK1137D_3652	94672	67956	70060	77562.7
CENPK1137D_2918	68950	63135	100420	77501.7
CENPK1137D_3243	78776	77647	73389	76604
NSP1	84665	69983	74214	76287.3
CENPK1137D_2036	73187	85517	69686	76130
CENPK1137D_489	80375	72569	74636	75860
CENPK1137D_5033	75086	81287	71054	75809
CENPK1137D_4629	75139	79583	72500	75740.7
CENPK1137D_5419	85285	75771	65943	75666.3
CENPK1137D_4685	79449	77584	69907	75646.7
CENPK1137D_2026	75220	77856	73570	75548.7
CENPK1137D_3857	81064	76366	68303	75244.3
CENPK1137D_4289	119860	56545	48951	75118.7
CENPK1137D_4302	71115	80515	73084	74904.7
CENPK1137D_5134	80283	75780	68641	74901.3
CENPK1137D_4530	81400	74558	68402	74786.7
CENPK1137D_1579	70808	81452	71777	74679
SCY_1854	68752	76629	77893	74424.7
PSD1	76315	82546	64403	74421.3
CENPK1137D_550	76410	80187	65877	74158
CENPK1137D_735	83846	67641	70415	73967.3
CENPK1137D_395	73904	75077	72757	73912.7
CENPK1137D_2593	76870	82105	61942	73639
CENPK1137D_2905	81517	69838	68408	73254.3
CENPK1137D_4354	75942	75839	67476	73085.7
NCP1	65260	75984	78005	73083
pdc	67469	81520	70122	73037
CENPK1137D_3272	79835	69075	70108	73006
CENPK1137D_4997	68040	74969	75946	72985
CENPK1137D_3805	73547	71075	74217	72946.3
CENPK1137D_1877	64614	75278	78660	72850.7
CENPK1137D_2017	74205	75472	68822	72833
SHM2	71102	75188	72085	72791.7
CENPK1137D_2180	75368	74071	64897	71445.3
CENPK1137D_4513	68528	74218	70828	71191.3
LSM5	81886	67629	63853	71122.7
CENPK1137D_1641	69440	65372	78252	71021.3
CENPK1137D_5102	71973	75001	66082	71018.7
BRE5	72300	74963	65153	70805.3
CENPK1137D_3030	82036	72291	58076	70801
CENPK1137D_5038	72119	61472	78729	70773.3
CENPK1137D_5282	73853	71787	66276	70638.7
CENPK1137D_2528	73627	77633	60192	70484
CENPK1137D_3201	102300	56307	52635	70414
CENPK1137D_3775	77218	70349	62799	70122
CENPK1137D_3174	69645	77418	62781	69948
CENPK1137D_2877	71843	81026	56738	69869
SSB2	73046	66492	69716	69751.3
CENPK1137D_3490	74647	69473	64543	69554.3
CENPK1137D_1003	78937	58185	71332	69484.7
CENPK1137D_1484	73917	68081	64657	68885
CENPK1137D_3825	70399	69916	66263	68859.3
CENPK1137D_1181	72705	85066	48559	68776.7
CENPK1137D_5273	67467	74371	64215	68684.3
AIM44	95453	42065	67259	68259
CENPK1137D_553	82473	67161	54971	68201.7
AWRI1631_50580	68585	70631	64756	67990.7
CENPK1137D_252	70885	67802	65272	67986.3
MRI1	58699	76678	68274	67883.7
CENPK1137D_1841	68885	80548	53905	67779.3
CENPK1137D_2113	78513	69747	54913	67724.3
AWRI1631_21600	82522	63245	57207	67658
CENPK1137D_154	61000	72083	69815	67632.7
CENPK1137D_3258	67237	72796	62316	67449.7
CENPK1137D_2502	62861	74986	64172	67339.7
CENPK1137D_2850	65470	73162	63148	67260
CENPK1137D_3197	68335	71220	61478	67011
K7_LSB3	65021	72957	63018	66998.7
CENPK1137D_302	65766	71525	63504	66931.7
AWRI1631_163190	64179	70151	66330	66886.7
CENPK1137D_4887	68718	67290	64225	66744.3
CENPK1137D_1075	66332	72523	61339	66731.3
CENPK1137D_3881	67515	67800	64113	66476
CENPK1137D_3841	67850	66797	64214	66287
CENPK1137D_3147	76315	70182	51469	65988.7
CENPK1137D_3388	70199	68026	59528	65917.7
CENPK1137D_1703	69996	69721	57520	65745.7
K7_RPA135	68350	68697	60185	65744
CENPK1137D_3688	72477	57738	66677	65630.7
CENPK1137D_4875	67689	65495	63625	65603
CENPK1137D_4180	60287	70212	66076	65525
RPS0	999.57	100560	94983	65514.2
AWRI1631_103270	69989	62165	64109	65421
CENPK1137D_4123	81457	62826	51688	65323.7
SCRG_05329	52553	79301	63635	65163
CENPK1137D_4405	66502	62058	66920	65160
CENPK1137D_4596	65997	68770	60687	65151.3
CENPK1137D_4949	64943	69861	60282	65028.7
CENPK1137D_972	68877	70649	55359	64961.7
CENPK1137D_2288	66032	69338	58766	64712
CENPK1137D_2373	64769	73492	55824	64695
CENPK1137D_5218	62517	65792	64560	64289.7
---	10576	166390	15885	64283.7
CENPK1137D_3964	56017	93561	42667	64081.7
CENPK1137D_500	72344	63211	55173	63576
CENPK1137D_5259	66478	64788	59146	63470.7
CENPK1137D_934	65191	66984	57911	63362
CENPK1137D_2754	62842	63089	63842	63257.7
CENPK1137D_372	74054	65511	50019	63194.7
K7_RTT102	64443	71571	53037	63017
EC1118_1E8_3257g	71397	75810	40698	62635
CENPK1137D_179	66882	65200	55683	62588.3
CENPK1137D_3007	63521	61833	61914	62422.7
EC1118_1I12_2113g	68125	59036	60098	62419.7
HXT7	64167	59134	63803	62368
CENPK1137D_1081	67351	60464	58408	62074.3
CENPK1137D_2904	91262	51322	43554	62046
CENPK1137D_578	60488	65384	59637	61836.3
CENPK1137D_1851	68954	58761	57611	61775.3
EC1118_1G1_1629g	60536	64554	59952	61680.7
CENPK1137D_5177	73705	63563	47746	61671.3
CENPK1137D_1825	67821	58992	58015	61609.3
CENPK1137D_3453	64229	60984	59014	61409
K7_HEM1	66328	61588	56295	61403.7
CENPK1137D_2712	58714	58352	67136	61400.7
CENPK1137D_2531	64437	63497	55489	61141
CENPK1137D_4198	54579	69102	59666	61115.7
CENPK1137D_2792	56497	62575	63582	60884.7
CENPK1137D_1292	64081	61675	55631	60462.3
CENPK1137D_4156	88901	51978	39997	60292
CENPK1137D_4634	60212	61371	58601	60061.3
K7_YGR001C	42512	63657	73931	60033.3
CENPK1137D_4525	62493	59372	58215	60026.7
CENPK1137D_329	58930	60890	59023	59614.3
CENPK1137D_163	63835	63788	51022	59548.3
CENPK1137D_245	60370	62984	55243	59532.3
CENPK1137D_625	65137	59177	54064	59459.3
CENPK1137D_2092	60905	60609	56112	59208.7
ABP140	64638	60155	52732	59175
CENPK1137D_305	61192	62079	54049	59106.7
CENPK1137D_575	55757	64388	57147	59097.3
TY2B-C	60733	61441	54910	59028
CENPK1137D_4984	63623	57116	55738	58825.7
CENPK1137D_4493	63140	59562	53267	58656.3
K7_ETR1	60411	60228	52630	57756.3
CENPK1137D_766	45066	71014	56050	57376.7
CENPK1137D_4116	58546	57652	55857	57351.7
CENPK1137D_1092	55622	64968	51312	57300.7
CENPK1137D_1687	53644	66328	51604	57192
CENPK1137D_3393	66180	53291	52014	57161.7
CENPK1137D_3451	59610	59627	52094	57110.3
CENPK1137D_3699	53661	61655	55640	56985.3
K7_DID2	58091	58475	54328	56964.7
CENPK1137D_182	61480	49091	60288	56953
CENPK1137D_235	57782	58811	54097	56896.7
CENPK1137D_3537	53557	62249	54836	56880.7
CENPK1137D_2838	56718	58840	53436	56331.3
CENPK1137D_3609	56211	57666	54582	56153
CENPK1137D_903	49173	63322	55561	56018.7
CENPK1137D_3185	51749	58978	56628	55785
CENPK1137D_449	55901	57368	52949	55406
CENPK1137D_2305	47410	63350	55199	55319.7
CENPK1137D_4295	60602	63922	40399	54974.3
CENPK1137D_1392	51525	75949	36886	54786.7
AWRI1631_80460	55625	56855	51428	54636
CENPK1137D_5050	59722	49929	53684	54445
COQ5	60785	54829	47094	54236
CENPK1137D_2524	52655	61893	46674	53740.7
CENPK1137D_333	48084	59521	53319	53641.3
CENPK1137D_3434	58579	55130	47067	53592
AWRI1631_81870	54870	53823	51822	53505
AWRI1631_45040	54093	57537	48677	53435.7
CENPK1137D_3171	58683	51633	49765	53360.3
CENPK1137D_994	54443	53334	52166	53314.3
CENPK1137D_1455	53910	49148	56609	53222.3
CENPK1137D_1992	52528	57922	49208	53219.3
CENPK1137D_4320	57241	54240	48059	53180
CENPK1137D_1529	56283	53366	49763	53137.3
EC1118_1H23_0012g	49991	58382	50808	53060.3
CENPK1137D_3661	49955	58137	50976	53022.7
CENPK1137D_3305	56847	54393	47798	53012.7
KEL2	71863	75691	11452	53002
CENPK1137D_2710	72223	71115	15423	52920.3
CENPK1137D_2286	53937	53071	51682	52896.7
CENPK1137D_3909	56565	54861	47050	52825.3
CENPK1137D_3234	52836	54544	50724	52701.3
CENPK1137D_380	52369	55279	50370	52672.7
CENPK1137D_4437	51963	52804	53230	52665.7
CENPK1137D_233	48506	71094	38285	52628.3
CENPK1137D_519	53416	53458	50385	52419.7
CENPK1137D_3266	51436	57316	48471	52407.7
CENPK1137D_5064	53835	52674	50325	52278
CENPK1137D_1919	50736	56761	48826	52107.7
CENPK1137D_4550	47414	60242	48631	52095.7
CENPK1137D_1939	56670	50439	49073	52060.7
PIM1	42402	67761	45853	52005.3
K7_SNO4	56907	46686	52336	51976.3
CENPK1137D_694	48437	55808	50900	51715
CENPK1137D_1388	55256	49989	49219	51488
CENPK1137D_2498	57389	49309	47616	51438
CENPK1137D_3353	51867	51106	50481	51151.3
CENPK1137D_853	52869	52170	48328	51122.3
CENPK1137D_3554	54638	45716	52478	50944
CENPK1137D_5355	50777	50460	51457	50898
CENPK1137D_4338	43357	46614	62410	50793.7
CENPK1137D_4660	55932	47267	49070	50756.3
CENPK1137D_2897	51362	58770	41744	50625.3
CENPK1137D_343	55682	53123	42908	50571
CENPK1137D_4536	55803	49349	46050	50400.7
YCK2	50360	52656	47859	50291.7
CENPK1137D_788	51599	52373	46326	50099.3
CENPK1137D_4164	42601	60050	46868	49839.7
CENPK1137D_10	48286	49097	51994	49792.3
CENPK1137D_2248	55916	42967	50319	49734
CENPK1137D_4219	73474	28342	47231	49682.3
K7_LSM7	47802	54261	46893	49652
CENPK1137D_4486	54860	48103	45935	49632.7
CENPK1137D_5243	56371	45359	46090	49273.3
CENPK1137D_2298	45316	52662	49592	49190
MDG1	60337	44299	42499	49045
K7_GLO3	51959	52277	42790	49008.7
CENPK1137D_1963	44966	49486	52416	48956
CENPK1137D_1012	55782	48627	42108	48839
CENPK1137D_2997	51553	52312	42577	48814
CENPK1137D_872	51443	48646	45841	48643.3
CENPK1137D_4701	53311	45452	46841	48534.7
CENPK1137D_1634	53446	49240	42890	48525.3
CENPK1137D_5242	52989	48482	43535	48335.3
CENPK1137D_3391	47928	55222	41626	48258.7
CENPK1137D_4232	46380	53954	44282	48205.3
CENPK1137D_1840	49228	49395	45643	48088.7
CENPK1137D_3042	43581	44795	55317	47897.7
CENPK1137D_2698	50818	48780	43542	47713.3
CENPK1137D_1632	50016	55353	37760	47709.7
CENPK1137D_1316	51679	43621	47540	47613.3
CENPK1137D_313	52463	46723	42548	47244.7
CENPK1137D_3400	40934	64169	36522	47208.3
CENPK1137D_4966	48086	54129	39285	47166.7
CENPK1137D_1920	48194	48096	44922	47070.7
CENPK1137D_1377	55332	42420	43316	47022.7
K7_FSH2	53683	45891	40946	46840
CENPK1137D_5254	46709	48395	45358	46820.7
CENPK1137D_2983	47064	44231	48534	46609.7
CENPK1137D_2511	49882	47355	42502	46579.7
CENPK1137D_2595	51527	45388	42822	46579
CENPK1137D_1461	53415	43770	42521	46568.7
K7_SVL3	47620	44063	47997	46560
CENPK1137D_1784	53628	43695	41882	46401.7
CENPK1137D_85	50192	44071	44796	46353
CENPK1137D_1097	45642	55006	38306	46318
CENPK1137D_2310	53412	52075	32994	46160.3
CENPK1137D_1016	44700	54118	39533	46117
CENPK1137D_75	49511	36024	52454	45996.3
CENPK1137D_1369	48073	48081	41625	45926.3
CENPK1137D_5238	44517	49507	43598	45874
CENPK1137D_3333	43018	41820	52373	45737
CENPK1137D_543	52937	43866	40156	45653
CENPK1137D_275	45801	44408	46255	45488
AWRI1631_123850	44363	48679	43135	45392.3
K7_BOS1	46141	46672	43191	45334.7
SCRG_02834	52233	42873	40686	45264
EC1118_1H23_0133g	49517	43231	42948	45232
UFD2	52262	34521	48749	45177.3
EC1118_1E8_1563g	28994	56890	49427	45103.7
CENPK1137D_2717	49599	47382	38328	45103
CENPK1137D_717	45818	46680	42180	44892.7
CENPK1137D_4185	43862	47316	43260	44812.7
CENPK1137D_603	43774	48368	42108	44750
AWRI1631_41910	51575	43841	38302	44572.7
AWRI1631_45940	25935	75537	32103	44525
K7_RPL7B	43011	44726	45624	44453.7
CENPK1137D_2507	49041	51763	32301	44368.3
CENPK1137D_4172	46556	46611	39882	44349.7
CENPK1137D_123	42936	48768	41219	44307.7
CENPK1137D_4345	44288	49307	39212	44269
CENPK1137D_1909	49383	39896	43423	44234
AWRI1631_71690	42908	45450	44059	44139
CENPK1137D_844	45506	40070	46692	44089.3
AWRI1631_23540	45841	46067	40033	43980.3
CENPK1137D_3373	45932	45661	40152	43915
CENPK1137D_162	37234	61669	32823	43908.7
CENPK1137D_4062	47629	44027	39901	43852.3
CENPK1137D_1143	49334	39105	43096	43845
CENPK1137D_2073	47693	44837	38407	43645.7
CENPK1137D_3696	44664	43818	42344	43608.7
CENPK1137D_4831	43504	45025	40951	43160
CENPK1137D_1179	36136	50038	43204	43126
CENPK1137D_3053	42395	46903	39526	42941.3
K7_ENT2	41431	44729	42030	42730
CENPK1137D_4920	44876	43157	39810	42614.3
CENPK1137D_3202	51801	32453	43484	42579.3
CENPK1137D_2949	41589	44203	41847	42546.3
K7_PDC1	27555	34266	65716	42512.3
K7_LYS21	42230	44573	40562	42455
CENPK1137D_3945	60732	9235.9	57383	42450.3
CENPK1137D_633	43339	43491	40151	42327
CENPK1137D_1726	43408	42392	40531	42110.3
CENPK1137D_3217	38872	43458	43957	42095.7
CENPK1137D_3941	30989	0	94864	41951
CENPK1137D_3422	41549	47725	36430	41901.3
CENPK1137D_4220	50997	40614	33996	41869
CENPK1137D_1969	43390	43722	38444	41852
CENPK1137D_1492	42621	43270	39608	41833
CENPK1137D_1456	35004	49764	40236	41668
CENPK1137D_4719	41146	47271	36269	41562
CENPK1137D_5303	52293	28987	43394	41558
K7_SMD2	40642	44913	39011	41522
CENPK1137D_3169	45356	39202	39993	41517
CENPK1137D_3139	42412	40629	41489	41510
CMK2	39801	42601	42115	41505.7
K7_YAT2	70343	28292	25841	41492
CENPK1137D_3086	46448	38414	39516	41459.3
CENPK1137D_581	45864	37959	40378	41400.3
CENPK1137D_2699	44940	39172	40027	41379.7
CENPK1137D_791	40169	43656	39748	41191
CENPK1137D_1451	45400	46996	30848	41081.3
CENPK1137D_4426	43045	43897	36185	41042.3
CENPK1137D_3565	43083	43587	36150	40940
AWRI1631_123780	43086	42736	36708	40843.3
CENPK1137D_2425	43167	47212	31925	40768
CENPK1137D_2473	40906	41204	39961	40690.3
CENPK1137D_3886	41342	43508	37195	40681.7
CENPK1137D_4810	43818	43213	34882	40637.7
CENPK1137D_4325	37772	44785	39117	40558
SLM1	39833	38859	42828	40506.7
EC1118_1N9_1442g	46119	40440	34797	40452
CENPK1137D_5021	41503	42630	37134	40422.3
CENPK1137D_4303	41205	40769	38820	40264.7
CENPK1137D_3527	42250	40896	36929	40025
CENPK1137D_2128	41171	40420	38322	39971
CENPK1137D_3520	46353	33859	39608	39940
EC1118_1C17_1739g	40269	41659	37340	39756
CENPK1137D_3541	42095	39166	37795	39685.3
CENPK1137D_3289	44300	37950	36414	39554.7
TRM82	43968	36210	37718	39298.7
CENPK1137D_3733	39528	36882	41338	39249.3
CENPK1137D_3267	39466	37620	40653	39246.3
CENPK1137D_2557	38344	36003	42796	39047.7
CENPK1137D_1763	39753	40965	35794	38837.3
CENPK1137D_4850	44760	36142	35491	38797.7
CENPK1137D_2615	42188	40182	33970	38780
CENPK1137D_1093	38607	40577	36702	38628.7
CENPK1137D_3194	38428	40592	36695	38571.7
CENPK1137D_4980	40164	41653	33582	38466.3
CENPK1137D_1129	44087	43866	27303	38418.7
CENPK1137D_892	49513	39846	25831	38396.7
CENPK1137D_4866	40250	40748	34062	38353.3
CENPK1137D_2572	36806	45854	32391	38350.3
CENPK1137D_2112	41104	38411	35481	38332
CENPK1137D_2170	42942	41147	30832	38307
CENPK1137D_64	39249	36872	38780	38300.3
K7_BMH1	92074	10913	11053	38013.3
CENPK1137D_3774	48007	31725	34012	37914.7
CENPK1137D_5120	37329	39915	36461	37901.7
CENPK1137D_1145	33147	48053	32266	37822
CENPK1137D_5059	41660	37073	34691	37808
CENPK1137D_3646	39310	36693	37413	37805.3
K7_RPS9A	37419	38696	37271	37795.3
CENPK1137D_3129	42154	35703	35503	37786.7
CENPK1137D_2644	35318	42255	35631	37734.7
CENPK1137D_3512	31890	42613	38697	37733.3
CENPK1137D_4578	40077	37319	35021	37472.3
CENPK1137D_4344	39009	38168	34896	37357.7
CENPK1137D_1591	36748	39670	35121	37179.7
CENPK1137D_3727	46840	32259	32398	37165.7
CENPK1137D_3705	40503	35165	35756	37141.3
CENPK1137D_1759	39119	34331	37849	37099.7
CENPK1137D_2172	37017	40536	33522	37025
EC1118_1L7_2322g	35735	39254	35719	36902.7
CENPK1137D_4060	35687	35314	39627	36876
CENPK1137D_4891	32233	39219	39163	36871.7
CENPK1137D_2009	51367	32808	26386	36853.7
CENPK1137D_452	37705	39049	33659	36804.3
CENPK1137D_2256	25917	45269	39005	36730.3
CENPK1137D_2160	34655	38924	36570	36716.3
CENPK1137D_4228	39539	35754	34801	36698
CENPK1137D_400	35522	42317	31990	36609.7
CENPK1137D_2423	39892	40128	29806	36608.7
CENPK1137D_232	40143	34515	35054	36570.7
AWRI1631_152820	34733	39241	35459	36477.7
CENPK1137D_4313	43514	37622	28281	36472.3
CENPK1137D_3583	36671	37253	35400	36441.3
K7_PPM1	37388	36615	35303	36435.3
CENPK1137D_2362	26188	43639	38989	36272
CENPK1137D_1642	35236	38037	35471	36248
K7_CPT1	42844	33441	32203	36162.7
CENPK1137D_2183	35225	40659	32541	36141.7
CENPK1137D_873	28881	45736	33726	36114.3
CENPK1137D_276	41071	36931	30332	36111.3
RBK1	50550	30023	27560	36044.3
CENPK1137D_4454	35125	39526	33356	36002.3
CENPK1137D_2817	43919	28430	35616	35988.3
CENPK1137D_3685	40158	36608	30879	35881.7
CENPK1137D_666	37259	38422	31597	35759.3
CENPK1137D_2357	35688	38098	33024	35603.3
CENPK1137D_4018	35106	39481	32179	35588.7
CENPK1137D_3094	36705	35394	34142	35413.7
TRM5	36739	35124	34301	35388
CENPK1137D_4693	37859	33172	35098	35376.3
EFM7	39204	35118	31472	35264.7
CENPK1137D_1514	34142	42435	29059	35212
CENPK1137D_4768	34404	37538	33503	35148.3
CENPK1137D_4642	36564	44613	24191	35122.7
CENPK1137D_4150	39225	32808	33253	35095.3
CENPK1137D_2076	35335	34470	35455	35086.7
CENPK1137D_1998	40523	32340	32205	35022.7
CENPK1137D_2824	33203	36198	35520	34973.7
CENPK1137D_5208	40189	35657	28838	34894.7
CENPK1137D_1452	33518	35945	34972	34811.7
UBA4	35823	34913	33690	34808.7
CENPK1137D_3294	31548	39403	33165	34705.3
CENPK1137D_1421	38108	39179	26456	34581
CENPK1137D_5212	34586	37393	31574	34517.7
CENPK1137D_1652	37534	31420	33524	34159.3
CENPK1137D_96	31839	39013	31602	34151.3
CENPK1137D_5112	40583	36135	25103	33940.3
CENPK1137D_5056	37172	29043	35485	33900
CENPK1137D_3974	36375	31856	33438	33889.7
CENPK1137D_1382	35024	35203	31425	33884
CENPK1137D_4014	34197	35506	31834	33845.7
CENPK1137D_2154	33701	33999	33743	33814.3
CENPK1137D_2908	32415	36021	32968	33801.3
CENPK1137D_942	38936	32566	29738	33746.7
CENPK1137D_4173	35557	34809	30835	33733.7
CENPK1137D_1207	39475	33984	27664	33707.7
CENPK1137D_4153	30784	37078	33230	33697.3
STE23	33180	31865	35544	33529.7
CENPK1137D_5076	32047	38378	30155	33526.7
CENPK1137D_1944	36367	32157	31976	33500
CENPK1137D_4943	32983	35717	31593	33431
CENPK1137D_3944	33820	33406	32637	33287.7
CENPK1137D_5016	53234	23035	23582	33283.7
CENPK1137D_73	31024	36163	32654	33280.3
CENPK1137D_3224	32492	33079	34109	33226.7
CENPK1137D_2874	36321	29504	33813	33212.7
GET2	35349	30002	34097	33149.3
CENPK1137D_4072	22715	49007	27703	33141.7
CENPK1137D_1606	33669	35122	29865	32885.3
CENPK1137D_4591	33957	34231	30222	32803.3
CENPK1137D_5399	30007	38847	28962	32605.3
CENPK1137D_2372	32651	32708	32048	32469
CENPK1137D_358	49888	30808	16660	32452
LSM1	30859	41571	24921	32450.3
CENPK1137D_3059	37014	32413	27292	32239.7
CENPK1137D_4294	31803	33599	31118	32173.3
CENPK1137D_3322	29986	37321	29151	32152.7
CENPK1137D_1854	36194	34240	25903	32112.3
CENPK1137D_3809	34229	32891	29043	32054.3
CENPK1137D_172	23800	34776	37583	32053
SSQ1	32492	31966	31699	32052.3
CENPK1137D_412	31226	33772	30962	31986.7
CENPK1137D_416	34447	29775	31678	31966.7
CENPK1137D_2516	31238	37403	27136	31925.7
CENPK1137D_4274	29366	35827	30491	31894.7
CENPK1137D_4951	33368	38802	23511	31893.7
CENPK1137D_977	31059	37184	27382	31875
CENPK1137D_4895	34975	35360	25234	31856.3
CENPK1137D_4819	43667	31476	20372	31838.3
CENPK1137D_184	23372	37981	34104	31819
EC1118_1M3_2949g	33890	27740	33590	31740
CENPK1137D_5085	35256	29840	29958	31684.7
CENPK1137D_2750	29964	32506	32026	31498.7
CENPK1137D_5104	31903	29408	33153	31488
SCRG_00154	37924	25622	30832	31459.3
AWRI1631_43340	33620	29536	30356	31170.7
CENPK1137D_3238	26215	33183	33924	31107.3
CENPK1137D_3882	26338	29670	37235	31081
CENPK1137D_1368	36802	33108	23254	31054.7
CENPK1137D_3943	30792	29663	32504	30986.3
CENPK1137D_2855	21206	39018	32512	30912
CENPK1137D_1831	34170	28221	30342	30911
CENPK1137D_1200	20699	47894	23971	30854.7
CENPK1137D_2268	32760	32385	27255	30800
CENPK1137D_4940	30523	32083	29742	30782.7
CENPK1137D_1954	34091	28932	29311	30778
AWRI1631_131120	28519	31185	32471	30725
CENPK1137D_2465	32577	38822	20773	30724
CENPK1137D_3140	33422	31200	27507	30709.7
CENPK1137D_1958	31811	29890	30413	30704.7
AWRI1631_101980	36294	30250	25289	30611
MEF1	30543	32156	29034	30577.7
CENPK1137D_3091	28800	33669	28825	30431.3
CENPK1137D_700	36599	31650	22930	30393
CENPK1137D_3969	28299	37973	24859	30377
CENPK1137D_4258	31765	29823	29527	30371.7
CENPK1137D_4427	30499	32234	28150	30294.3
CENPK1137D_5444	28175	33669	28972	30272
CENPK1137D_3656	39623	17578	33615	30272
CENPK1137D_289	30464	30429	29863	30252
CENPK1137D_980	29952	31150	29619	30240.3
CENPK1137D_5397	29930	35886	24887	30234.3
CENPK1137D_2980	30905	24658	35015	30192.7
CENPK1137D_1785	38114	27545	24520	30059.7
CENPK1137D_4839	20803	36648	32438	29963
CENPK1137D_2333	28627	28738	32513	29959.3
CENPK1137D_2808	30654	29323	29674	29883.7
CENPK1137D_147	42401	8650.6	38544	29865.2
CENPK1137D_1865	29495	34387	25582	29821.3
CENPK1137D_3691	29526	31425	28502	29817.7
CENPK1137D_3999	31318	32600	25112	29676.7
CENPK1137D_847	29556	30998	28457	29670.3
CENPK1137D_4466	31307	31729	25585	29540.3
CENPK1137D_4754	28039	31454	29102	29531.7
CENPK1137D_4031	33532	27600	27335	29489
EC1118_1N9_2927g	33517	32926	21966	29469.7
CENPK1137D_5194	26261	29950	32139	29450
CENPK1137D_2634	28120	31125	29054	29433
CENPK1137D_2118	32467	31457	24312	29412
CENPK1137D_5434	32347	29165	26563	29358.3
CENPK1137D_5215	28867	30596	28596	29353
CENPK1137D_2680	34492	27670	25752	29304.7
CENPK1137D_5292	9175.8	69788	8818.2	29260.7
EC1118_1H13_0364g	33657	28299	25711	29222.3
CENPK1137D_1365	26464	34424	26703	29197
K7_JAC1	29234	30283	27941	29152.7
CENPK1137D_4501	31367	27319	28663	29116.3
NUP116	29809	33369	23766	28981.3
CENPK1137D_1482	31053	17909	37716	28892.7
CENPK1137D_4453	27374	30563	28195	28710.7
TRM8	28090	30940	26876	28635.3
EC1118_1P2_0001g	28206	33156	24327	28563
CENPK1137D_3273	27975	30097	27472	28514.7
CENPK1137D_1037	30389	28134	26919	28480.7
CENPK1137D_3326	21520	44004	19845	28456.3
CENPK1137D_1379	30107	30893	24325	28441.7
CENPK1137D_4359	30614	32562	22084	28420
GET1	27051	30388	27773	28404
EC1118_1K5_3037g	30888	30789	23463	28380
CENPK1137D_4087	24153	27604	33322	28359.7
CENPK1137D_1236	27681	30097	27267	28348.3
CENPK1137D_1409	30568	24023	30132	28241
CENPK1137D_4239	25957	31552	27096	28201.7
CENPK1137D_2968	28371	29258	26950	28193
CENPK1137D_3104	30107	28071	26372	28183.3
CENPK1137D_1505	26263	26262	31889	28138
BNI1	29018	29185	25910	28037.7
RPG1	26880	30678	25952	27836.7
CENPK1137D_5284	31337	27736	24394	27822.3
CENPK1137D_222	26633	28624	28183	27813.3
CENPK1137D_4691	28025	29387	25988	27800
CENPK1137D_1729	30890	26259	26242	27797
CENPK1137D_984	25788	31405	26115	27769.3
AWRI1631_121580	28846	28778	25678	27767.3
CENPK1137D_5039	26444	29365	27489	27766
CCR4	32094	24690	26483	27755.7
CENPK1137D_445	28543	27342	27372	27752.3
CENPK1137D_2243	24759	27496	30684	27646.3
CENPK1137D_3080	27656	28857	26361	27624.7
CENPK1137D_3122	29461	29250	24153	27621.3
CENPK1137D_422	29447	28581	24833	27620.3
CENPK1137D_1353	31551	26942	24367	27620
CENPK1137D_3714	31384	29174	22115	27557.7
K7_YIP5a	21890	29507	31253	27550
CENPK1137D_2937	11335	4864.9	66401	27533.6
CENPK1137D_1266	32563	27487	22530	27526.7
EC1118_1J11_0969g	17239	36329	28847	27471.7
CENPK1137D_3667	28745	28064	25422	27410.3
CENPK1137D_5389	42835	6538.1	32337	27236.7
CENPK1137D_4342	22167	16784	42704	27218.3
CENPK1137D_1194	28416	26203	26973	27197.3
CENPK1137D_1220	27382	28414	25608	27134.7
ALD2	29055	27090	25226	27123.7
EC1118_1J11_0782g	28723	26340	26062	27041.7
CENPK1137D_1772	29964	27280	23693	26979
CENPK1137D_3997	26305	26137	28437	26959.7
CENPK1137D_1397	26181	28345	26352	26959.3
CENPK1137D_4050	14939	34965	30915	26939.7
CENPK1137D_3411	12820	36437	31523	26926.7
CENPK1137D_332	25809	24593	30185	26862.3
CENPK1137D_3023	26757	19531	34247	26845
CENPK1137D_112	27485	26359	26610	26818
CENPK1137D_1510	28399	27349	24670	26806
CENPK1137D_1913	25873	27309	27136	26772.7
CENPK1137D_3476	30785	23913	25570	26756
UTR4	25713	27481	26841	26678.3
CENPK1137D_1480	27620	26298	26085	26667.7
CENPK1137D_2695	17186	32558	30235	26659.7
CENPK1137D_746	29857	27044	22935	26612
CENPK1137D_2501	21127	31172	27515	26604.7
CENPK1137D_1352	27496	27249	24942	26562.3
CENPK1137D_2578	27125	26581	25973	26559.7
CENPK1137D_1079	29252	27494	22748	26498
CENPK1137D_362	26835	30102	22410	26449
K7_AFG3	28362	28545	22437	26448
CENPK1137D_2295	39277	26447	13594	26439.3
EC1118_1P2_2553g	27166	28802	23300	26422.7
CENPK1137D_3787	27784	26536	24716	26345.3
CENPK1137D_693	29102	26599	23288	26329.7
CENPK1137D_1926	26269	27938	24716	26307.7
SEY1	30018	26924	21957	26299.7
CENPK1137D_1859	30055	24812	24015	26294
CENPK1137D_1221	26530	26725	25479	26244.7
CENPK1137D_5295	35560	18013	24891	26154.7
CENPK1137D_1072	28125	25259	25028	26137.3
AWRI1631_143090	26313	27321	24468	26034
CENPK1137D_2303	26575	26599	24919	26031
CENPK1137D_1874	27008	27394	23656	26019.3
CENPK1137D_4102	53516	15083	9422	26007
K7_ADH2	25974	27105	24820	25966.3
CENPK1137D_1191	24640	29675	23497	25937.3
CENPK1137D_4635	24529	27101	26182	25937.3
CENPK1137D_3385	29484	27514	20798	25932
CENPK1137D_5405	26110	27341	24320	25923.7
CENPK1137D_3151	23026	28907	25621	25851.3
CENPK1137D_4183	22772	28058	26444	25758
CENPK1137D_138	26025	34610	16197	25610.7
CENPK1137D_1361	23008	28749	25070	25609
CENPK1137D_4207	26657	26860	23245	25587.3
CENPK1137D_3290	29547	25170	21854	25523.7
CENPK1137D_3989	24624	26564	25331	25506.3
CENPK1137D_4402	26866	28442	21201	25503
MOT3	36925	28130	11417	25490.7
CENPK1137D_4687	28715	27903	19692	25436.7
CENPK1137D_5269	28058	21800	26206	25354.7
CENPK1137D_3489	27126	24655	24253	25344.7
CENPK1137D_4543	29831	24120	21823	25258
K7_UBP14	23845	27373	24322	25180
K7_KTR3	24940	30662	19861	25154.3
CENPK1137D_1914	24944	26052	24267	25087.7
AWRI1631_162230	34603	14174	26450	25075.7
CENPK1137D_2443	18244	29625	26863	24910.7
AWRI1631_73980	28356	23979	22075	24803.3
CENPK1137D_2430	25558	29407	19273	24746
CENPK1137D_4890	27338	24873	21976	24729
CENPK1137D_1487	24082	28656	21089	24609
CENPK1137D_5374	24379	25134	24097	24536.7
KAE1	26575	24893	22078	24515.3
CENPK1137D_194	25477	24306	23751	24511.3
CENPK1137D_5386	25808	25108	22479	24465
CENPK1137D_1898	21993	26812	24588	24464.3
CENPK1137D_3078	26199	23541	23587	24442.3
CENPK1137D_4406	27023	24002	22266	24430.3
CENPK1137D_2125	23176	25269	24796	24413.7
MDE1	25745	21797	25455	24332.3
CENPK1137D_2683	25743	19514	27690	24315.7
CENPK1137D_2505	22974	24942	24993	24303
CENPK1137D_785	23549	24902	24425	24292
CENPK1137D_286	26766	26122	19865	24251
CENPK1137D_2468	25571	26926	20238	24245
CENPK1137D_4889	24640	25512	22569	24240.3
CENPK1137D_2976	25516	25591	21477	24194.7
CENPK1137D_674	22246	27046	23252	24181.3
CENPK1137D_5068	26169	23875	22298	24114
CENPK1137D_1263	22940	26271	23100	24103.7
CENPK1137D_2229	23367	24375	24413	24051.7
CENPK1137D_1146	28875	32839	10409	24041
TRM7	28498	20697	22713	23969.3
CENPK1137D_867	23483	27938	20120	23847
CENPK1137D_2238	27180	24513	19835	23842.7
CENPK1137D_1441	20641	27097	23719	23819
CENPK1137D_2004	24199	25077	22155	23810.3
CENPK1137D_1096	22756	26152	22111	23673
RPO21	23123	24737	23140	23666.7
CENPK1137D_3870	22834	24861	23193	23629.3
ISC1	23907	24645	22168	23573.3
SCRG_01899	18152	27365	24816	23444.3
MEU1	28997	22510	18794	23433.7
CENPK1137D_4125	22710	25220	22203	23377.7
CENPK1137D_4159	24200	26114	19716	23343.3
---	23705	24770	21382	23285.7
CENPK1137D_5326	23144	24395	22262	23267
CENPK1137D_3762	26966	30092	12432	23163.3
K7_ENT5	22125	25432	21824	23127
CENPK1137D_5344	28727	23948	16420	23031.7
YNL090W	24809	23699	20571	23026.3
AWRI1631_112010	23272	23492	22251	23005
COQ6	25263	22752	20898	22971
CENPK1137D_1949	22190	25315	21394	22966.3
CENPK1137D_2252	22329	25069	21491	22963
CENPK1137D_5239	24027	25667	19078	22924
CENPK1137D_2109	20011	19992	28763	22922
AWRI1631_130840	27147	24690	16896	22911
CENPK1137D_4152	22523	25383	20806	22904
CENPK1137D_911	23366	24644	20625	22878.3
CENPK1137D_4705	22436	17680	28342	22819.3
CENPK1137D_4389	23615	20708	23967	22763.3
CENPK1137D_1942	22183	24356	21741	22760
CENPK1137D_3382	20562	21854	25796	22737.3
SDH5	23780	21985	22424	22729.7
CENPK1137D_5227	23566	22988	21618	22724
CENPK1137D_3864	21208	23710	23240	22719.3
CENPK1137D_5122	24936	21237	21695	22622.7
NAT10	21877	22958	22956	22597
CENPK1137D_3159	25744	24852	17018	22538
CENPK1137D_2273	22504	23432	21663	22533
CENPK1137D_4020	1800.7	64408	1379.6	22529.4
CENPK1137D_1733	18472	29868	19237	22525.7
CENPK1137D_2571	22631	23548	21330	22503
CENPK1137D_1820	23227	23395	20850	22490.7
CENPK1137D_5043	22435	23104	21928	22489
CENPK1137D_2788	28891	17822	20641	22451.3
CENPK1137D_1056	25372	23146	18605	22374.3
CENPK1137D_4372	23821	21841	21408	22356.7
CENPK1137D_740	25791	19701	21526	22339.3
CENPK1137D_1508	19488	22649	24518	22218.3
CENPK1137D_1573	22633	24723	19295	22217
CENPK1137D_3642	21231	24010	21319	22186.7
CENPK1137D_598	21844	23624	21056	22174.7
CENPK1137D_3620	21938	22705	21789	22144
CENPK1137D_4358	23043	22314	20658	22005
CENPK1137D_1343	27452	14692	23727	21957
CENPK1137D_3860	21821	22685	21357	21954.3
CENPK1137D_2212	11750	25464	28530	21914.7
CENPK1137D_2105	22733	22371	20428	21844
CENPK1137D_859	24156	19201	22113	21823.3
CENPK1137D_469	23620	21565	20232	21805.7
CENPK1137D_3648	25062	19449	20840	21783.7
CENPK1137D_3704	22360	22953	19969	21760.7
CENPK1137D_62	24904	22741	17605	21750
CENPK1137D_3335	21467	23134	20647	21749.3
CENPK1137D_5351	23481	22352	19384	21739
CENPK1137D_5163	23581	19845	21770	21732
AWRI1631_72200	20105	22438	22506	21683
CENPK1137D_4370	23293	21100	20581	21658
CENPK1137D_2296	23834	18562	22538	21644.7
CENPK1137D_2369	23217	22910	18734	21620.3
CENPK1137D_4233	23586	21058	20215	21619.7
CENPK1137D_3313	21004	23782	20060	21615.3
CENPK1137D_4218	37478	16263	10984	21575
CENPK1137D_156	20992	22167	21373	21510.7
C1Q_02860	25843	18337	20216	21465.3
CENPK1137D_1670	19794	25932	18625	21450.3
CENPK1137D_2097	19282	24180	20885	21449
CENPK1137D_2215	24344	20635	19342	21440.3
CENPK1137D_1367	23524	22448	18273	21415
CENPK1137D_665	17965	25182	21053	21400
CENPK1137D_398	19956	22836	21353	21381.7
CENPK1137D_978	22218	25111	16743	21357.3
CENPK1137D_3598	23605	21958	18281	21281.3
CENPK1137D_2060	22245	14487	26961	21231
CENPK1137D_308	21758	21777	20005	21180
CENPK1137D_708	22973	20074	20426	21157.7
URE2	22070	22620	18684	21124.7
CENPK1137D_189	20100	23376	19713	21063
CENPK1137D_4260	20168	22919	20075	21054
CENPK1137D_856	19842	22949	20346	21045.7
CENPK1137D_3389	16617	21842	24639	21032.7
CENPK1137D_651	19434	20200	23356	20996.7
CENPK1137D_3478	22615	20581	19710	20968.7
CENPK1137D_2175	21255	21129	20203	20862.3
EC1118_1G1_0969g	20652	23193	18736	20860.3
CENPK1137D_5067	19300	22597	20644	20847
CENPK1137D_1560	21796	20658	20074	20842.7
CENPK1137D_4093	22359	20546	19607	20837.3
BNA4	20779	21899	19789	20822.3
CENPK1137D_1921	25094	21954	15395	20814.3
CENPK1137D_1185	20714	22595	19113	20807.3
CENPK1137D_937	21589	18602	22203	20798
CENPK1137D_1753	44584	10160	7630.4	20791.5
CENPK1137D_2867	19053	23273	20030	20785.3
CENPK1137D_3095	21200	20115	21007	20774
CENPK1137D_639	20866	22508	18935	20769.7
CENPK1137D_4455	19633	21824	20846	20767.7
CENPK1137D_5270	12983	27054	22251	20762.7
CENPK1137D_1767	22418	20481	19336	20745
CENPK1137D_2500	22069	20629	19515	20737.7
TPO3	20910	22884	18406	20733.3
CENPK1137D_1818	21791	21795	18277	20621
CENPK1137D_1462	23398	17565	20869	20610.7
CENPK1137D_4826	29880	18374	13442	20565.3
CENPK1137D_3568	23575	18732	19373	20560
CENPK1137D_999	5093	32870	23682	20548.3
CENPK1137D_2651	21371	21227	19042	20546.7
CENPK1137D_2591	21869	18548	21190	20535.7
CENPK1137D_3176	21492	22809	17124	20475
TY1A-H	21276	21666	18428	20456.7
CENPK1137D_1252	20802	20485	20067	20451.3
CENPK1137D_4868	24905	20757	15489	20383.7
SCRG_00677	31641	29124	379.28	20381.4
CENPK1137D_5401	20560	23744	16688	20330.7
CENPK1137D_4225	15645	23322	21720	20229
CENPK1137D_5061	26623	21593	12427	20214.3
CENPK1137D_1239	22281	10426	27819	20175.3
CENPK1137D_1572	18633	20110	21767	20170
CENPK1137D_4729	22024	20882	17389	20098.3
EFM4	18062	20643	21565	20090
CENPK1137D_5364	20402	22003	17821	20075.3
CENPK1137D_5404	19545	22023	18590	20052.7
CENPK1137D_418	21192	21899	17052	20047.7
CENPK1137D_3761	24795	20028	15301	20041.3
CENPK1137D_4555	21694	19435	18776	19968.3
CENPK1137D_3117	18899	22284	18595	19926
CENPK1137D_277	20359	21171	18101	19877
PAT1	20148	21438	18029	19871.7
CENPK1137D_3229	25250	22091	12262	19867.7
CENPK1137D_3492	19079	22105	18326	19836.7
CENPK1137D_2890	19224	20822	19413	19819.7
CENPK1137D_5322	22631	20843	15818	19764
ILV5G	16654	28373	13830	19619
CENPK1137D_3874	23106	25105	10523	19578
CENPK1137D_4725	17618	23376	17608	19534
CENPK1137D_2671	22225	19371	16921	19505.7
CENPK1137D_1915	18676	28511	11319	19502
CENPK1137D_3244	18025	21157	19063	19415
K7_CTT1	19342	19329	19524	19398.3
CENPK1137D_4279	25996	15099	16982	19359
CENPK1137D_1019	18255	21016	18760	19343.7
CENPK1137D_54	18556	20294	19095	19315
CENPK1137D_1248	21997	16587	19288	19290.7
CENPK1137D_3582	20678	21531	15660	19289.7
CENPK1137D_1872	21491	16573	19679	19247.7
CENPK1137D_5026	20425	20355	16918	19232.7
CENPK1137D_11	19767	19114	18647	19176
CENPK1137D_1439	16520	21462	19486	19156
TSR2	20801	19241	17411	19151
CENPK1137D_1324	18960	21005	17465	19143.3
CENPK1137D_965	22396	18576	16455	19142.3
CENPK1137D_988	19484	19352	18194	19010
CENPK1137D_4268	20556	17784	18593	18977.7
CENPK1137D_1193	19474	18836	18617	18975.7
CENPK1137D_2863	18928	19206	18753	18962.3
CENPK1137D_3866	19223	19590	18035	18949.3
CENPK1137D_3423	19506	19360	17657	18841
CENPK1137D_1385	22870	16464	17164	18832.7
CENPK1137D_5297	19939	17153	19304	18798.7
CENPK1137D_1140	17099	21365	17907	18790.3
CENPK1137D_2706	19810	17827	18731	18789.3
SCRG_01803	19447	19728	16820	18665
CENPK1137D_1197	21019	17983	16860	18620.7
CENPK1137D_437	19860	17832	18158	18616.7
CENPK1137D_3166	17483	19421	18748	18550.7
CENPK1137D_4149	18191	19494	17658	18447.7
MED8	21707	16541	17090	18446
CENPK1137D_2864	19875	16502	18942	18439.7
K7_TSC3	22701	16647	15725	18357.7
CENPK1137D_1371	19582	19029	16421	18344
CENPK1137D_60	20185	19334	15407	18308.7
CENPK1137D_2513	20113	16789	17997	18299.7
DRE2	19172	19987	15738	18299
CENPK1137D_810	20461	19003	15167	18210.3
CENPK1137D_3788	25540	12260	16808	18202.7
CENPK1137D_3056	17638	19296	17669	18201
CENPK1137D_4814	19692	18454	16457	18201
CENPK1137D_511	19015	18928	16617	18186.7
CENPK1137D_2258	18889	18463	17018	18123.3
CENPK1137D_4506	18005	20497	15743	18081.7
CENPK1137D_161	17541	18615	18049	18068.3
CENPK1137D_45	15247	23464	15488	18066.3
CENPK1137D_2764	17645	18497	18011	18051
CENPK1137D_3002	21294	20897	11638	17943
CENPK1137D_1823	18575	17827	17175	17859
CENPK1137D_1571	14368	14659	24536	17854.3
CENPK1137D_2162	17312	15980	20215	17835.7
CENPK1137D_1582	18499	19102	15875	17825.3
CENPK1137D_3522	21360	17322	14709	17797
CENPK1137D_44	19636	17589	16148	17791
CENPK1137D_4808	11701	24897	16668	17755.3
CENPK1137D_3991	19850	16627	16642	17706.3
CENPK1137D_3093	20530	16646	15874	17683.3
CENPK1137D_5443	15409	21342	16231	17660.7
CENPK1137D_4781	18737	17745	16322	17601.3
CENPK1137D_3160	18911	17548	16191	17550
CENPK1137D_696	16660	19447	16456	17521
CENPK1137D_3635	22083	18051	12407	17513.7
CENPK1137D_4321	19318	18398	14804	17506.7
CENPK1137D_3823	17714	18338	16464	17505.3
CENPK1137D_4846	18355	17893	16254	17500.7
CENPK1137D_3049	16861	20280	15338	17493
CENPK1137D_2618	18502	18124	15715	17447
CENPK1137D_1011	15284	18505	18471	17420
CENPK1137D_475	18757	16559	16872	17396
CENPK1137D_4694	15440	15747	20988	17391.7
CENPK1137D_4750	17316	18336	16478	17376.7
CENPK1137D_4867	19298	18502	14314	17371.3
ADH2	18198	16357	17530	17361.7
CENPK1137D_110	17690	17267	17092	17349.7
CENPK1137D_3464	16345	22785	12882	17337.3
CENPK1137D_1152	17800	19960	14216	17325.3
CENPK1137D_4559	17297	18244	16322	17287.7
CENPK1137D_3355	17401	17515	16945	17287
CENPK1137D_2966	19469	15649	16738	17285.3
K7_MRPL15	19953	16283	15509	17248.3
CENPK1137D_5338	17298	18269	16105	17224
CENPK1137D_127	16197	18623	16761	17193.7
CENPK1137D_1741	15740	18044	17746	17176.7
CENPK1137D_4522	17655	16987	16864	17168.7
RAD27	17595	16832	16970	17132.3
CENPK1137D_2716	20378	15809	15086	17091
CENPK1137D_4310	17880	17711	15648	17079.7
CENPK1137D_780	18268	18701	14254	17074.3
EC1118_1H21_0298g	19754	16850	14618	17074
CENPK1137D_4818	17696	16835	16626	17052.3
CENPK1137D_1736	19056	16268	15590	16971.3
CENPK1137D_5167	17861	15305	17701	16955.7
CENPK1137D_2922	17149	18883	14817	16949.7
BNA7	17774	16306	16727	16935.7
CENPK1137D_5396	17710	17302	15653	16888.3
CENPK1137D_1014	16746	17750	16111	16869
CENPK1137D_5025	19328	15989	15254	16857
K7_YAT1	18680	19173	12671	16841.3
AWRI1631_153800	16103	17881	16536	16840
CENPK1137D_1688	14839	18586	17073	16832.7
CENPK1137D_4128	17452	17099	15939	16830
CENPK1137D_3810	18847	17088	14508	16814.3
CENPK1137D_1018	16605	17697	16089	16797
CENPK1137D_2130	18255	18108	13952	16771.7
CENPK1137D_3880	18864	16206	15085	16718.3
CENPK1137D_3408	18340	21904	9863.5	16702.5
K7_MSF1	18073	16817	15213	16701
K7_GID8	16336	17702	16034	16690.7
CENPK1137D_2133	19056	14831	16167	16684.7
CENPK1137D_4585	15411	18040	16595	16682
CENPK1137D_2747	16753	17386	15860	16666.3
GPA2	16280	18070	15640	16663.3
AWRI1631_74970	4636.1	741.54	44571	16649.5
YCF1	17483	17145	15188	16605.3
CENPK1137D_3540	17524	19021	13192	16579
CENPK1137D_3293	17785	16824	15116	16575
CENPK1137D_119	14757	18274	16633	16554.7
CENPK1137D_4299	16598	18376	14657	16543.7
CENPK1137D_4547	18553	16382	14633	16522.7
CENPK1137D_4440	15770	17469	16321	16520
CENPK1137D_949	14176	18992	16389	16519
CENPK1137D_4074	15537	18150	15835	16507.3
K7_YGR117C	15753	17187	16541	16493.7
CENPK1137D_1616	16980	16845	15646	16490.3
CENPK1137D_4388	16481	17509	15429	16473
CENPK1137D_4333	16448	19275	13690	16471
CENPK1137D_4936	17482	20316	11580	16459.3
AWRI1631_140650	16661	17508	15145	16438
CENPK1137D_3670	16701	17206	15376	16427.7
CENPK1137D_3050	19896	17770	11477	16381
CENPK1137D_191	18357	16859	13796	16337.3
CENPK1137D_3566	18749	16350	13848	16315.7
CENPK1137D_359	17729	16379	14816	16308
CENPK1137D_3138	22179	14306	12359	16281.3
CENPK1137D_4119	16279	16956	15594	16276.3
CENPK1137D_3135	17870	15938	14958	16255.3
CENPK1137D_144	16975	15721	15993	16229.7
CENPK1137D_1600	15800	18179	14567	16182
CENPK1137D_4368	15507	16732	16291	16176.7
CENPK1137D_5260	22280	14593	11624	16165.7
COQ7	17836	12717	17928	16160.3
CENPK1137D_5058	22906	7537	17990	16144.3
CENPK1137D_3479	13418	21116	13859	16131
CENPK1137D_4732	18337	24342	5639.3	16106.1
CENPK1137D_1001	16749	16174	15392	16105
CENPK1137D_4069	7727.6	22054	18473	16084.9
CENPK1137D_1064	15545	16705	15810	16020
CENPK1137D_173	16196	16876	14973	16015
CENPK1137D_636	16271	15066	16697	16011.3
CENPK1137D_5149	17153	17302	13525	15993.3
CENPK1137D_2906	20290	13648	13993	15977
YHB1	17592	15641	14607	15946.7
CENPK1137D_827	11944	19179	16703	15942
VAR1	16266	18097	13377	15913.3
CENPK1137D_331	21279	10011	16196	15828.7
CENPK1137D_1671	15404	17945	14089	15812.7
CENPK1137D_1090	14570	16454	16342	15788.7
EC1118_1G1_2850g	15955	16202	15181	15779.3
CENPK1137D_2955	15891	14327	17099	15772.3
CENPK1137D_1109	17636	15564	14065	15755
CENPK1137D_3264	17048	15845	14317	15736.7
CENPK1137D_3589	16115	16535	14499	15716.3
CENPK1137D_2921	17466	14369	15272	15702.3
CENPK1137D_3574	13715	22410	10982	15702.3
CENPK1137D_597	17702	14367	15012	15693.7
K7_CAF40	13147	17871	15868	15628.7
CENPK1137D_2499	15288	14774	16798	15620
TY1B-JR2	17801	15289	13724	15604.7
CENPK1137D_2756	16808	16116	13842	15588.7
CENPK1137D_2873	15926	15779	15056	15587
CENPK1137D_2797	15118	16757	14841	15572
EC1118_1G1_2465g	15804	14282	16583	15556.3
CENPK1137D_3308	16870	14894	14799	15521
CENPK1137D_1326	15873	16785	13850	15502.7
CENPK1137D_1285	14006	18488	13928	15474
CENPK1137D_5309	15410	15983	14960	15451
CENPK1137D_3671	15985	18206	12161	15450.7
SCRG_03384	13307	18363	14629	15433
CENPK1137D_2845	19131	14466	12640	15412.3
CENPK1137D_4502	15708	16775	13649	15377.3
CENPK1137D_927	15278	15854	14957	15363
CENPK1137D_2958	17348	13740	14984	15357.3
CENPK1137D_1167	16933	16712	12403	15349.3
CENPK1137D_59	15072	16495	14426	15331
CENPK1137D_4355	15662	16541	13779	15327.3
CENPK1137D_4907	21689	10597	13639	15308.3
CENPK1137D_5393	13549	18449	13904	15300.7
CENPK1137D_3378	14608	18542	12715	15288.3
CENPK1137D_3878	19031	12679	14127	15279
CENPK1137D_4054	13359	16880	15532	15257
CENPK1137D_5000	15750	15392	14472	15204.7
CENPK1137D_4847	14499	15317	15766	15194
CENPK1137D_3384	12844	17041	15547	15144
SFB2	17992	12316	15123	15143.7
CENPK1137D_4610	17436	13175	14784	15131.7
CENPK1137D_2504	15410	15166	14567	15047.7
CENPK1137D_3291	12905	17695	14478	15026
CENPK1137D_2168	13186	16910	14977	15024.3
CENPK1137D_2704	16279	16185	12598	15020.7
CENPK1137D_3165	13746	17400	13910	15018.7
AWRI1631_124200	0	12209	32657	14955.3
CIA1	16390	15630	12777	14932.3
CENPK1137D_2675	14065	17038	13685	14929.3
SEC16	14337	16644	13782	14921
DCP2	15005	16553	13133	14897
CENPK1137D_3311	15448	14139	15099	14895.3
CENPK1137D_4166	15586	15992	13033	14870.3
CENPK1137D_5280	15020	14404	15144	14856
CENPK1137D_4146	15567	15308	13654	14843
CENPK1137D_2794	21143	14429	8922.6	14831.5
CENPK1137D_2844	11028	17117	16312	14819
CENPK1137D_2880	14101	18362	11935	14799.3
IXR1	20250	12050	12073	14791
CENPK1137D_3737	18120	12662	13575	14785.7
CENPK1137D_5219	14104	16365	13885	14784.7
MAL61	12331	17408	14613	14784
CENPK1137D_428	14693	14830	14742	14755
CENPK1137D_2149	15477	14328	14452	14752.3
CENPK1137D_714	14242	17075	12931	14749.3
CENPK1137D_1205	17249	15452	11392	14697.7
CENPK1137D_3754	18475	12052	13486	14671
CENPK1137D_3802	15008	13625	15249	14627.3
CENPK1137D_948	13891	16522	13393	14602
CENPK1137D_2669	14331	15566	13886	14594.3
CENPK1137D_1979	15522	13178	14937	14545.7
CENPK1137D_3751	14747	16123	12727	14532.3
K7_SMD1	13981	14476	15133	14530
CENPK1137D_2643	18781	14604	10076	14487
HRK1	13750	15854	13817	14473.7
MGM1	15225	14435	13662	14440.7
CENPK1137D_5395	16059	13907	13333	14433
CENPK1137D_2996	15406	16127	11760	14431
CENPK1137D_4434	14969	14681	13635	14428.3
CENPK1137D_1007	13283	16446	13491	14406.7
CENPK1137D_682	11037	14436	17436	14303
CENPK1137D_3851	14529	16413	11919	14287
K7_IRC25	12201	12812	17796	14269.7
CENPK1137D_4735	15579	19362	7864.7	14268.6
CENPK1137D_4061	16813	14260	11656	14243
CENPK1137D_756	13548	14858	14322	14242.7
CENPK1137D_140	28024	8540.4	6113.5	14226
AWRI1631_162290	14249	14743	13685	14225.7
CENPK1137D_4203	15219	14549	12804	14190.7
EC1118_1D0_5710g	17021	15328	10139	14162.7
CENPK1137D_5388	15212	15804	11383	14133
CENPK1137D_290	14466	13874	13729	14023
CENPK1137D_1928	11359	15835	14843	14012.3
CENPK1137D_3302	14840	14631	12243	13904.7
CENPK1137D_1035	15101	14030	12436	13855.7
CENPK1137D_1177	16612	17061	7795.5	13822.8
EC1118_1B15_2696g	14052	13785	13442	13759.7
CENPK1137D_3121	18382	12083	10667	13710.7
CENPK1137D_1598	12379	15047	13454	13626.7
CENPK1137D_4622	14042	13423	13315	13593.3
CENPK1137D_4468	15957	10967	13699	13541
TY1B-PR2	15010	13280	12311	13533.7
YCL020W	13349	14525	12594	13489.3
CENPK1137D_2294	15833	13518	10654	13335
CENPK1137D_3008	12210	13994	13785	13329.7
CENPK1137D_3366	18747	11572	9623	13314
SCRG_01635	13910	12962	13049	13307
AWRI1631_120130	13786	13769	12247	13267.3
CENPK1137D_2728	16473	12506	10771	13250
CENPK1137D_3918	8106.8	6686.8	24923	13238.9
CENPK1137D_3783	11894	13127	14675	13232
CENPK1137D_590	13434	14190	11994	13206
CENPK1137D_2329	12380	13468	13744	13197.3
CENPK1137D_3938	13804	14726	11051	13193.7
CENPK1137D_4672	12959	14495	12126	13193.3
CENPK1137D_2035	13935	13880	11730	13181.7
CENPK1137D_3818	14458	14356	10725	13179.7
CENPK1137D_2538	13962	13631	11921	13171.3
EC1118_1B15_3906g	12996	14631	11861	13162.7
CENPK1137D_3211	13291	12103	14075	13156.3
CENPK1137D_1271	12463	14730	12270	13154.3
CENPK1137D_1132	12021	15773	11646	13146.7
CENPK1137D_3110	16520	13619	9203.7	13114.2
CENPK1137D_421	13966	13524	11723	13071
CENPK1137D_1350	12428	14220	12512	13053.3
CENPK1137D_1580	14242	14506	10390	13046
SCRG_02231	12691	12567	13860	13039.3
CENPK1137D_3232	13116	13132	12859	13035.7
CENPK1137D_4021	19718	12465	6878.3	13020.4
CENPK1137D_5359	13081	12894	12831	12935.3
CENPK1137D_1941	13508	12805	12487	12933.3
CENPK1137D_5409	14526	13455	10792	12924.3
CENPK1137D_2011	13608	13900	11258	12922
YMC2	13158	12323	13215	12898.7
AWRI1631_124270	12924	11125	14626	12891.7
CENPK1137D_4498	8962	15402	14289	12884.3
TY1B-OL	11824	15405	11373	12867.3
CENPK1137D_348	13617	14805	9933.4	12785.1
CENPK1137D_4163	12621	13762	11929	12770.7
CENPK1137D_1780	12254	13563	12487	12768
CLP1	8520.9	12694	17071	12762
CENPK1137D_1017	14245	13283	10737	12755
CENPK1137D_3872	12452	16001	9710.8	12721.3
K7_ECM4	12342	14207	11591	12713.3
CENPK1137D_3640	9531.2	15013	13351	12631.7
CENPK1137D_2678	12508	13728	11649	12628.3
K7_VTA1	11976	13965	11846	12595.7
CENPK1137D_1740	11701	13666	12326	12564.3
[truncated: 1,426 more rows]
