# Supplementary material for: A polycistronic system for multiplexed and precalibrated expression of multigene pathways in fungi
Source: Nat Commun. 2023 Jul 17;14:4267. doi: 10.1038/s41467-023-40027-0 (PMC10352335; doi:10.1038/s41467-023-40027-0)
Supplement: Supplementary file 5 — Supplementary Data 2 [file 41467_2023_40027_MOESM5_ESM.xlsx]

## Sheet: Supplementary data 2
Supplementary data 2. Available target driver genes for direct genomic integration into S. cerevisiae using the CRISPR/Cas9 system.
ID	iBAQ Experiment 1	iBAQ Experiment 2	iBAQ Experiment 3	iBAQ-average value	Gene name	Distance of the cutting site from stop codon (bp)
CENPK1137D_3622	8507300	8067200	7741500	8.10533e+06	TIF5	0
CENPK1137D_2995	2273800	2708900	2280400	2.42103e+06	RPS25A	0
CENPK1137D_4214	2303500	2357100	2209300	2.28997e+06	EFT2	0
CENPK1137D_2899	2043800	2087200	1915800	2015600	RPL7A	0
RPS0	1616200	1635300	1743900	1.66513e+06	RPS0A	0
CENPK1137D_3006	1618900	1734000	1009900	1.45427e+06	ACB1	0
CENPK1137D_4048	1391100	1418900	1220300	1.34343e+06	HTA1	0
CENPK1137D_3772	1181000	1192000	1141300	1.17143e+06	PSA1	0
CENPK1137D_675	1124200	1017000	1033000	1.05807e+06	HRI1	0
CENPK1137D_1370	725480	671830	633120	676810	MIR1	0
CENPK1137D_3533	618830	596120	596170	603707	SCS2	0
CENPK1137D_361	574930	569110	508290	550777	YMR315W	1
CENPK1137D_724	3357700	3080900	2963200	3.13393e+06	ILV5	1
CENPK1137D_5371	2934600	2355600	2859700	2.71663e+06	RPS20	1
CENPK1137D_1419	1947100	1879100	1803900	1876700	RPS5	1
K7_RPL30	1920100	1872500	1761200	1.85127e+06	RPL30	1
CENPK1137D_1567	1792700	1982900	1692700	1.82277e+06	RPL5	1
CENPK1137D_3701	1754000	1943500	1717000	1.80483e+06	YDL124W	1
CENPK1137D_3114	1861500	1960900	1506500	1776300	RPL24B	1
CENPK1137D_3051	1723900	1567500	1716200	1669200	RPL11B	1
CENPK1137D_4396	1360300	1471900	1372800	1.40167e+06	ARF2	1
CENPK1137D_175	974400	1212600	1131500	1.10617e+06	RPS16B	1
CENPK1137D_2049	833640	822320	759110	805023	STI1	1
CPR6	762410	746990	667610	725670	CPR6	1
CENPK1137D_5249	672100	702830	643290	672740	GRE3	1
CENPK1137D_1128	636850	662390	608250	635830	FAS1	1
CENPK1137D_4925	631770	607680	592590	610680	HTB2	1
CENPK1137D_3261	586790	594020	533150	571320	ARO8	1
CENPK1137D_5103	514120	520420	489480	508007	HYR1	1
AWRI1631_41280	492040	540900	477080	503340	TMA17	1
CENPK1137D_1398	5288300	5120600	5286200	5231700	SOD1	1
CENPK1137D_3482	2980800	2861700	2886100	2.90953e+06	RPS24A	2
K7_RPL35A	2635200	2738200	1984100	2452500	RPL35A	2
CENPK1137D_4977	2622900	2434100	2212200	2.42307e+06	EFB1	2
CENPK1137D_495	1954900	2032400	1906500	1964600	RPL8B	2
CENPK1137D_2582	1859500	1684600	1714000	1752700	RPS7B	2
CENPK1137D_723	1675300	1730300	1675600	1.69373e+06	TAL1	2
CENPK1137D_2384	1303100	1414000	1389700	1.36893e+06	RPS12	2
CENPK1137D_3692	1229000	1225100	1213700	1222600	LYS21	2
CENPK1137D_4357	1089300	1035100	1016900	1047100	QCR7	2
CENPK1137D_1884	1050800	983180	1060500	1.03149e+06	QCR2	2
CENPK1137D_2795	1067300	1019000	961830	1.01604e+06	SUI1	2
CENPK1137D_2115	890410	922370	887920	900233	CDC33	2
CENPK1137D_1189	928540	860650	830230	873140	SBA1	2
CENPK1137D_4675	795970	836080	778890	803647	VMA2	2
CENPK1137D_2317	824480	812520	589670	742223	MBF1	2
CENPK1137D_5449	716960	653370	671940	680757	COX6	2
CENPK1137D_2642	702040	639240	609040	650107	IDH1	2
DDR48	596730	667500	630970	631733	DDR48	2
CENPK1137D_5446	658180	597930	584810	613640	FSH1	2
CENPK1137D_4186	553360	602630	537230	564407	VMA1	2
CENPK1137D_1055	585700	417800	542020	515173	PLN1	2
HXT7	542130	486550	507730	512137	HXT7	2
K7_HNT1	538170	488550	473460	500060	HNT1	2
CENPK1137D_4664	14553000	14988000	14397000	14646000	TEF1	2
CENPK1137D_4617	8054500	7188600	7208300	7483800	HSP26	2
SCRG_05639	5923500	6012900	5875400	5.93727e+06	SSA1	3
CENPK1137D_3592	2966000	3169900	2980900	3.03893e+06	BMH1	3
CENPK1137D_3368	2939900	3604000	2426900	2.99027e+06	HSP12	3
CENPK1137D_5334	2358500	2377800	2221900	2319400	GND1	3
CENPK1137D_1068	1784100	1997700	1918900	1.90023e+06	TIF1	3
CENPK1137D_1965	1005400	1085000	955710	1015370	THI20	3
CENPK1137D_5008	1005400	889660	929800	941620	MMF1	3
CENPK1137D_3475	902040	913870	824500	880137	RGI1	3
CENPK1137D_2029	813040	764590	724150	767260	SGT2	3
CENPK1137D_1875	803040	738930	684920	742297	DPM1	3
CENPK1137D_4464	742390	732900	624380	699890	GRX1	3
AWRI1631_42130	680200	760290	657530	699340	GPD1	3
CENPK1137D_3658	706020	626950	644260	659077	PMI40	3
SCRG_05197	2425300	2729400	2489800	2.54817e+06	RPL2B	4
CENPK1137D_2309	2677300	2536900	2377500	2.53057e+06	RPS10A	4
CENPK1137D_4211	2534200	2387000	2090500	2.33723e+06	RPP2B	4
CENPK1137D_451	2462000	2146000	2201100	2269700	COF1	4
CENPK1137D_2140	2004300	2015300	1703700	1.90777e+06	PFY1	4
CENPK1137D_2315	1218000	1463700	1284000	1321900	RPL18B	4
CENPK1137D_3275	1383500	1352300	1205700	1.31383e+06	COX4	4
CENPK1137D_1981	1790100	1162400	961980	1.30483e+06	RPP2A	4
CENPK1137D_3979	1203200	1227200	1029800	1153400	HOM2	4
CENPK1137D_2676	1092700	1081600	1012800	1.06237e+06	CIT1	4
CENPK1137D_4179	1099200	937570	1105100	1047290	TRR1	4
HSP104	986530	1055500	1035900	1.02598e+06	HSP104	4
CENPK1137D_3666	954730	868170	821180	881360	NTF2	4
CENPK1137D_1174	955260	927520	742180	874987	URA1	4
CENPK1137D_265	837620	867560	870010	858397	YMR226C	4
CENPK1137D_4473	768470	701700	634150	701440	HBN1	4
CENPK1137D_1769	645270	640950	563490	616570	SPE3	4
CENPK1137D_558	634970	619650	579120	611247	YLR179C	4
CENPK1137D_2158	554330	566520	523390	548080	LSC1	4
CENPK1137D_2389	566800	579120	493850	546590	ALD4	4
K7_TDH3	18404000	17387000	19010000	18267000	TDH3	4
CENPK1137D_424	5426100	5066000	5250700	5247600	TSA1	5
CENPK1137D_1679	3327600	3403500	3149100	3293400	RPL36B	5
CENPK1137D_1249	3000400	2880200	2781700	2.88743e+06	TDH1	5
CENPK1137D_697	2752800	3030200	2769600	2.85087e+06	RPL38	5
CENPK1137D_4970	2489200	2352200	2393600	2.41167e+06	CYS3	5
CENPK1137D_1556	1526100	2455600	1852000	1.94457e+06	RPL33A	5
THI4	1754700	1505300	1446300	1.56877e+06	THI4	5
CENPK1137D_2041	1512600	1495600	1370500	1.45957e+06	HSP10	5
CENPK1137D_4905	1418100	1343500	1310700	1.35743e+06	ATP1	5
CENPK1137D_4893	1370000	1278000	1269600	1.30587e+06	PET9	5
CENPK1137D_5234	1328800	1261800	1134600	1.24173e+06	RTC3	5
CENPK1137D_1304	1174600	1032000	1142300	1116300	TDH2	5
CENPK1137D_938	825200	951670	898740	891870	YNK1	5
CENPK1137D_1314	643990	593720	536190	591300	ILV3	5
