# Supplementary material for: A polycistronic system for multiplexed and precalibrated expression of multigene pathways in fungi
Source: Nat Commun. 2023 Jul 17;14:4267. doi: 10.1038/s41467-023-40027-0 (PMC10352335; doi:10.1038/s41467-023-40027-0)
Supplement: Supplementary file 6 — Supplementary Data 3 [file 41467_2023_40027_MOESM6_ESM.xlsx]

## Sheet: Supplementary data 3
Supplementary data 3. List of gRNA used in this study.
Gene	gRNA sequence	Integration efficiency
ACB1	CCAAGTACTCCTCTTAGAAA	Medium
ALD4	CGTGCCAAATTGGACGAGTA	Medium
ARF2	GTTCTATACAGATTTAGATT	Invalid			High: positive rate range from 70% to 100%
ARO8	TTTGGTATTTCCAAATAGAG	Invalid			Medium: positive rate range from 40% to 69%
ATP1	TTTTAGTTCACATTAAAAAG	Invalid			Low: positive rate range from 10% to 39%
BMH1	ATTTATCAGAATACTTACTT	Invalid			Invalid: positive rate range from 0% to 9% or gRNA doesn't work
CDC33	AAAATTCAGACTATCTTACA	Low
CIT1	AAAATCGAAAGTAAGAACTA	Medium
COF1	AGAGGCGCTGGTTCTCATTA	Invalid
COX4	TTGAATGATAAGATTAGTGA	Low
COX6	CCAAGCTCTTCTTAATAATA	Invalid
CPR6	TATATATAATGCAAGTAATC	Medium
CYS3	TGGCACTGGCGATTAGTTGG	High
DDR48	GACGACGATTACTAAGTTTT	High
DPM1	TATACCATTTGGTCTTTTAA	High
EFB1	TGCTATGCAAAAATTATAAA	Invalid
EFT2	ATTACGACAAATTGTAAGAA	Invalid
FAS1	TATATAATCACTTAAGAAATT	High
FSH1	GAAGCTTCTGAATAAATCGT	Invalid
GND1	CCTCTACATACCAAGCTTAA	Invalid
GPD1	TACATGAAGATTAGATTTAT	High
GRE3	TGGATTTTACTGGCTGGATC	Invalid
GRX1	AACCTATTCTTGCAAATTAA	High
HBN1	GATGTTGAAATCTTCAATTA	High
HNT1	ATAGCATGCATTACTCTAAT	Medium
HOM2	CTAGCAAGAAACTTGATTTA	High
HRI1	TTGAATATCACGCTTAATAA	Low
HSP10	AAGACATCATTCTTAGTCCT	High
HSP104	ACACTATATTAAATTAATCT	High
HSP12	CAACCAAGAAGTAAATCTTT	Invalid
HSP26	GTGGGGTAACTAAAGTGACC	Medium
HTA1	CTTCTCAAGAATTATAAGAT	Invalid
HTB2	CAATACCTAGTGAGTGACTT	High
HXT7	AAAAGTGTTCGCAAATTATT	Invalid
HYR1	TTGAAAGAGGTGGAATAGGC	Medium
IDH1	GGGGAATTGTTTTCATTACA	Low
ILV3	TTAGATGCTTGATGCATTAT	Medium
ILV5	GATATTATTTTCCTCTTTAT	High
LSC1	CAAATTTAAATGATTATATT	Medium
LYS21	ATATATATAATGAAACTATT	Medium
MBF1	AGACCTCTTCATTTCTTCTT	Invalid
MIR1	GTGGTGGTGGTCATTAGAAA	High
MMF1	TCGCTGTTGAAAAGAATTGA	Low
NTF2	CGTTTGAATTACTCTGCTTA	Invalid
PET9	AAGTTCAAATAAGTCTAATC	Medium
PFY1	TGTTCAATACTAATTTATGC	High
PLN1	GTGTCGACCAATTAGTAATT	Low
PMI40	AAATAGAAAGAAAGCTAATT	Medium
PSA1	AAGCTATTATTATGTGAGTT	Invalid
QCR2	ATATTTGGACGAATTGTAAG	High
QCR7	TTTTTATTCTTCTTTTCATT	Invalid
RGI1	ATCCTGTAGGCGCAAATTAA	Medium
RPL11B	GATGTGCTCGATAAATAATT	High
RPL18B	TTTCAAGGTGTAATCTAGTA	Invalid
RPL24B	ACAAAAGTTAATTATCTTAA	Medium
RPL2B	AAAATTAAAAAGATTAATCT	Invalid
RPL30	TGACCACCTTGGCTTAAATA	Invalid
RPL33A	CAATCAACAAATTTAGATGT	Invalid
RPL35A	GTACGCTATTAAGGCTTAAT	Invalid
RPL36B	CGTCGTCATTAAACAGCGTG	Invalid
RPL38	AACAGATTATAAGAAAAATA	High
RPL5	GGCTGGTCAACAATAAATTA	Invalid
RPL7A	GTTAAGTCCATGAACTAAAC	Invalid
RPL8B	ATTCTATATATGAATTTAAG	High
RPP2A	GGTTTCGGTTTATTCGACTA	Medium
RPP2B	GGTTTTGGTTTATTCGATTA	Invalid
RPS0A	ACAACGTCGAGTGGTAAGTA	High
RPS10A	AGACCACAAAGAAGATATTA	High
RPS12	ACACTTCTCCCAACAATAAA	Invalid
RPS16B	AAATCTTGAAATTTTCTTAA	Invalid
RPS20	GTTGTTGCTTCCAACTAAGC	Invalid
RPS24A	TTGAAGTTAGTTTGCTTAAT	Invalid
RPS25A	CTACTGCTTCTGAATAAACA	High
RPS5	ACTTTTTTTAGCTTCTTAA	Invalid
RPS7B	TAGTTATCTCACTATTTAGT	Medium
RTC3	AGGAAAAGCTACTCAATTGT	High
SBA1	GCCGGAAGTGAAAGCTTAAA	High
SCS2	GGATGGTTCTACAGATAATA	Medium
SGT2	ACAATGAGAACAAGCAATAG	Medium
SOD1	ATATTATCATTAACATTAGT	High
SPE3	GCAGCCAAGGAATTAAATTA	Medium
SSA1	AAGAAGTTGATTAAGCCAAT	Invalid
STI1	ATATTTCGTATTATTTTTAG	Invalid
SUI1	ATTCATGGGTTTTAAGTTCA	Invalid
TAL1	TTCCGAGATACTTCCTTAAG	High
TDH1	AGATTGCTTTATTTAAGCCT	High
TDH2	AAGGAGTTAAATTTAAGCCT	Medium
TDH3	AAGTAAATTCACTTAAGCCT	High
TEF1	CAAAAGGCTGCTAAGAAATA	High
THI20	TAGAATACGAGTAGATAAGA	High
THI4	TTTGAAACACTTTGCTGCTT	Low
TIF1	TCGCTACTTTGTTGAACTAA	High
TIF5	AAGAAGACGACGAATAGCTT	Invalid
TMA17	CAGCATATTCATTTAAGAGA	High
TRR1	ATGGAAAATTCATCTATTCT	High
TSA1	TCTGCAAGCGTCTTATTTGT	Invalid
URA1	GTTGAACAGCATTTAATTAT	High
VMA1	AATGCTACATATATCTTAAT	Invalid
VMA2	AGAAGAATCTCTAATCTAAG	Low
YDL124W	TGCTCAAAAAGTATAAATAC	Invalid
YLR179C	GATTTCAACTATGACATGTA	Medium
YMR226C	AGTTTAGCTAGGTTTATCCA	Medium
YMR315W	ACATCGTAAAACGGTAATCA	High
YNK1	ATTTATGAATGAATAACTTA	Low
