# Supplementary material for: A polycistronic system for multiplexed and precalibrated expression of multigene pathways in fungi
Source: Nat Commun. 2023 Jul 17;14:4267. doi: 10.1038/s41467-023-40027-0 (PMC10352335; doi:10.1038/s41467-023-40027-0)
Supplement: Supplementary file 7 — Supplementary Data 4 [file 41467_2023_40027_MOESM7_ESM.xlsx]

## Sheet: Supplementary data 4
Supplementary data 4. Endogenous driver genes in S. cerevisiae shown in Fig 3c and their guide sequences.
Number	Endogenous gene	Guide Sequence
1	TDH3	AAGTAAATTCACTTAAGCCT
2	HSP26	GTGGGGTAACTAAAGTGACC
3	TEF1	CAAAAGGCTGCTAAGAAATA
4	TDH2	AAGGAGTTAAATTTAAGCCT
5	RPS0A	ACAACGTCGAGTGGTAAGTA
6	TDH1	AGATTGCTTTATTTAAGCCT
7	ILV5	GATATTATTTTCCTCTTTAT
8	SOD1	ATATTATCATTAACATTAGT
9	RPL38	AACAGATTATAAGAAAAATA
10	RPS10A	AGACCACAAAGAAGATATTA
11	TIF1	TCGCTACTTTGTTGAACTAA
12	PFY1	TGTTCAATACTAATTTATGC
13	CYS3	TGGCACTGGCGATTAGTTGG
14	RPS25A	CTACTGCTTCTGAATAAACA
15	HTB2	CAATACCTAGTGAGTGACTT
16	CIT1	AAAATCGAAAGTAAGAACTA
17	RPL8B	ATTCTATATATGAATTTAAG
18	ILV3	TTAGATGCTTGATGCATTAT
19	TAL1	TTCCGAGATACTTCCTTAAG
20	RPL24B	ACAAAAGTTAATTATCTTAA
21	ALD4	CGTGCCAAATTGGACGAGTA
22	LYS21	ATATATATAATGAAACTATT
23	HSP104	ACACTATATTAAATTAATCT
24	PET9	AAGTTCAAATAAGTCTAATC
25	TRR1	ATGGAAAATTCATCTATTCT
26	HRI1	TTGAATATCACGCTTAATAA
27	FAS1	TATATAATCACTTAAGAAATT
28	RPS7B	TAGTTATCTCACTATTTAGT
29	DDR48	GACGACGATTACTAAGTTTT
30	QCR2	ATATTTGGACGAATTGTAAG
31	CDC33	AAAATTCAGACTATCTTACA
32	PLN1	GTGTCGACCAATTAGTAATT
33	RPP2A	GGTTTCGGTTTATTCGACTA
34	SCS2	GGATGGTTCTACAGATAATA
35	RTC3	AGGAAAAGCTACTCAATTGT
36	SGT2	ACAATGAGAACAAGCAATAG
37	VMA2	AGAAGAATCTCTAATCTAAG
38	SBA1	GCCGGAAGTGAAAGCTTAAA
39	URA1	GTTGAACAGCATTTAATTAT
40	RPL11B	GATGTGCTCGATAAATAATT
41	ACB1	CCAAGTACTCCTCTTAGAAA
42	TMA17	CAGCATATTCATTTAAGAGA
43	MIR1	GTGGTGGTGGTCATTAGAAA
44	THI4	TTTGAAACACTTTGCTGCTT
45	GRX1	AACCTATTCTTGCAAATTAA
46	HSP10	AAGACATCATTCTTAGTCCT
47	COX4	TTGAATGATAAGATTAGTGA
48	THI20	TAGAATACGAGTAGATAAGA
49	HBN1	GATGTTGAAATCTTCAATTA
50	YMR226C	AGTTTAGCTAGGTTTATCCA
51	IDH1	GGGGAATTGTTTTCATTACA
52	CPR6	TATATATAATGCAAGTAATC
53	YNK1	ATTTATGAATGAATAACTTA
54	HNT1	ATAGCATGCATTACTCTAAT
55	YMR315W	ACATCGTAAAACGGTAATCA
56	HYR1	TTGAAAGAGGTGGAATAGGC
57	HOM2	CTAGCAAGAAACTTGATTTA
58	DPM1	TATACCATTTGGTCTTTTAA
59	RGI1	ATCCTGTAGGCGCAAATTAA
60	MMF1	TCGCTGTTGAAAAGAATTGA
61	PMI40	AAATAGAAAGAAAGCTAATT
62	LSC1	CAAATTTAAATGATTATATT
63	YLR179C	GATTTCAACTATGACATGTA
64	SPE3	GCAGCCAAGGAATTAAATTA
65	GPD1	TACATGAAGATTAGATTTAT
