# Supplementary material for: A polycistronic system for multiplexed and precalibrated expression of multigene pathways in fungi
Source: Nat Commun. 2023 Jul 17;14:4267. doi: 10.1038/s41467-023-40027-0 (PMC10352335; doi:10.1038/s41467-023-40027-0)
Supplement: Supplementary file 8 — Supplementary Data 5 [file 41467_2023_40027_MOESM8_ESM.xlsx]

## Sheet: Supplementary data 5
Supplementary data 5. Production of squalene and mogrol in the engineered yeasts. a. GC-MS profiles of a squalene authentic standard, and fermentation extracts of the parent strain and strain HCS1. b. LC-MS profiles of a mogrol authentic standard, and fermentation extracts of the parent strain and strain HCM1.
