# Supplementary material for: A polycistronic system for multiplexed and precalibrated expression of multigene pathways in fungi
Source: Nat Commun. 2023 Jul 17;14:4267. doi: 10.1038/s41467-023-40027-0 (PMC10352335; doi:10.1038/s41467-023-40027-0)
Supplement: Supplementary file 9 — Supplementary Data 6 [file 41467_2023_40027_MOESM9_ESM.xlsx]

## Sheet: Supplementary data 6
Supplementary data 6. Differentially expressed genes in HCM1 relative to the parent strain CEN.PK2-1D.
Gene_id	HCM1_1	HCM1_2	HCM1_3	control1_1	control1_2	control1_3	HCM1	Cen.pk 2-1D	log2FoldChange	pvalue	padj	gene_name	gene_chr	gene_start	gene_end	gene_strand	gene_length	gene_biotype	gene_description	tf_family	HCM1_1_count	HCM1_2_count	HCM1_3_count	control1_1_count	control1_2_count	control1_3_count	HCM1_1_fpkm	HCM1_2_fpkm	HCM1_3_fpkm	control1_1_fpkm	control1_2_fpkm	control1_3_fpkm
853106	46928.1	47037.2	45740.4	185723	187224	196017	46568.6	189655	-2.02596	0	0	TDH3	NC_001139.9	882812	883810	-	999	protein_coding	glyceraldehyde-3-phosphate dehydrogenase (phosphorylating) TDH3 && P00359.3 RecName: Full=Glyceraldehyde-3-phosphate dehydrogenase 3; Short=GAPDH 3 && PF00044:Glyceraldehyde 3-phosphate dehydrogenase, NAD binding domain|PF02800:Glyceraldehyde 3-phosphate dehydrogenase, C-terminal domain	-	41325	41877	42890	210731	195585	226941	2470.64	2481.12	2429.59	10064.1	10058.4	10441.1
853587	77074.5	78406.6	75801.7	12641.8	12195.4	12913.7	77094.3	12583.6	2.61502	0	0	RPS5	NC_001142.9	651901	652578	+	678	protein_coding	ribosomal 40S subunit protein S5 && P26783.3 RecName: Full=40S ribosomal protein S5; AltName: Full=RP14; AltName: Full=S2; AltName: Full=YS8 && PF00177:Ribosomal protein S7p/S5e	-	67872	69805	71078	14344	12740	14951	5978.93	6093.89	5932.65	1009.37	965.381	1013.54
852754	63670	65764.8	63368.9	14538.4	13389.1	14307	64267.9	14078.1	2.19058	0	0	RPS2	NC_001139.9	277617	278381	+	765	protein_coding	ribosomal 40S subunit protein S2 && P25443.3 RecName: Full=40S ribosomal protein S2; AltName: Full=Omnipotent suppressor protein SUP44; AltName: Full=RP12; AltName: Full=S4; AltName: Full=YS5 && PF03719:Ribosomal protein S5, C-terminal domain|PF00333:Ribosomal protein S5, N-terminal domain	-	56068	58550	59420	16496	13987	16564	4377.4	4530.05	4395.56	1028.79	939.339	995.185
856840	1073.13	1100.76	1217.9	17340.1	21596.6	18702.5	1130.59	19213.1	-4.08653	0	0	SSA4	NC_001137.3	364589	366517	+	1929	protein_coding	Hsp70 family chaperone SSA4 && P22202.3 RecName: Full=Heat shock protein SSA4 && PF10712:NAD-specific glutamate dehydrogenase|PF00012:Hsp70 protein	HSP70	945	980	1142	19675	22561	21653	29.2592	30.0699	33.5025	486.624	600.877	515.924
853610	47148.4	50322.7	48955.8	10362.7	10474.2	10901.2	48808.9	10579.4	2.20587	0	0	RPS4A	NC_001142.9	702027	703068	-	786	protein_coding	ribosomal 40S subunit protein S4A && P0CX35.1 RecName: Full=40S ribosomal protein S4-A; AltName: Full=RP5; AltName: Full=S7; AltName: Full=YS6 >P0CX36.1 RecName: Full=40S ribosomal protein S4-B; AltName: Full=RP5; AltName: Full=S7; AltName: Full=YS6 && PF08071:RS4NT (NUC023) domain|PF00900:Ribosomal family S4e|PF00467:KOW motif|PF16121:40S ribosomal protein S4 C-terminus|PF01479:S4 domain	Ribosomal_S4e	41519	44802	45905	11758	10942	12621	3154.91	3373.75	3305.07	713.71	715.21	738.025
855543	47649.2	49899.2	49125.3	9790.67	9514.12	9863.02	48891.2	9722.61	2.33012	0	0	RPS3	NC_001146.8	302680	303402	+	723	protein_coding	ribosomal 40S subunit protein S3 && P05750.5 RecName: Full=40S ribosomal protein S3; AltName: Full=RP13; AltName: Full=YS3 && PF00189:Ribosomal protein S3, C-terminal domain|PF07650:KH domain	-	41960	44425	46064	11109	9939	11419	3466.25	3636.86	3605.51	733.074	706.258	725.921
855173	41614.7	41050.5	42496.2	9520.98	9338.95	9767.15	41720.5	9542.36	2.1283	0	0	RPL13B	NC_001145.3	550206	551207	-	600	protein_coding	ribosomal 60S subunit protein L13B && P40212.1 RecName: Full=60S ribosomal protein L13-B && PF01294:Ribosomal protein L13e	-	36646	36547	39848	10803	9756	11308	3647.86	3605.27	3758.36	859.022	835.372	866.232
852185	40869.7	41789.5	40393.2	7198.69	7235.87	7498.11	41017.5	7310.89	2.48808	0	0	RPL32	NC_001134.8	45978	46370	+	393	protein_coding	ribosomal 60S subunit protein L32 && P38061.1 RecName: Full=60S ribosomal protein L32 && PF01655:Ribosomal protein L32	-	35990	37205	37876	8168	7559	8681	5469.55	5603.33	5454	991.595	988.168	1015.26
852742	37000.8	37269.7	37175.7	6986.29	6712.25	6909.04	37148.7	6869.19	2.43504	0	0	RPL1B	NC_001139.9	254641	255294	+	654	protein_coding	ribosomal 60S subunit protein L1B && P0CX43.1 RecName: Full=60S ribosomal protein L1-A; AltName: Full=L10a >P0CX44.1 RecName: Full=60S ribosomal protein L1-B; AltName: Full=L10a && PF00687:Ribosomal protein L1p/L10e family	-	32583	33181	34859	7927	7012	7999	2975.61	3002.96	3016.34	578.285	550.837	562.157
854939	36804.3	38142.4	39986.8	6438.1	6507.4	6880.53	38311.2	6608.68	2.5353	0	0	RPS1B	NC_001145.3	146482	147249	+	768	protein_coding	ribosomal 40S subunit protein S1B && P23248.3 RecName: Full=40S ribosomal protein S1-B; AltName: Full=RP10B >B3LLJ2.1 RecName: Full=40S ribosomal protein S1-B >B5VP69.1 RecName: Full=40S ribosomal protein S1-B >A6ZM02.1 RecName: Full=40S ribosomal protein S1-B && PF01015:Ribosomal S3Ae family	-	32410	33958	37495	7305	6798	7966	2520.46	2617.09	2762.84	453.806	454.757	476.737
855143	32478.9	34699.8	33396.1	6631.11	6412.63	6294.06	33524.9	6445.93	2.37878	0	0	ASC1	NC_001145.3	499456	500688	-	960	protein_coding	guanine nucleotide-binding protein subunit beta && P38011.4 RecName: Full=Guanine nucleotide-binding protein subunit beta-like protein; AltName: Full=Receptor for activated C kinase; AltName: Full=Receptor of activated protein kinase C 1; Short=RACK1 && PF00400:WD domain, G-beta repeat	WD40	28601	30893	31315	7524	6699	7287	1779.39	1904.7	1845.97	373.928	358.507	348.881
854029	42463	41698.6	42178.4	2778.83	2649.67	2724.23	42113.3	2717.58	3.95374	0	0	RPL18A	NC_001147.6	93395	94402	-	561	protein_coding	ribosomal 60S subunit protein L18A && P0CX49.1 RecName: Full=60S ribosomal protein L18-A; AltName: Full=RP28 >P0CX50.1 RecName: Full=60S ribosomal protein L18-B; AltName: Full=RP28 && -	-	37393	37124	39550	3153	2768	3154	3980.98	3916.78	3989.58	268.146	253.491	258.404
850590	33882.5	35522	33378	5767.41	5827.75	5976.2	34260.8	5857.12	2.54826	0	0	RPL2A	NC_001138.5	220507	221418	-	765	protein_coding	ribosomal 60S subunit protein L2A && P0CX45.1 RecName: Full=60S ribosomal protein L2-A; AltName: Full=L5; AltName: Full=RP8; AltName: Full=YL6 >P0CX46.1 RecName: Full=60S ribosomal protein L2-B; AltName: Full=L5; AltName: Full=RP8; AltName: Full=YL6 && PF03947:Ribosomal Proteins L2, C-terminal domain|PF00181:Ribosomal Proteins L2, RNA binding domain	Ribosomal_L2_C	29837	31625	31298	6544	6088	6919	2329.46	2446.85	2315.25	408.125	408.858	415.702
852487	35480.3	36886.7	32995.1	6272.41	6337.01	6579.95	35120.7	6396.46	2.45693	0	0	RPS9B	NC_001134.8	604508	605508	+	588	protein_coding	ribosomal 40S subunit protein S9B && P05755.4 RecName: Full=40S ribosomal protein S9-B; AltName: Full=RP21; AltName: Full=S13; AltName: Full=YP28; AltName: Full=YS11 && PF01479:S4 domain	S4	31244	32840	30939	7117	6620	7618	3173.6	3305.7	2977.64	577.472	578.415	595.475
853674	33235.2	33774.2	33608.4	6273.29	6601.21	6795.02	33539.3	6556.51	2.35485	0	0	RPL17A	NC_001143.9	109269	110129	+	555	protein_coding	ribosomal 60S subunit protein L17A && P05740.4 RecName: Full=60S ribosomal protein L17-A; AltName: Full=L20A; AltName: Full=YL17 && PF00237:Ribosomal protein L22p/L17e	-	29267	30069	31514	7118	6896	7867	3149.54	3206.74	3213.32	611.894	638.357	651.502
854263	28557.7	29668.8	29089.8	6180.75	6350.41	6323.42	29105.4	6284.86	2.21136	0	0	RPS7A	NC_001147.6	505794	506767	+	573	protein_coding	ribosomal 40S subunit protein S7A && P26786.4 RecName: Full=40S ribosomal protein S7-A; AltName: Full=RP30; AltName: Full=RP40 && PF01251:Ribosomal protein S7e	-	25148	26414	27277	7013	6634	7321	2621.27	2728.46	2693.92	583.929	594.812	587.24
856839	26831.6	26208.2	26497.2	6566.77	6382.95	6450.39	26512.3	6466.71	2.03553	0	0	RPS8B	NC_001137.3	363100	363702	+	603	protein_coding	ribosomal 40S subunit protein S8B && P0CX39.1 RecName: Full=40S ribosomal protein S8-A; AltName: Full=RP19; AltName: Full=S14; AltName: Full=YS9 >P0CX40.1 RecName: Full=40S ribosomal protein S8-B; AltName: Full=RP19; AltName: Full=S14; AltName: Full=YS9 && PF01201:Ribosomal protein S8e	-	23628	23333	24846	7451	6668	7468	2340.3	2290.29	2331.75	589.533	568.117	569.229
854489	26043.5	26254.2	26295.7	5191.02	5037.06	5250.66	26197.8	5159.58	2.34403	0	0	RPL20B	NC_001147.6	900250	901194	-	519	protein_coding	ribosomal 60S subunit protein L20B && P0CX23.1 RecName: Full=60S ribosomal protein L20-A; AltName: Full=L18a >P0CX24.1 RecName: Full=60S ribosomal protein L20-B; AltName: Full=L18a && PF01775:Ribosomal L18ae/LX protein domain	-	22934	23374	24657	5890	5262	6079	2639.22	2665.65	2688.54	541.451	520.886	538.35
854658	26203.7	25455.6	27137.1	4812.05	5003.55	5009.68	26265.5	4941.76	2.41011	0	0	RPL40A	NC_001141.2	68708	69528	+	387	protein_coding	ubiquitin-ribosomal 60S subunit protein L40A fusion protein && P0CH08.1 RecName: Full=Ubiquitin-60S ribosomal protein L40; Contains: RecName: Full=Ubiquitin; Contains: RecName: Full=60S ribosomal protein L40; AltName: Full=CEP52; Flags: Precursor >P0CH09.1 RecName: Full=Ubiquitin-60S ribosomal protein L40; Contains: RecName: Full=Ubiquitin; Contains: RecName: Full=60S ribosomal protein L40; AltNa…	ubiquitin	23075	22663	25446	5460	5227	5800	3561.17	3466.12	3720.93	673.12	693.906	688.838
852489	26506.9	25330.9	24943.4	4664.87	4910.7	5006.22	25593.7	4860.6	2.39658	0	0	RPL21A	NC_001134.8	606270	607140	+	483	protein_coding	ribosomal 60S subunit protein L21A && Q02753.1 RecName: Full=60S ribosomal protein L21-A && PF01157:Ribosomal protein L21e	-	23342	22552	23389	5293	5130	5796	2886.38	2763.6	2740.36	522.836	545.669	551.545
855283	24465.1	24618.8	24131.8	5940.15	5710.01	5908.83	24405.2	5853	2.05986	0	0	RPL20A	NC_001145.3	753225	754220	-	519	protein_coding	ribosomal 60S subunit protein L20A && P0CX23.1 RecName: Full=60S ribosomal protein L20-A; AltName: Full=L18a >P0CX24.1 RecName: Full=60S ribosomal protein L20-B; AltName: Full=L18a && PF01775:Ribosomal L18ae/LX protein domain	-	21544	21918	22628	6740	5965	6841	2479.26	2499.6	2467.3	619.589	590.476	605.832
852730	25462.1	27206.7	25204.7	3824.96	3531.3	3826.36	25957.8	3727.54	2.79967	0	0	RPL9A	NC_001139.9	227754	228329	-	576	protein_coding	ribosomal 60S subunit protein L9A && P05738.2 RecName: Full=60S ribosomal protein L9-A; AltName: Full=L8; AltName: Full=RP24; AltName: Full=YL11 && PF00347:Ribosomal protein L6	-	22422	24222	23634	4340	3689	4430	2324.95	2489	2321.98	359.483	329.037	353.493
853051	19901.1	19954.1	19673	3169.25	3525.56	3525.78	19842.7	3406.86	2.54218	0	0	RPL24B	NC_001139.9	787312	787779	-	468	protein_coding	ribosomal 60S subunit protein L24B && P24000.1 RecName: Full=60S ribosomal protein L24-B; AltName: Full=L30; AltName: Full=RP29; AltName: Full=YL21 && PF01246:Ribosomal protein L24e	-	17525	17765	18447	3596	3683	4082	2236.53	2246.76	2230.61	366.594	404.31	400.892
854673	19680.8	19704.7	17963.4	3050.28	2879.41	3027.4	19116.3	2985.7	2.67848	0	0	RPL16A	NC_001141.2	98527	99416	-	600	protein_coding	ribosomal 60S subunit protein L16A && P26784.3 RecName: Full=60S ribosomal protein L16-A; AltName: Full=L13a; AltName: Full=L21; AltName: Full=RP22; AltName: Full=YL15 && PF00572:Ribosomal protein L13	-	17331	17543	16844	3461	3008	3505	1725.18	1730.57	1588.68	275.208	257.564	268.495
850750	20956.1	20961.6	21170.3	2588.46	2498.43	2758.78	21029.3	2615.22	3.00712	0	0	RPL22A	NC_001144.5	263194	263948	+	366	protein_coding	ribosomal 60S subunit protein L22A && P05749.3 RecName: Full=60S ribosomal protein L22-A; AltName: Full=L1c; AltName: Full=RP4; AltName: Full=YL31 && PF01776:Ribosomal L22e protein family	-	18454	18662	19851	2937	2610	3194	3011.42	3017.97	3069.34	382.855	366.369	401.101
856352	12768.5	12088.1	11810	1198.61	1320.05	1363.84	12222.2	1294.17	3.23943	0	0	RPL8A	NC_001140.6	35255	36025	-	771	protein_coding	ribosomal 60S subunit protein L8A && P17076.4 RecName: Full=60S ribosomal protein L8-A; AltName: Full=L4; AltName: Full=L4-2; AltName: Full=L7a-1; AltName: Full=Maintenance of killer protein 7; AltName: Full=RP6; AltName: Full=YL5 && PF01248:Ribosomal protein L7Ae/L30e/S12e/Gadd45 family	-	11244	10762	11074	1360	1379	1579	871.021	826.183	812.818	84.158	91.8902	94.1299
855903	4528.72	4055.96	4329.82	408.055	353.226	390.409	4304.83	383.897	3.48591	0	0	RPL7B	NC_001148.4	173152	174702	+	735	protein_coding	ribosomal 60S subunit protein L7B && Q12213.3 RecName: Full=60S ribosomal protein L7-B; AltName: Full=L6; AltName: Full=RP11; AltName: Full=YL8 && PF00327:Ribosomal protein L30p/L7e|PF08079:Ribosomal L30 N-terminal domain	-	3988	3611	4060	463	369	452	324.064	290.789	312.595	30.0542	25.7928	28.2651
855415	4225.52	4069.44	4004.55	346.362	305.363	317.855	4099.84	323.194	3.66413	0	0	RPL18B	NC_001146.8	63570	64562	-	561	protein_coding	ribosomal 60S subunit protein L18B && P0CX49.1 RecName: Full=60S ribosomal protein L18-A; AltName: Full=RP28 >P0CX50.1 RecName: Full=60S ribosomal protein L18-B; AltName: Full=RP28 && -	-	3721	3623	3755	393	319	368	396.15	382.246	378.783	33.4226	29.2137	30.1498
854804	416.76	390.882	413.786	4321.15	4330.61	4094.12	407.143	4248.62	-3.38319	0	0	TIR3	NC_001141.2	333727	334536	+	810	protein_coding	Tir3p && P40552.1 RecName: Full=Cell wall protein TIR3; AltName: Full=TIP1-related protein 3; Flags: Precursor && PF00660:Seripauperin and TIP1 family	-	367	348	388	4903	4524	4740	27.061	25.4292	27.1075	288.794	286.944	268.963
852026	23631.5	24443.6	22500.1	5049.13	4830.29	4998.45	23525.1	4959.29	2.2459	6.63471e-308	1.36808e-305	RPL12B	NC_001136.10	1301616	1302113	+	498	protein_coding	ribosomal 60S subunit protein L12B && P0CX53.1 RecName: Full=60S ribosomal protein L12-A; AltName: Full=L15; AltName: Full=YL23 >P0CX54.1 RecName: Full=60S ribosomal protein L12-B; AltName: Full=L15; AltName: Full=YL23 && PF03946:Ribosomal protein L11, N-terminal domain|PF00298:Ribosomal protein L11, RNA binding domain	-	20810	21762	21098	5729	5046	5787	2495.77	2586.47	2397.48	548.859	520.567	534.102
850682	62315.3	64077.7	60701.7	15216.1	15013.5	15492	62364.9	15240.6	2.03279	2.7856e-307	5.55863e-305	RPL8B	NC_001144.5	47859	48629	-	771	protein_coding	ribosomal 60S subunit protein L8B && P29453.3 RecName: Full=60S ribosomal protein L8-B; AltName: Full=L4; AltName: Full=L4-1; AltName: Full=RP6; AltName: Full=YL5 && PF01248:Ribosomal protein L7Ae/L30e/S12e/Gadd45 family	-	54875	57048	56919	17265	15684	17936	4250.92	4379.49	4177.79	1068.37	1045.11	1069.23
852852	24131.2	24063.9	20757.5	3492.7	3559.06	3664.84	22984.2	3572.2	2.6857	1.22707e-305	2.37207e-303	RPL24A	NC_001139.9	437467	437934	-	468	protein_coding	ribosomal 60S subunit protein L24A && P04449.1 RecName: Full=60S ribosomal protein L24-A; AltName: Full=L30; AltName: Full=RP29; AltName: Full=YL21 && PF01246:Ribosomal protein L24e	-	21250	21424	19464	3963	3718	4243	2711.91	2709.52	2353.58	404.007	408.153	416.703
856853	24777.4	25129.9	21844.3	3785.3	3913.24	4059.57	23917.2	3919.37	2.6093	2.43228e-302	4.55943e-300	RPL23B	NC_001137.3	396769	397653	+	414	protein_coding	ribosomal 60S subunit protein L23B && P0CX41.1 RecName: Full=60S ribosomal protein L23-A; AltName: Full=L17a; AltName: Full=YL32 >P0CX42.1 RecName: Full=60S ribosomal protein L23-B; AltName: Full=L17a; AltName: Full=YL32 && PF00238:Ribosomal protein L14p/L23e	-	21819	22373	20483	4295	4088	4700	3147.73	3198.61	2799.86	494.964	507.306	521.792
852479	30056.7	30738.1	29533.4	6893.75	7123.87	7320.18	30109.4	7112.6	2.08175	1.74367e-298	3.17245e-296	RPS6B	NC_001134.8	591712	592774	-	711	protein_coding	ribosomal 40S subunit protein S6B && P0CX37.1 RecName: Full=40S ribosomal protein S6-A; AltName: Full=RP9; AltName: Full=S10; AltName: Full=YS4 >P0CX38.1 RecName: Full=40S ribosomal protein S6-B; AltName: Full=RP9; AltName: Full=S10; AltName: Full=YS4 && PF01092:Ribosomal protein S6e	-	26468	27366	27693	7822	7442	8475	2223.38	2278.13	2204.16	524.879	537.748	547.86
855174	23292	22800.3	21545.7	4299.12	4601.51	4669.37	22546	4523.33	2.31742	8.32102e-298	1.47068e-295	RPS16A	NC_001145.3	551928	552903	+	432	protein_coding	ribosomal 40S subunit protein S16A && P0CX51.1 RecName: Full=40S ribosomal protein S16-A; AltName: Full=RP61R >P0CX52.1 RecName: Full=40S ribosomal protein S16-B; AltName: Full=RP61R && PF00380:Ribosomal protein S9/S16	-	20511	20299	20203	4878	4807	5406	2835.73	2781.18	2646.52	538.727	571.675	575.165
851122	10715.4	10854.8	9145.94	1153.66	1294.2	1281.79	10238.7	1243.22	3.04201	1.01833e-297	1.74982e-295	RPL31B	NC_001144.5	931065	931755	-	342	protein_coding	ribosomal 60S subunit protein L31B && P0C2H9.1 RecName: Full=60S ribosomal protein L31-B; AltName: Full=L34; AltName: Full=YL28 && PF01198:Ribosomal protein L31e	Ribosomal_L31e	9436	9664	8576	1309	1352	1484	1647.87	1672.51	1419.06	182.61	203.1	199.438
852775	41398.9	43354.2	38108.8	6900.8	7458.91	7525.75	40954	7295.15	2.489	1.42116e-294	2.37602e-292	RPL28	NC_001139.9	310967	311927	+	450	protein_coding	ribosomal 60S subunit protein L28 && P53143.1 RecName: Full=Putative uncharacterized protein YGL102C && PF00828:Ribosomal protein L18e/L15	-	36456	38598	35734	7830	7792	8713	4838.59	5076.8	4493.79	830.157	889.602	889.928
856401	24099.4	24916.5	23811.9	4920.45	5419.96	5075.32	24275.9	5138.58	2.24023	1.18685e-293	1.93207e-291	RPL27A	NC_001140.6	126521	127492	+	411	protein_coding	ribosomal 60S subunit protein L27A && P0C2H6.1 RecName: Full=60S ribosomal protein L27-A && PF01777:Ribosomal L27e protein family	-	21222	22183	22328	5583	5662	5876	3083.95	3194.6	3074.34	648.092	707.762	657.113
855655	33525.9	33823.6	35888.4	7585.59	8061.97	7824.6	34412.7	7824.05	2.13702	4.56546e-288	7.24153e-286	RPL16B	NC_001146.8	493956	495001	-	597	protein_coding	ribosomal 60S subunit protein L16B && P26785.3 RecName: Full=60S ribosomal protein L16-B; AltName: Full=L21; AltName: Full=RP23; AltName: Full=YL15 && PF00572:Ribosomal protein L13	-	29523	30113	33652	8607	8422	9059	2953.58	2985.5	3189.92	687.842	724.77	697.438
850737	35391.7	34732.3	36753.3	9031.85	8849.79	8967.32	35625.8	8949.65	1.99301	1.49041e-287	2.30492e-285	RPS0B	NC_001144.5	242232	243349	+	759	protein_coding	ribosomal 40S subunit protein S0B && P46654.2 RecName: Full=40S ribosomal protein S0-B; AltName: Full=Nucleic acid-binding protein NAB1B >B3LT19.1 RecName: Full=40S ribosomal protein S0-B; AltName: Full=Nucleic acid-binding protein NAB1B >A7A0V3.1 RecName: Full=40S ribosomal protein S0-B; AltName: Full=Nucleic acid-binding protein NAB1B && PF00318:Ribosomal protein S2	-	31166	30922	34463	10248	9245	10382	2452.46	2411.37	2569.54	644.182	625.784	628.694
855248	23039.9	21193	21100.9	4391.66	4223.39	3967.15	21777.9	4194.07	2.37648	3.22054e-282	4.85909e-280	ERG12	NC_001145.3	684467	685798	+	1332	protein_coding	mevalonate kinase && P07277.1 RecName: Full=Mevalonate kinase; Short=MK; Short=MvK; AltName: Full=Ergosterol biosynthesis protein 12; AltName: Full=Regulation of autonomous replication protein 1 && PF00288:GHMP kinases N terminal domain	GHMP_kinases	20289	18868	19786	4983	4412	4593	909.743	838.416	840.615	178.483	170.173	158.486
852876	147374	155624	150798	37890.9	35055.5	36002.3	151265	36316.3	2.05838	4.68883e-281	6.90597e-279	PMA1	NC_001139.9	479910	482666	-	2757	protein_coding	H(+)-exporting P2-type ATPase PMA1 && P05030.2 RecName: Full=Plasma membrane ATPase 1; AltName: Full=Proton pump 1 && PF00122:E1-E2 ATPase|PF00690:Cation transporter/ATPase, N-terminus|PF00702:haloacid dehalogenase-like hydrolase	E1-E2_ATPase	129778	138551	141401	42993	36621	41682	2811.43	2974.48	2902.41	743.998	682.421	694.883
854537	4853.5	4619.82	4787.33	881.328	882.586	877.557	4753.55	880.49	2.43267	6.61015e-278	9.50939e-276	GDS1	NC_001147.6	1005137	1006705	+	1569	protein_coding	Gds1p && P41913.1 RecName: Full=Protein GDS1 && -	-	4274	4113	4489	1000	922	1016	162.695	155.158	161.909	30.408	30.1903	29.7626
855972	69005	72024.5	68332.2	18400.4	17585.7	17839.6	69787.2	17941.9	1.95961	1.22496e-276	1.72218e-274	RPL5	NC_001148.4	303121	304014	+	894	protein_coding	ribosomal 60S subunit protein L5 && P26321.4 RecName: Full=60S ribosomal protein L5; AltName: Full=L1; AltName: Full=L1a; AltName: Full=Ribosomal 5S RNA-binding protein; AltName: Full=YL3 && PF14204:Ribosomal L18 C-terminal region|PF00861:Ribosomal L18p/L5e family	-	60766	64123	64074	20878	18371	20654	4059.62	4245.35	4055.9	1114.2	1055.73	1061.86
855149	29495.7	28784.9	28811.4	4147.53	3345.59	3228.65	29030.7	3573.92	3.02192	2.32042e-276	3.1898e-274	ADE17	NC_001145.3	507502	509280	-	1779	protein_coding	bifunctional phosphoribosylaminoimidazolecarboxamide formyltransferase/IMP cyclohydrolase ADE17 && P38009.2 RecName: Full=Bifunctional purine biosynthesis protein ADE17; Includes: RecName: Full=Phosphoribosylaminoimidazolecarboxamide formyltransferase; AltName: Full=5-aminoimidazole-4-carboxamide ribonucleotide formyltransferase; AltName: Full=AICAR transformylase; Includes: RecName: Full=IMP cyc…	-	25974	25627	27016	4706	3495	3738	872.018	852.628	859.386	126.208	100.932	96.5747
854117	41312.6	41953.5	39593.3	8417.56	8675.57	9364.64	40953.2	8819.26	2.21519	4.13844e-276	5.56531e-274	RPS15	NC_001147.6	253149	253577	-	429	protein_coding	ribosomal 40S subunit protein S15 && Q01855.1 RecName: Full=40S ribosomal protein S15; AltName: Full=RIG protein; AltName: Full=RP52; AltName: Full=S21; AltName: Full=YS21 && PF00203:Ribosomal protein S19	-	36380	37351	37126	9551	9063	10842	5064.86	5153.27	4897.38	1062.19	1085.36	1161.59
856656	26092.4	24680.6	23502.6	5339.08	5021.74	5289.53	24758.5	5216.79	2.24657	1.1467e-275	1.50925e-273	RPL12A	NC_001137.3	52721	53218	-	498	protein_coding	ribosomal 60S subunit protein L12A && P0CX53.1 RecName: Full=60S ribosomal protein L12-A; AltName: Full=L15; AltName: Full=YL23 >P0CX54.1 RecName: Full=60S ribosomal protein L12-B; AltName: Full=L15; AltName: Full=YL23 && PF03946:Ribosomal protein L11, N-terminal domain|PF00298:Ribosomal protein L11, RNA binding domain	-	22977	21973	22038	6058	5246	6124	2755.66	2611.55	2504.3	580.378	541.2	565.205
856610	37265.4	38481.6	38263.5	9387.02	9694.09	8984.6	38003.5	9355.24	2.02236	3.66632e-275	4.72498e-273	RPS4B	NC_001140.6	504476	505530	-	786	protein_coding	ribosomal 40S subunit protein S4B && P0CX35.1 RecName: Full=40S ribosomal protein S4-A; AltName: Full=RP5; AltName: Full=S7; AltName: Full=YS6 >P0CX36.1 RecName: Full=40S ribosomal protein S4-B; AltName: Full=RP5; AltName: Full=S7; AltName: Full=YS6 && PF00900:Ribosomal family S4e|PF08071:RS4NT (NUC023) domain|PF00467:KOW motif|PF16121:40S ribosomal protein S4 C-terminus|PF01479:S4 domain	Ribosomal_S4e	32816	34260	35879	10651	10127	10402	2493.59	2579.9	2583.22	646.515	661.938	608.267
854982	26665.8	27038.2	23615.6	4413.69	4724.99	4750.56	25773.2	4629.75	2.47687	4.30453e-274	5.43425e-272	RPS18B	NC_001145.3	222987	223828	-	441	protein_coding	ribosomal 40S subunit protein S18B && P0CX55.1 RecName: Full=40S ribosomal protein S18-A >P0CX56.1 RecName: Full=40S ribosomal protein S18-B && PF00416:Ribosomal protein S13/S18	-	23482	24072	22144	5008	4936	5500	3180.23	3230.81	2841.59	541.797	575.037	573.223
850764	105148	110908	107496	27102.6	28217.9	28511.1	107851	27943.9	1.94844	9.46419e-274	1.17091e-271	RPL10	NC_001144.5	282927	283592	+	666	protein_coding	ribosomal 60S subunit protein L10 && P41805.1 RecName: Full=60S ribosomal protein L10; AltName: Full=L9; AltName: Full=Ubiquinol-cytochrome C reductase complex subunit VI-requiring protein && PF00252:Ribosomal protein L16p/L10e	-	92594	98741	100797	30752	29478	33009	8303.69	8775.28	8564.79	2202.98	2273.96	2278.02
852254	36046.9	36458.7	33237.2	7057.67	7371.8	7703.68	35247.6	7377.71	2.25625	2.51344e-273	3.04866e-271	RPL19B	NC_001134.8	168423	169376	+	570	protein_coding	ribosomal 60S subunit protein L19B && P0CX82.1 RecName: Full=60S ribosomal protein L19-A; AltName: Full=L23; AltName: Full=RP15L; AltName: Full=RP33; AltName: Full=YL14 >P0CX83.1 RecName: Full=60S ribosomal protein L19-B; AltName: Full=L23; AltName: Full=RP15L; AltName: Full=RP33; AltName: Full=YL14 && PF01280:Ribosomal protein L19e	-	31743	32459	31166	8008	7701	8919	3326.1	3370.53	3094.21	670.286	694.115	719.186
853864	27548.2	30113.6	26571.9	5183.09	5378.8	5696.35	28077.9	5419.41	2.37317	2.97918e-264	3.54408e-262	RPL14A	NC_001143.9	431906	432720	+	417	protein_coding	ribosomal 60S subunit protein L14A && P38754.1 RecName: Full=60S ribosomal protein L14-B && PF01929:Ribosomal protein L14	-	24259	26810	24916	5881	5619	6595	3474.55	3805.38	3381.31	672.862	692.281	726.907
851476	25882.3	26328.4	22859.5	4443.65	4073.11	4563.99	25023.4	4360.25	2.52061	8.63852e-258	1.00826e-255	RPS16B	NC_001136.10	306926	307789	-	432	protein_coding	ribosomal 40S subunit protein S16B && P0CX51.1 RecName: Full=40S ribosomal protein S16-A; AltName: Full=RP61R >P0CX52.1 RecName: Full=40S ribosomal protein S16-B; AltName: Full=RP61R && PF00380:Ribosomal protein S9/S16	-	22792	23440	21435	5042	4255	5284	3151.09	3211.53	2807.91	556.84	506.028	562.185
855628	11782.8	10787.4	10385.2	2198.91	2150.94	2215.49	10985.2	2188.45	2.32742	8.85549e-256	1.01445e-253	RPS7B	NC_001146.8	443398	444315	-	573	protein_coding	ribosomal 40S subunit protein S7B && P48164.1 RecName: Full=40S ribosomal protein S7-B && PF01251:Ribosomal protein S7e	-	10376	9604	9738	2495	2247	2565	1081.53	992.054	961.742	207.743	201.469	205.747
851636	22297.2	22226.4	18976.6	3520.02	3545.66	3776.26	21166.7	3613.98	2.55003	1.30642e-253	1.46936e-251	RPS13	NC_001136.10	579458	580452	+	456	protein_coding	ribosomal 40S subunit protein S13 && P05756.3 RecName: Full=40S ribosomal protein S13; AltName: Full=S27a; AltName: Full=YS15 && PF00312:Ribosomal protein S15|PF08069:Ribosomal S13/S15 N-terminal domain	-	19635	19788	17794	3994	3704	4372	2571.75	2568.47	2208.27	417.882	417.316	440.672
856015	33631.5	33684.4	32830.9	8596.47	8708.12	9203.12	33382.3	8835.91	1.91758	2.59464e-251	2.86615e-249	RPS6A	NC_001148.4	377291	378395	-	711	protein_coding	ribosomal 40S subunit protein S6A && P0CX37.1 RecName: Full=40S ribosomal protein S6-A; AltName: Full=RP9; AltName: Full=S10; AltName: Full=YS4 >P0CX38.1 RecName: Full=40S ribosomal protein S6-B; AltName: Full=RP9; AltName: Full=S10; AltName: Full=YS4 && PF01092:Ribosomal protein S6e	-	29616	29989	30785	9754	9097	10655	2487.82	2496.49	2450.26	654.522	657.336	688.785
853249	19543.4	20607.8	19506.6	4462.16	4847.52	4798.93	19885.9	4702.87	2.0802	2.02409e-249	2.19667e-247	RPS22A	NC_001142.9	74910	75302	-	393	protein_coding	ribosomal 40S subunit protein S22A && P0C0W1.2 RecName: Full=40S ribosomal protein S22-A; AltName: Full=RP50; AltName: Full=S24; AltName: Full=YP58; AltName: Full=YS22 && PF00410:Ribosomal protein S8	-	17210	18347	18291	5063	5064	5556	2615.48	2763.19	2633.83	614.648	662.004	649.785
852058	17488	17174.1	17289.4	4759.17	4892.51	4794.61	17317.2	4815.43	1.84652	1.9414e-248	2.0706e-246	RPS17B	NC_001136.10	1354829	1355553	-	411	protein_coding	ribosomal 40S subunit protein S17B && P14127.1 RecName: Full=40S ribosomal protein S17-B; AltName: Full=RP51B && PF00833:Ribosomal S17	-	15400	15290	16212	5400	5111	5551	2237.9	2201.93	2232.23	626.849	638.886	620.768
856250	23416.9	25803.8	24449.6	5098.48	5211.28	5626.39	24556.8	5312.05	2.20871	1.51162e-247	1.5849e-245	RPS23B	NC_001148.4	794965	795767	+	438	protein_coding	ribosomal 40S subunit protein S23B && Q6FLA8.1 RecName: Full=40S ribosomal protein S23 >Q6YIA3.1 RecName: Full=40S ribosomal protein S23 >P0CX29.1 RecName: Full=40S ribosomal protein S23-A; AltName: Full=RP37; AltName: Full=S28; AltName: Full=YS14 >P0CX30.1 RecName: Full=40S ribosomal protein S23-B; AltName: Full=RP37; AltName: Full=S28; AltName: Full=YS14 >P0CY39.1 RecName: Full=40S ribosomal pr…	Ribosomal_S12	20621	22973	22926	5785	5444	6514	2811.89	3104.43	2962.08	630.145	638.562	683.555
853262	22867.3	22462.2	21864.5	6052.96	6225.97	5942.52	22398	6073.81	1.88276	4.07603e-245	4.20238e-243	RPL17B	NC_001142.9	90786	91657	+	555	protein_coding	ribosomal 60S subunit protein L17B && P46990.2 RecName: Full=60S ribosomal protein L17-B; AltName: Full=L20; AltName: Full=YL17 && PF00237:Ribosomal protein L22p/L17e	-	20137	19998	20502	6868	6504	6880	2167.03	2132.71	2090.48	590.403	602.07	569.764
852337	27401.7	27392.1	26158.1	6843.51	6873.07	7299.45	26983.9	7005.34	1.9455	7.70916e-243	7.81785e-241	RPS11B	NC_001134.8	332831	333812	+	471	protein_coding	ribosomal 40S subunit protein S11B && P0CX47.1 RecName: Full=40S ribosomal protein S11-A; AltName: Full=RP41; AltName: Full=S18; AltName: Full=YS12 >P0CX48.1 RecName: Full=40S ribosomal protein S11-B; AltName: Full=RP41; AltName: Full=S18; AltName: Full=YS12 && PF16205:Ribosomal_S17 N-terminal|PF00366:Ribosomal protein S17	-	24130	24387	24528	7765	7180	8451	3059.84	3064.61	2947.03	786.559	783.182	824.683
852804	51391	53669.9	52586	14503.1	15307.4	14828.6	52548.9	14879.7	1.82035	4.96763e-240	4.95641e-238	RPL7A	NC_001139.9	364335	365996	-	735	protein_coding	ribosomal 60S subunit protein L7A && P05737.3 RecName: Full=60S ribosomal protein L7-A; AltName: Full=L6; AltName: Full=RP11; AltName: Full=YL8 && PF08079:Ribosomal L30 N-terminal domain|PF00327:Ribosomal protein L30p/L7e	-	45255	47782	49309	16456	15991	17168	3677.41	3847.82	3796.49	1068.19	1117.76	1073.57
851058	11973.6	11198.5	11034.6	2319.65	2566.39	2490.16	11402.3	2458.73	2.21348	3.86112e-238	3.79125e-236	RPL26A	NC_001144.5	819312	820142	+	384	protein_coding	ribosomal 60S subunit protein L26A && P05743.3 RecName: Full=60S ribosomal protein L26-A; AltName: Full=L33; AltName: Full=YL33 && PF16906:Ribosomal proteins L26 eukaryotic, L24P archaeal	-	10544	9970	10347	2632	2681	2883	1639.97	1536.74	1524.85	327.013	358.695	345.075
854637	3804.21	3696.53	3768.86	671.572	645.188	731.586	3756.54	682.782	2.45909	4.9877e-229	4.82092e-227	CSS1	NC_001141.2	23119	26106	-	2988	protein_coding	Css1p && P40442.1 RecName: Full=Putative uncharacterized protein YIL169C; Flags: Precursor && PF11765:Hyphally regulated cell wall protein N-terminal	-	3350	3291	3534	762	674	847	66.9617	65.1906	66.9313	12.1671	11.5888	13.0287
854794	65187.2	66765.5	63726.2	13739	14153	15872.9	65226.3	14588.3	2.1606	1.92775e-228	1.83463e-226	RPL2B	NC_001141.2	316768	317932	+	765	protein_coding	ribosomal 60S subunit protein L2B && P0CX45.1 RecName: Full=60S ribosomal protein L2-A; AltName: Full=L5; AltName: Full=RP8; AltName: Full=YL6 >P0CX46.1 RecName: Full=60S ribosomal protein L2-B; AltName: Full=L5; AltName: Full=RP8; AltName: Full=YL6 && PF03947:Ribosomal Proteins L2, C-terminal domain|PF00181:Ribosomal Proteins L2, RNA binding domain	Ribosomal_L2_C	57404	59441	59755	15589	14785	18377	4481.7	4598.99	4420.34	972.227	992.931	1104.11
854902	15568.9	15812.7	17704.3	3204.51	3068.95	3437.68	16362	3237.04	2.33745	6.74371e-227	6.3207e-225	RPL6A	NC_001145.3	123227	124172	-	531	protein_coding	ribosomal 60S subunit protein L6A && Q02326.2 RecName: Full=60S ribosomal protein L6-A; AltName: Full=L17; AltName: Full=RP18; AltName: Full=YL16 && PF01159:Ribosomal protein L6e	-	13710	14078	16601	3636	3206	3980	1542.07	1569.22	1769.22	326.693	310.19	344.499
854984	14822.8	16148.6	14694.7	2739.17	3130.21	3129.32	15222	2999.57	2.34342	1.577e-226	1.45602e-224	RPS17A	NC_001145.3	225889	226697	+	411	protein_coding	ribosomal 40S subunit protein S17A && P02407.1 RecName: Full=40S ribosomal protein S17-A; AltName: Full=RP51A && PF00833:Ribosomal S17	-	13053	14377	13779	3108	3270	3623	1896.84	2070.45	1897.23	360.786	408.757	405.16
856805	24620.6	25180.4	24261.9	5648.43	6132.15	6385.61	24687.7	6055.4	2.02749	1.27838e-222	1.16295e-220	RPS24A	NC_001137.3	306323	307196	+	408	protein_coding	ribosomal 40S subunit protein S24A && P0CX31.1 RecName: Full=40S ribosomal protein S24-A; AltName: Full=RP50 >P0CX32.1 RecName: Full=40S ribosomal protein S24-B; AltName: Full=RP50 && PF01282:Ribosomal protein S24e	Ribosomal_S24e	21681	22418	22750	6409	6406	7393	3173.81	3252.18	3155.47	749.447	806.651	832.838
852922	24717.2	24947.9	22876.6	6035.33	6324.56	6390.8	24180.6	6250.23	1.95186	8.4022e-220	7.53275e-218	RPL26B	NC_001139.9	555812	556672	+	384	protein_coding	ribosomal 60S subunit protein L26B && P53221.2 RecName: Full=60S ribosomal protein L26-B; AltName: Full=L33; AltName: Full=YL33 && PF16906:Ribosomal proteins L26 eukaryotic, L24P archaeal	-	21766	22211	21451	6848	6607	7399	3385.4	3423.53	3161.26	850.831	883.959	885.608
852061	23504.4	23814.6	22316.7	5859.07	6373.38	6108.35	23211.9	6113.6	1.92484	3.81887e-218	3.37479e-216	RPS18A	NC_001136.10	1359923	1360798	+	441	protein_coding	ribosomal 40S subunit protein S18A && P0CX55.1 RecName: Full=40S ribosomal protein S18-A >P0CX56.1 RecName: Full=40S ribosomal protein S18-B && PF00416:Ribosomal protein S13/S18	-	20698	21202	20926	6648	6658	7072	2803.19	2845.61	2685.29	719.223	775.647	737.061
852206	30133.9	30915.6	32035.3	9305.06	9278.64	9380.19	31028.3	9321.3	1.73499	1.14479e-216	9.97419e-215	RPS8A	NC_001134.8	88523	89125	-	603	protein_coding	ribosomal 40S subunit protein S8A && P0CX39.1 RecName: Full=40S ribosomal protein S8-A; AltName: Full=RP19; AltName: Full=S14; AltName: Full=YS9 >P0CX40.1 RecName: Full=40S ribosomal protein S8-B; AltName: Full=RP19; AltName: Full=S14; AltName: Full=YS9 && PF01201:Ribosomal protein S8e	-	26536	27524	30039	10558	9693	10860	2628.33	2701.67	2819.11	835.363	825.848	827.775
854118	30203.2	30783.1	27722.6	6798.56	6954.43	7436.78	29569.6	7063.26	2.06564	1.85016e-216	1.5896e-214	RPP2A	NC_001147.6	254297	254617	+	321	protein_coding	ribosomal protein P2A && P05319.1 RecName: Full=60S acidic ribosomal protein P2-alpha; Short=P2A; AltName: Full=A2; AltName: Full=L12EIB; AltName: Full=L44; AltName: Full=YP2alpha && PF00428:60s Acidic ribosomal protein	-	26597	27406	25995	7714	7265	8610	4948.69	5053.34	4582.77	1146.53	1162.76	1232.82
852379	27654.9	28590.5	26279.7	6222.17	6552.39	6996.28	27508.4	6590.28	2.06141	6.16731e-216	5.22616e-214	RPL19A	NC_001134.8	414186	415261	-	570	protein_coding	ribosomal 60S subunit protein L19A && P0CX82.1 RecName: Full=60S ribosomal protein L19-A; AltName: Full=L23; AltName: Full=RP15L; AltName: Full=RP33; AltName: Full=YL14 >P0CX83.1 RecName: Full=60S ribosomal protein L19-B; AltName: Full=L23; AltName: Full=RP15L; AltName: Full=RP33; AltName: Full=YL14 && PF01280:Ribosomal protein L19e	-	24353	25454	24642	7060	6845	8100	2551.76	2643.13	2446.5	590.936	616.961	653.146
854741	14526.4	13880.8	12188.5	2469.48	2227.52	2529.02	13531.9	2408.68	2.48973	4.03508e-213	3.37311e-211	RPS24B	NC_001141.2	231553	232369	-	408	protein_coding	ribosomal 40S subunit protein S24B && P0CX31.1 RecName: Full=40S ribosomal protein S24-A; AltName: Full=RP50 >P0CX32.1 RecName: Full=40S ribosomal protein S24-B; AltName: Full=RP50 && PF01282:Ribosomal protein S24e	Ribosomal_S24e	12792	12358	11429	2802	2327	2928	1872.58	1792.77	1585.23	327.657	293.019	329.846
856026	23396.5	24051.6	24295	7299.16	7303.83	7525.75	23914.4	7376.24	1.6969	3.75059e-210	3.09349e-208	RPL21B	NC_001148.4	406636	407539	+	483	protein_coding	ribosomal 60S subunit protein L21B && Q12672.1 RecName: Full=60S ribosomal protein L21-B && PF01157:Ribosomal protein L21e	-	20603	21413	22781	8282	7630	8713	2547.68	2624.03	2669.13	818.086	811.59	829.126
853169	24303.8	25197.3	22479.9	5215.7	5776.06	5157.38	23993.7	5383.04	2.15629	1.18688e-209	9.66057e-208	ENO1	NC_001139.9	1000927	1002240	+	1314	protein_coding	phosphopyruvate hydratase ENO1 && P00924.3 RecName: Full=Enolase 1; AltName: Full=2-phospho-D-glycerate hydro-lyase 1; AltName: Full=2-phosphoglycerate dehydratase 1 && PF00113:Enolase, C-terminal TIM barrel domain|PF03952:Enolase, N-terminal domain	-	21402	22433	21079	5918	6034	5971	972.795	1010.48	907.816	214.877	235.922	208.858
850864	65350.7	66809.3	59227.9	13778.7	14081.2	15436.7	63796	14432.2	2.14414	2.84819e-209	2.28817e-207	RPS31	NC_001144.5	498947	499405	+	459	protein_coding	ubiquitin-ribosomal 40S subunit protein S31 fusion protein && P05759.3 RecName: Full=Ubiquitin-40S ribosomal protein S31; Contains: RecName: Full=Ubiquitin; Contains: RecName: Full=40S ribosomal protein S31; AltName: Full=CEP76; AltName: Full=S37; AltName: Full=YS24; Flags: Precursor && PF00240:Ubiquitin family|PF01599:Ribosomal protein S27a	ubiquitin	57548	59480	55537	15634	14710	17872	7488.24	7670.01	6847.2	1625.06	1646.49	1789.62
853993	38078.5	36107.2	31919.1	7088.52	7660.89	7415.19	35368.2	7388.2	2.25918	2.36811e-208	1.87809e-206	RPL25	NC_001147.6	80348	81190	+	429	protein_coding	ribosomal 60S subunit protein L25 && P04456.4 RecName: Full=60S ribosomal protein L25; AltName: Full=RP16L; AltName: Full=YL25; AltName: Full=YP42' && PF03939:Ribosomal protein L23, N-terminal domain|PF00276:Ribosomal protein L23	-	33532	32146	29930	8043	8003	8585	4668.36	4435.14	3948.14	894.482	958.417	919.778
853969	20018.1	18054.7	18080.7	4531.79	4256.9	4637.41	18717.8	4475.36	2.06417	4.73158e-207	3.70501e-205	RPL40B	NC_001143.9	617996	618750	-	387	protein_coding	ubiquitin-ribosomal 60S subunit protein L40B fusion protein && P0CH08.1 RecName: Full=Ubiquitin-60S ribosomal protein L40; Contains: RecName: Full=Ubiquitin; Contains: RecName: Full=60S ribosomal protein L40; AltName: Full=CEP52; Flags: Precursor >P0CH09.1 RecName: Full=Ubiquitin-60S ribosomal protein L40; Contains: RecName: Full=Ubiquitin; Contains: RecName: Full=60S ribosomal protein L40; AltNa…	ubiquitin	17628	16074	16954	5142	4447	5369	2720.54	2458.39	2479.16	633.917	590.358	637.65
851239	7388.12	8128.77	7881.13	1559.95	1695.29	1774.98	7799.34	1676.74	2.2177	1.11149e-204	8.59462e-203	BDH1	NC_001133.9	35155	36303	+	1149	protein_coding	(R%2CR)-butanediol dehydrogenase && P39714.2 RecName: Full=(R,R)-butanediol dehydrogenase && PF00107:Zinc-binding dehydrogenase|PF08240:Alcohol dehydrogenase GroES-like domain	ADH_N	6506	7237	7390	1770	1771	2055	338.187	372.8	363.972	73.4961	79.1877	82.2038
850716	40983.3	41002.2	36405.7	10025.1	9691.22	9287.77	39463.7	9668.03	2.02923	1.78495e-201	1.36318e-199	RPL15A	NC_001144.5	201976	202590	-	615	protein_coding	ribosomal 60S subunit protein L15A && P05748.3 RecName: Full=60S ribosomal protein L15-A; AltName: Full=L13; AltName: Full=RP15R; AltName: Full=YL10; AltName: Full=YP18 && PF00827:Ribosomal L15	-	36090	36504	34137	11375	10124	10753	3504.89	3513.2	3141.19	882.444	845.739	803.627
853612	2231.43	2007.2	2062.53	259.992	201.98	254.803	2100.39	238.925	3.13326	9.62267e-198	7.25925e-196	HMS2	NC_001142.9	704196	705272	+	1077	protein_coding	Hms2p && P47175.1 RecName: Full=Probable transcription factor HMS2; AltName: Full=High-copy MEP suppressor 2 && PF00447:HSF-type DNA-binding	HSF_DNA-bind	1965	1787	1934	295	211	295	108.971	98.2079	101.621	13.0682	10.0653	12.5894
853305	14766	14583.9	13864	1937.16	2298.36	2580.85	14404.6	2272.12	2.66435	7.93565e-197	5.91445e-195	RPS21B	NC_001142.9	156550	157273	-	264	protein_coding	ribosomal 40S subunit protein S21B && Q3E754.1 RecName: Full=40S ribosomal protein S21-B; AltName: Full=S26; AltName: Full=YS25 && PF01249:Ribosomal protein S21e	Ribosomal_S21e	13003	12984	13000	2198	2401	2988	2941.72	2911	2786.65	397.223	467.248	520.207
850397	35785.7	37620.1	37715.3	8837.96	9672.07	10108.3	37040.4	9539.45	1.95713	4.38959e-195	3.23262e-193	RPS14A	NC_001135.5	177500	178220	-	414	protein_coding	ribosomal 40S subunit protein S14A && P06367.5 RecName: Full=40S ribosomal protein S14-A; AltName: Full=RP59A && PF00411:Ribosomal protein S11	-	31513	33493	35365	10028	10104	11703	4546.23	4788.41	4834.11	1155.65	1253.87	1299.26
851589	23498.7	22356.6	19216.5	4406.64	4405.27	4585.58	21690.6	4465.83	2.27999	7.29452e-193	5.3087e-191	RPS11A	NC_001136.10	491515	492324	+	471	protein_coding	ribosomal 40S subunit protein S11A && P0CX47.1 RecName: Full=40S ribosomal protein S11-A; AltName: Full=RP41; AltName: Full=S18; AltName: Full=YS12 >P0CX48.1 RecName: Full=40S ribosomal protein S11-B; AltName: Full=RP41; AltName: Full=S18; AltName: Full=YS12 && PF00366:Ribosomal protein S17|PF16205:Ribosomal_S17 N-terminal	-	20693	19904	18019	5000	4602	5309	2624.01	2501.25	2164.98	506.477	501.978	518.074
856784	12740.1	12490.2	10916.3	2439.52	2657.33	2630.08	12048.9	2575.64	2.22592	1.45561e-192	1.04702e-190	RPL34A	NC_001137.3	269423	270185	-	366	protein_coding	ribosomal 60S subunit protein L34A && P87262.1 RecName: Full=60S ribosomal protein L34-A && PF01199:Ribosomal protein L34e	-	11219	11120	10236	2768	2776	3045	1830.78	1798.3	1582.68	360.824	389.67	382.39
852082	16135.5	15731.9	13701.9	3182.47	3257.53	3439.4	15189.8	3293.14	2.20546	3.24603e-192	2.30804e-190	RPL27B	NC_001136.10	1401770	1402564	+	411	protein_coding	ribosomal 60S subunit protein L27B && P0C2H7.1 RecName: Full=60S ribosomal protein L27-B && PF01777:Ribosomal L27e protein family	-	14209	14006	12848	3611	3403	3982	2064.83	2017.02	1769.04	419.176	425.382	445.307
850882	12006.6	11833.2	10787.2	2250.03	2570.22	2602.44	11542.3	2474.23	2.22193	3.69636e-190	2.59837e-188	RPL37A	NC_001144.5	522663	523288	+	267	protein_coding	ribosomal 60S subunit protein L37A && P49166.2 RecName: Full=60S ribosomal protein L37-A; AltName: Full=L43; AltName: Full=YL35; AltName: Full=YP55 && PF01907:Ribosomal protein L37e	-	10573	10535	10115	2553	2685	3013	2365.1	2335.4	2143.87	456.195	516.645	518.666
854010	4012.03	4251.4	3808.32	891.904	870.142	843.872	4023.92	868.639	2.21175	4.42287e-190	3.07414e-188	HPF1	NC_001147.6	28703	31606	-	2904	protein_coding	mannoprotein && Q05164.2 RecName: Full=Haze protective factor 1; Flags: Precursor && PF11765:Hyphally regulated cell wall protein N-terminal	-	3533	3785	3571	1012	909	977	72.6623	77.1449	69.5883	16.6263	16.0815	15.4631
856357	344.083	342.583	356.197	2164.54	2459.18	2250.9	347.621	2291.54	-2.72019	2.6209e-189	1.80143e-187	WSC4	NC_001140.6	48763	50580	+	1818	protein_coding	Wsc4p && P38739.1 RecName: Full=Cell wall integrity and stress response component 4; Flags: Precursor && -	-	303	305	334	2456	2569	2606	9.95431	9.92987	10.3967	64.4533	72.5988	65.8841
850674	5841.46	5448.76	6092.68	1443.61	1365.04	1386.3	5794.3	1398.32	2.05086	4.04952e-184	2.75278e-182	AQY2	NC_001144.5	35912	36361	-	450	protein_coding	Aqy2p && C7GNE3.1 RecName: Full=Aquaporin-like protein 2; AltName: Full=Truncated aquaporin-2 >A7A0K8.1 RecName: Full=Aquaporin-like protein 2; AltName: Full=Truncated aquaporin-2 >P0CD90.1 RecName: Full=Aquaporin-like protein 2; AltName: Full=Truncated aquaporin-2 && PF00230:Major intrinsic protein	-	5144	4851	5713	1638	1426	1605	682.733	638.053	718.447	173.665	162.804	163.931
851221	7825.32	8064.75	8634.04	28325	27213.7	29165	8174.71	28234.6	-1.78817	3.55253e-180	2.38869e-178	CYS3	NC_001133.9	130799	131983	+	1185	protein_coding	cystathionine gamma-lyase CYS3 && P31373.2 RecName: Full=Cystathionine gamma-lyase; AltName: Full=Gamma-cystathionase; AltName: Full=Sulfur transfer protein 1 && PF01053:Cys/Met metabolism PLP-dependent enzyme	Cys_Met_Meta_PP	6891	7180	8096	32139	28429	33766	347.317	358.628	386.63	1293.97	1232.54	1309.67
854229	101294	100586	98602.6	30831.5	27096	27792.5	100161	28573.3	1.80956	2.06542e-177	1.37384e-175	RPL3	NC_001147.6	444686	445849	+	1164	protein_coding	ribosomal 60S subunit protein L3 && P14126.4 RecName: Full=60S ribosomal protein L3; AltName: Full=Maintenance of killer protein 8; AltName: Full=RP1; AltName: Full=Trichodermin resistance protein; AltName: Full=YL1 && PF00297:Ribosomal protein L3	-	89200	89551	92458	34983	28306	32177	4576.93	4553.6	4495.05	1433.89	1249.35	1270.55
852686	32406.2	33411.4	29586.7	5636.97	6480.59	7017	31801.5	6378.19	2.31785	8.38884e-176	5.52057e-174	RPS26A	NC_001139.9	148229	148588	-	360	protein_coding	ribosomal 40S subunit protein S26A && P39938.1 RecName: Full=40S ribosomal protein S26-A && PF01283:Ribosomal protein S26e	-	28537	29746	27743	6396	6770	8124	4734.43	4890.62	4361.08	847.651	966.152	1037.21
851992	1866.9	1737.63	1770.32	294.363	284.304	256.53	1791.62	278.399	2.68664	4.35432e-175	2.83535e-173	ATO3	NC_001136.10	1241204	1242031	-	828	protein_coding	putative ammonium permease ATO3 && Q12359.1 RecName: Full=Ammonia transport outward protein 3 && PF01184:GPR1/FUN34/yaaH family	-	1644	1547	1660	334	297	297	118.586	110.585	113.454	19.2454	18.4283	16.4864
851162	46800.9	45947.7	45616.7	15012.5	15001.1	16039.6	46121.8	15351.1	1.58707	2.53851e-174	1.63575e-172	RPS1A	NC_001144.5	1018141	1018908	-	768	protein_coding	ribosomal 40S subunit protein S1A && P33442.2 RecName: Full=40S ribosomal protein S1-A; AltName: Full=RP10A >B3RHV0.1 RecName: Full=40S ribosomal protein S1-A >C7GSL4.1 RecName: Full=40S ribosomal protein S1-A >B5VNY0.1 RecName: Full=40S ribosomal protein S1-A >A7A1W1.1 RecName: Full=40S ribosomal protein S1-A && PF01015:Ribosomal S3Ae family	-	41213	40907	42774	17034	15671	18570	3205.05	3152.64	3151.82	1058.2	1048.32	1111.35
9164870	3557.79	3246.12	3137.52	610.76	516.916	612.39	3313.81	580.022	2.51301	6.87485e-174	4.38431e-172	TLC1	NC_001134.8	307587	308887	+	1301	telomerase_RNA	TLC1 && - && -	-	3133	2890	2942	693	540	709	143.829	131.48	127.97	25.4136	21.3243	25.0478
851993	42877.5	44663.9	45771.3	11108.3	9165.68	10669.8	44437.5	10314.6	2.107	8.3464e-174	5.26845e-172	EFT2	NC_001136.10	1243230	1245758	+	2529	protein_coding	elongation factor 2 && P32324.1 RecName: Full=Elongation factor 2; Short=EF-2; AltName: Full=Eukaryotic elongation factor 2; Short=eEF2; AltName: Full=Ribosomal translocase; AltName: Full=Translation elongation factor 2 && PF00009:Elongation factor Tu GTP binding domain|PF14492:Elongation Factor G, domain II|PF03764:Elongation factor G, domain IV|PF03144:Elongation factor Tu domain 2|PF00679:Elon…	GTP_EFTU	37758	39764	42919	12604	9575	12353	891.708	930.634	960.382	237.777	194.513	224.504
853568	3332.95	3632.51	3328.42	13752.2	15720	16323.8	3431.29	15265.3	-2.15347	1.05298e-173	6.57951e-172	SOD1	NC_001142.9	622550	623014	-	465	protein_coding	superoxide dismutase SOD1 && P00445.2 RecName: Full=Superoxide dismutase [Cu-Zn] && PF00080:Copper/zinc superoxide dismutase (SODC)	-	2935	3234	3121	15604	16422	18899	376.979	411.647	379.825	1601.01	1814.4	1868.04
852179	2396.09	2425.04	2382.47	467.985	502.557	528.607	2401.2	499.717	2.26445	2.83301e-167	1.7525e-165	BNA4	NC_001134.8	39145	40527	+	1383	protein_coding	kynurenine 3-monooxygenase && P38169.1 RecName: Full=Kynurenine 3-monooxygenase; AltName: Full=Biosynthesis of nicotinic acid protein 4; AltName: Full=Kynurenine 3-hydroxylase && PF01494:FAD binding domain	FAD_binding_3	2110	2159	2234	531	525	612	91.1219	92.3992	91.4122	18.3182	19.5028	20.339
855414	26979.3	27941.3	24526.4	6689.28	7210.02	7360.77	26482.3	7086.69	1.90183	3.58495e-166	2.1957e-164	RPS19B	NC_001146.8	61958	62943	-	435	protein_coding	ribosomal 40S subunit protein S19B && P07281.2 RecName: Full=40S ribosomal protein S19-B; AltName: Full=RP55B; AltName: Full=S16a; AltName: Full=YS16B && PF01090:Ribosomal protein S19e	-	23758	24876	22998	7590	7532	8522	3261.99	3384.77	2991.88	832.46	889.57	900.434
854289	1655.68	1632.04	1366.13	7278.89	7444.55	8175.28	1551.29	7632.9	-2.29925	6.73428e-165	4.08414e-163	PFY1	NC_001147.6	552298	552887	-	381	protein_coding	profilin && P07274.2 RecName: Full=Profilin && PF00235:Profilin	-	1458	1453	1281	8259	7777	9465	228.557	225.724	190.269	1034.22	1048.69	1141.81
852617	35464.4	38397.4	38128	10205.8	8712.9	8665.02	37329.9	9194.57	2.02145	3.2586e-162	1.95706e-160	ADE5%2C7	NC_001139.9	56482	58890	+	2409	protein_coding	bifunctional aminoimidazole ribotide synthase/glycinamide ribotide synthase && P07244.1 RecName: Full=Bifunctional purine biosynthetic protein ADE5,7; Includes: RecName: Full=Phosphoribosylamine--glycine ligase; AltName: Full=Glycinamide ribonucleotide synthetase; Short=GARS; AltName: Full=Phosphoribosylglycinamide synthetase; Includes: RecName: Full=Phosphoribosylformylglycinamidine cyclo-ligase…	-	31230	34185	35752	11580	9102	10032	774.279	839.917	839.86	229.342	194.115	191.404
850673	5626.83	5527.38	5101.94	1225.05	1259.74	1401.85	5418.72	1295.55	2.06401	2.14238e-159	1.2743e-157	YLL053C	NC_001144.5	35503	35961	-	459	protein_coding	uncharacterized protein && B3LTC4.1 PUTATIVE PSEUDOGENE: RecName: Full=Putative uncharacterized protein SCRG_04940 >C7GNE2.1 PUTATIVE PSEUDOGENE: RecName: Full=Putative uncharacterized protein C1Q_01798 >C8ZCS2.1 PUTATIVE PSEUDOGENE: RecName: Full=Putative uncharacterized protein EC1118_1L10_0100g >P0CD98.1 PUTATIVE PSEUDOGENE: RecName: Full=Putative uncharacterized protein YLL053C && PF00230:Maj…	-	4955	4921	4784	1390	1316	1623	644.753	634.568	589.823	144.482	147.3	162.52
854950	3821.25	3891.97	3763.53	668.046	839.51	682.353	3825.58	729.97	2.39108	5.57418e-159	3.28399e-157	CYB2	NC_001145.3	165533	167308	-	1776	protein_coding	L-lactate dehydrogenase (cytochrome) && P00175.1 RecName: Full=Cytochrome b2, mitochondrial; AltName: Full=L-lactate dehydrogenase [Cytochrome]; AltName: Full=L-lactate ferricytochrome C oxidoreductase; Short=L-LCR; Flags: Precursor && PF01070:FMN-dependent dehydrogenase|PF00173:Cytochrome b5-like Heme/Steroid binding domain	FMN_dh	3365	3465	3529	758	877	790	113.163	115.478	112.448	20.3628	25.3697	20.4449
850509	2541.44	2072.35	2223.57	337.549	362.798	370.543	2279.12	356.963	2.67462	7.92142e-159	4.62282e-157	RPL22B	NC_001138.5	64243	64932	-	369	protein_coding	ribosomal 60S subunit protein L22B && P56628.2 RecName: Full=60S ribosomal protein L22-B; AltName: Full=L1c; AltName: Full=RP4; AltName: Full=YL31 && PF01776:Ribosomal L22e protein family	-	2238	1845	2085	383	379	429	362.24	295.943	319.759	49.5203	52.7682	53.4356
852008	7976.36	7171.78	6894.65	1568.76	1242.51	1383.71	7347.6	1398.33	2.39304	1.70356e-158	9.8488e-157	HPT1	NC_001136.10	1270068	1270733	+	666	protein_coding	hypoxanthine phosphoribosyltransferase && Q04178.1 RecName: Full=Hypoxanthine-guanine phosphoribosyltransferase; Short=HGPRT; Short=HGPRTase; AltName: Full=Bypass of repression by adenine protein 6 && PF00156:Phosphoribosyl transferase domain	Pribosyltran	7024	6385	6465	1780	1298	1602	629.901	567.446	549.335	127.514	100.129	110.557
851484	26551.1	27356.1	21847.5	4644.6	5099.28	5352.58	25251.6	5032.15	2.32709	1.1323e-157	6.48555e-156	RPL31A	NC_001136.10	322226	322988	+	342	protein_coding	ribosomal 60S subunit protein L31A && P0C2H8.1 RecName: Full=60S ribosomal protein L31-A; AltName: Full=L34; AltName: Full=YL28 && PF01198:Ribosomal protein L31e	Ribosomal_L31e	23381	24355	20486	5270	5327	6197	4083.19	4215.02	3389.8	735.183	800.232	832.828
853777	8547.56	8939.74	8467.68	2499.45	2735.83	2520.39	8651.66	2585.22	1.74295	6.87003e-157	3.8989e-155	MDH1	NC_001143.9	279123	280127	+	1005	protein_coding	malate dehydrogenase MDH1 && P17505.2 RecName: Full=Malate dehydrogenase, mitochondrial; Flags: Precursor && PF02866:lactate/malate dehydrogenase, alpha/beta C-terminal domain|PF00056:lactate/malate dehydrogenase, NAD binding domain	-	7527	7959	7940	2836	2858	2918	447.32	468.738	447.093	134.633	146.102	133.45
855826	33638.3	35308.5	30977.4	9240.72	9712.28	10047	33308.1	9666.66	1.78476	1.14923e-155	6.46287e-154	RPL36B	NC_001148.4	75699	76239	-	303	protein_coding	ribosomal 60S subunit protein L36B && P0C5S0.1 RecName: Full=Putative uncharacterized protein YPL250W-A && PF01158:Ribosomal protein L36e	-	29622	31435	29047	10485	10146	11632	5838.94	6140.57	5425.03	1650.96	1720.33	1764.46
853015	23221.6	23059.8	23206.1	6555.32	7249.27	7467.88	23162.5	7090.82	1.70778	8.42417e-155	4.69477e-153	RPS23A	NC_001139.9	726974	727730	+	438	protein_coding	ribosomal 40S subunit protein S23A && Q6FLA8.1 RecName: Full=40S ribosomal protein S23 >Q6YIA3.1 RecName: Full=40S ribosomal protein S23 >P0CX29.1 RecName: Full=40S ribosomal protein S23-A; AltName: Full=RP37; AltName: Full=S28; AltName: Full=YS14 >P0CX30.1 RecName: Full=40S ribosomal protein S23-B; AltName: Full=RP37; AltName: Full=S28; AltName: Full=YS14 >P0CY39.1 RecName: Full=40S ribosomal pr…	Ribosomal_S12	20449	20530	21760	7438	7573	8646	2788.43	2774.29	2811.44	810.201	888.286	907.279
850592	9509.4	10638.1	9401.89	1098.13	1564.15	1520.18	9849.78	1394.15	2.821	7.68274e-153	4.24334e-151	RPL29	NC_001138.5	223258	223437	-	180	protein_coding	ribosomal 60S subunit protein L29 && P05747.3 RecName: Full=60S ribosomal protein L29; AltName: Full=YL43 && PF01779:Ribosomal L29e protein family	-	8374	9471	8816	1246	1634	1760	2778.58	3114.3	2771.68	330.26	466.379	449.407
851169	12013.4	11743.3	13219.8	3044.99	2879.41	3373.76	12325.5	3099.39	1.99138	4.51618e-150	2.47231e-148	RPL6B	NC_001144.5	1028854	1029768	+	531	protein_coding	ribosomal 60S subunit protein L6B && P05739.4 RecName: Full=60S ribosomal protein L6-B; AltName: Full=L17; AltName: Full=RP18; AltName: Full=YL16 && PF01159:Ribosomal protein L6e	-	10579	10455	12396	3455	3008	3906	1189.91	1165.38	1321.08	310.431	291.033	338.094
854405	4079.03	4050.34	4013.08	11405.3	11913	12253	4047.48	11857.1	-1.55068	2.81983e-149	1.53013e-147	WTM1	NC_001147.6	770800	772113	+	1314	protein_coding	transcriptional modulator && Q12363.1 RecName: Full=Transcriptional modulator WTM1 && -	-	3592	3606	3763	12941	12445	14186	163.269	162.431	162.062	469.876	486.585	496.209
855270	13213.7	13438.2	12637.5	3310.27	3845.28	3764.17	13096.5	3639.91	1.84732	5.29605e-149	2.84882e-147	RPS10B	NC_001145.3	732414	733141	+	318	protein_coding	ribosomal 40S subunit protein S10B && P46784.1 RecName: Full=40S ribosomal protein S10-B && PF03501:Plectin/S10 domain	-	11636	11964	11850	3756	4017	4358	2185.44	2226.83	2108.8	563.52	648.984	629.883
856494	2972.96	2580.04	2456.05	482.968	514.044	459.508	2669.69	485.507	2.45966	1.8356e-148	9.78881e-147	HXT1	NC_001140.6	290913	292625	-	1713	protein_coding	hexose transporter HXT1 && P32465.1 RecName: Full=Low-affinity glucose transporter HXT1 && PF00083:Sugar (and other) transporter	Sugar_tr	2618	2297	2303	548	537	532	91.2798	79.3672	76.0816	15.2628	16.1056	14.2743
850620	5722.22	6514.7	6401.95	23036.1	25421.7	22133.3	6212.95	23530.4	-1.92108	1.30223e-147	6.88513e-146	UBI4	NC_001144.5	64062	65207	-	1146	protein_coding	ubiquitin && P0CG63.1 RecName: Full=Polyubiquitin; Contains: RecName: Full=Ubiquitin; Flags: Precursor && PF00240:Ubiquitin family	ubiquitin	5039	5800	6003	26138	26557	25625	262.617	299.558	296.433	1088.17	1190.57	1027.73
854068	126190	139930	137952	44343.1	46665.1	45563.9	134691	45524	1.56496	8.5777e-145	4.49675e-143	ADH1	NC_001147.6	159548	160594	-	1047	protein_coding	alcohol dehydrogenase ADH1 && P00330.5 RecName: Full=Alcohol dehydrogenase 1; AltName: Full=Alcohol dehydrogenase I; AltName: Full=YADH-1 && PF08240:Alcohol dehydrogenase GroES-like domain|PF00107:Zinc-binding dehydrogenase	ADH_N	111123	124579	129355	50314	48749	52752	6338.98	7042.65	6991.65	2292.73	2392.09	2315.75
853920	11165.1	11053.6	10352.1	3746.52	3677.76	3682.11	10856.9	3702.13	1.55212	6.83681e-144	3.55399e-142	PLN1	NC_001143.9	524223	525074	-	852	protein_coding	Pln1p && P36139.3 RecName: Full=Protein PET10; AltName: Full=Petite colonies protein 10 && -	-	9832	9841	9707	4251	3842	4263	689.231	683.656	644.746	238.047	231.674	229.972
852159	2352.93	2513.77	2576.56	590.49	512.13	545.882	2481.09	549.501	2.17416	3.17074e-142	1.63452e-140	YBL113C	NC_001134.8	280	2658	-	2379	protein_coding	uncharacterized protein && Q7M4S9.1 RecName: Full=Uncharacterized protein YBL113C && -	-	2072	2238	2416	670	535	632	52.0185	55.6805	57.4706	13.4367	11.5536	12.2102
853149	94066.3	94433.9	93401.5	35383.5	34099.2	32042.1	93967.2	33841.6	1.47337	1.25397e-141	6.41079e-140	YHB1	NC_001139.9	959904	961103	+	1200	protein_coding	flavohemoglobin && P39676.2 RecName: Full=Flavohemoprotein; AltName: Full=Flavohemoglobin; AltName: Full=Hemoglobin-like protein; AltName: Full=Nitric oxide dioxygenase; Short=NO oxygenase; Short=NOD && PF00042:Globin|PF00970:Oxidoreductase FAD-binding domain	FAD_binding_6	82835	84074	87581	40148	35622	37097	4122.83	4146.85	4130.21	1596.22	1525.09	1420.88
854924	4240.28	3950.38	3598.23	873.396	722.725	830.052	3929.63	808.724	2.27975	2.81999e-140	1.42987e-138	ATR1	NC_001145.3	38196	39824	+	1629	protein_coding	borate transporter && P13090.2 RecName: Full=Aminotriazole resistance protein && PF07690:Major Facilitator Superfamily	MFS_1	3734	3517	3374	991	755	961	136.904	127.788	117.211	29.0244	23.8114	27.1145
851575	32359.7	32972.2	32454.5	10661.4	9041.24	9951.12	32595.5	9884.6	1.72132	6.46839e-140	3.25313e-138	RPL4B	NC_001136.10	471853	472941	+	1089	protein_coding	ribosomal 60S subunit protein L4B && P49626.2 RecName: Full=60S ribosomal protein L4-B; AltName: Full=L2; AltName: Full=RP2; AltName: Full=YL2 && PF00573:Ribosomal protein L4/L1 family|PF14374:60S ribosomal protein L4 C-terminal domain	-	28496	29355	30432	12097	9445	11521	1562.85	1595.48	1581.42	529.982	445.588	486.253
854916	5037.46	4345.75	4275.43	1058.47	889.287	957.021	4552.88	968.261	2.23273	4.8557e-138	2.42237e-136	PHO84	NC_001145.3	24037	25800	-	1764	protein_coding	phosphate transporter PHO84 && P25297.2 RecName: Full=Inorganic phosphate transporter PHO84 && PF00083:Sugar (and other) transporter	Sugar_tr	4436	3869	4009	1201	929	1108	150.195	129.819	128.612	32.4829	27.0568	28.8696
854758	27531.2	26439.6	26957.9	9231.03	8203.65	8053.49	26976.2	8496.05	1.66679	2.70739e-137	1.33983e-135	GPP1	NC_001141.2	255115	255867	+	753	protein_coding	glycerol-1-phosphatase RHR2 && P41277.3 RecName: Full=Glycerol-1-phosphate phosphohydrolase 1; AltName: Full=(DL)-glycerol-3-phosphatase 1; AltName: Full=Related to HOR2 protein 2 && PF13419:Haloacid dehalogenase-like hydrolase	-	24244	23539	25278	10474	8570	9324	1922.97	1850.25	1899.73	663.634	584.716	569.124
852551	10355.4	10087.7	10479	3119.02	2970.35	2614.53	10307.4	2901.3	1.82906	9.42133e-137	4.62543e-135	ARO4	NC_001134.8	716882	717994	-	1113	protein_coding	3-deoxy-7-phosphoheptulonate synthase ARO4 && P32449.2 RecName: Full=Phospho-2-dehydro-3-deoxyheptonate aldolase, tyrosine-inhibited; AltName: Full=3-deoxy-D-arabino-heptulosonate 7-phosphate synthase; AltName: Full=DAHP synthase; AltName: Full=Phospho-2-keto-3-deoxyheptonate aldolase && PF00793:DAHP synthetase I family	-	9119	8981	9826	3539	3103	3027	489.344	477.603	499.603	151.704	143.234	125.002
851597	24327.7	24142.6	22460.7	6863.78	6772.56	5779.27	23643.6	6471.87	1.86928	3.53993e-136	1.72425e-134	MRH1	NC_001136.10	508147	509109	+	963	protein_coding	Mrh1p && Q12117.1 RecName: Full=Protein MRH1; AltName: Full=Membrane protein related to HSP30 && PF01036:Bacteriorhodopsin-like protein	-	21423	21494	21061	7788	7075	6691	1328.67	1321.08	1237.64	385.843	377.45	319.348
856371	39953.3	36895.7	34910.5	10830.6	11629.7	11946.4	37253.2	11468.9	1.69963	1.68168e-134	8.12723e-133	RPS20	NC_001140.6	75412	75777	+	366	protein_coding	ribosomal 40S subunit protein S20 && P38701.3 RecName: Full=40S ribosomal protein S20 && PF00338:Ribosomal protein S10p/S20e	Ribosomal_S10	35183	32848	32735	12289	12149	13831	5741.35	5312.09	5061.45	1601.94	1705.37	1736.89
854836	332.727	305.517	307.14	1766.18	1648.39	1560.77	315.128	1658.45	-2.39618	3.62698e-131	1.73926e-129	FLO11	NC_001141.2	389572	393675	-	4104	protein_coding	Flo11p && P08640.2 RecName: Full=Flocculation protein FLO11; Short=Flo11p; Short=Flocculin-11; AltName: Full=Mucin-like protein 1; Flags: Precursor && PF10182:Flo11 domain	-	293	272	288	2004	1722	1807	4.26405	3.92283	3.97126	23.2971	21.5568	20.2372
854551	39128.9	39817.2	38294.4	13116.8	14354.9	14495.2	39080.1	13989	1.48215	1.16137e-130	5.52632e-129	RPS12	NC_001147.6	1028194	1028625	-	432	protein_coding	ribosomal 40S subunit protein S12 && P48589.1 RecName: Full=40S ribosomal protein S12 && PF01248:Ribosomal protein L7Ae/L30e/S12e/Gadd45 family	-	34457	35449	35908	14883	14996	16782	4763.83	4856.89	4703.82	1643.68	1783.41	1785.5
851427	25054.4	24967	24269.4	7668.43	8194.07	8831.72	24763.6	8231.41	1.58897	2.40032e-129	1.13346e-127	RPP1B	NC_001136.10	229906	230527	+	321	protein_coding	ribosomal protein P1B && P10622.3 RecName: Full=60S acidic ribosomal protein P1-beta; Short=P1B; AltName: Full=Ax; AltName: Full=L12EIIB; AltName: Full=L44'; AltName: Full=YP1beta && PF00428:60s Acidic ribosomal protein	-	22063	22228	22757	8701	8560	10225	4105.08	4098.58	4011.93	1293.23	1370.02	1464.06
851987	35264.5	34842.4	35194.2	13560.1	12995.6	12220.2	35100.4	12925.3	1.44131	2.48583e-129	1.16495e-127	ARO10	NC_001136.10	1234218	1236125	+	1908	protein_coding	phenylpyruvate decarboxylase ARO10 && Q06408.1 RecName: Full=Transaminated amino acid decarboxylase; AltName: Full=Transaminated branched-chain amino acid decarboxylase && PF00205:Thiamine pyrophosphate enzyme, central domain|PF02776:Thiamine pyrophosphate enzyme, N-terminal TPP binding domain|PF02775:Thiamine pyrophosphate enzyme, C-terminal TPP binding domain	TPP_enzyme_N	31054	31020	33001	15386	13576	14148	972.079	962.279	978.796	384.732	365.555	340.813
855779	45885.6	43868.6	45989.9	15804	14226.7	13513.2	45248.1	14514.6	1.64035	5.39589e-127	2.5097e-125	MVD1	NC_001146.8	701895	703085	+	1191	protein_coding	diphosphomevalonate decarboxylase MVD1 && P32377.2 RecName: Full=Diphosphomevalonate decarboxylase; AltName: Full=Ergosterol biosynthesis protein 19; AltName: Full=Mevalonate pyrophosphate decarboxylase; AltName: Full=Mevalonate-5-diphosphate decarboxylase; Short=MDD; Short=MDDase && PF00288:GHMP kinases N terminal domain	GHMP_kinases	40407	39056	43124	17932	14862	15645	2026.32	1940.95	2049.04	718.336	641.098	603.759
856689	16119.6	15670.1	14975.2	5973.64	5850.72	5686.85	15588.3	5837.07	1.41714	2.64034e-125	1.21889e-123	RIP1	NC_001137.3	107260	107907	+	648	protein_coding	ubiquinol--cytochrome-c reductase catalytic subunit RIP1 && P08067.1 RecName: Full=Cytochrome b-c1 complex subunit Rieske, mitochondrial; AltName: Full=Complex III subunit 5; AltName: Full=Rieske iron-sulfur protein; Short=RISP; AltName: Full=Ubiquinol-cytochrome c reductase iron-sulfur subunit; Flags: Precursor && PF02921:Ubiquinol cytochrome reductase transmembrane region|PF00355:Rieske [2Fe-2S…	-	14195	13951	14042	6778	6112	6584	1308.35	1274.29	1226.3	499.042	484.582	466.998
850747	20064.7	20116.9	19452.2	6588.81	5700.43	5477.82	19877.9	5922.36	1.74689	2.7368e-123	1.25406e-121	SHM2	NC_001144.5	257992	259401	-	1410	protein_coding	glycine hydroxymethyltransferase SHM2 && P37291.2 RecName: Full=Serine hydroxymethyltransferase, cytosolic; Short=SHMT; AltName: Full=Glycine hydroxymethyltransferase; AltName: Full=Serine methylase && PF00464:Serine hydroxymethyltransferase	SHMT	17669	17910	18240	7476	5955	6342	748.437	751.82	732.064	252.965	216.981	206.732
853203	807.402	797.489	859.565	2932.18	2831.55	2776.92	821.485	2846.88	-1.79272	7.18241e-123	3.26694e-121	BIO2	NC_001139.9	1063813	1064940	-	1128	protein_coding	biotin synthase && P32451.2 RecName: Full=Biotin synthase, mitochondrial; Flags: Precursor && PF04055:Radical SAM superfamily|PF06968:Biotin and Thiamin Synthesis associated domain	Radical_SAM	711	710	806	3327	2958	3215	37.6463	37.2552	40.4361	140.72	134.725	131
855176	33418	32275.8	31719.7	12616.2	12613.7	11666.5	32471.2	12298.8	1.40067	3.90315e-122	1.7624e-120	NDE1	NC_001145.3	554793	556475	-	1683	protein_coding	NADH-ubiquinone reductase (H(+)-translocating) NDE1 && P40215.1 RecName: Full=External NADH-ubiquinone oxidoreductase 1, mitochondrial; AltName: Full=External NADH dehydrogenase 1; Flags: Precursor && PF07992:Pyridine nucleotide-disulphide oxidoreductase	Pyr_redox_2	29428	28735	29743	14315	13177	13507	1044.33	1010.57	1000.1	405.806	402.246	368.871
852976	16601.1	16914.6	14438.8	4646.36	4875.28	5036.45	15984.8	4852.7	1.71979	7.11943e-121	3.19136e-119	RPL11B	NC_001139.9	648383	648907	-	525	protein_coding	ribosomal 60S subunit protein L11B && Q3E757.3 RecName: Full=60S ribosomal protein L11-B; AltName: Full=L16; AltName: Full=RP39; AltName: Full=YL22 && PF00673:ribosomal L5P family C-terminus|PF00281:Ribosomal protein L5	-	14619	15059	13539	5272	5093	5831	1663.11	1697.75	1459.39	479.101	498.395	510.486
852853	30538.2	34371.8	24658.6	5146.07	5753.08	6195.59	29856.2	5698.25	2.38941	4.29114e-120	1.90971e-118	RPL30	NC_001139.9	439091	439638	+	318	protein_coding	ribosomal 60S subunit protein L30 && P14120.3 RecName: Full=60S ribosomal protein L30; AltName: Full=L32; AltName: Full=RP73; AltName: Full=YL38 && PF01248:Ribosomal protein L7Ae/L30e/S12e/Gadd45 family	-	26892	30601	23122	5839	6010	7173	5050.78	5695.69	4114.73	876.037	970.972	1036.75
856868	23208	21953.4	18574.5	5018.28	5311.79	5793.09	21245.3	5374.39	1.9829	1.39058e-118	6.14437e-117	RPS26B	NC_001137.3	423952	424311	+	360	protein_coding	ribosomal 40S subunit protein S26B && P39939.1 RecName: Full=40S ribosomal protein S26-B && PF01283:Ribosomal protein S26e	-	20437	19545	17417	5694	5549	6707	3390.6	3213.44	2737.88	754.616	791.902	856.299
853955	5010.21	4748.99	4529.25	1158.06	1318.14	1044.26	4762.81	1173.49	2.02175	2.58773e-118	1.1353e-116	MTD1	NC_001143.9	590395	591357	+	963	protein_coding	methylenetetrahydrofolate dehydrogenase (NAD(+)) && Q02046.1 RecName: Full=Methylenetetrahydrofolate dehydrogenase [NAD(+)] && PF02882:Tetrahydrofolate dehydrogenase/cyclohydrolase, NAD(P)-binding domain|PF00763:Tetrahydrofolate dehydrogenase/cyclohydrolase, catalytic domain	-	4412	4228	4247	1314	1377	1209	273.635	259.864	249.574	65.0999	73.4627	57.7032
854409	7449.45	7299.83	6004.16	1293.79	1547.88	1584.09	6917.81	1475.25	2.22938	1.56007e-117	6.79619e-116	RPL33B	NC_001147.6	778555	779405	-	324	protein_coding	ribosomal 60S subunit protein L33B && P41056.2 RecName: Full=60S ribosomal protein L33-B; AltName: Full=L37; AltName: Full=RP47; AltName: Full=YL37 && PF01247:Ribosomal protein L35Ae	-	6560	6499	5630	1468	1617	1834	1209.26	1187.24	983.347	216.168	256.404	260.168
856195	15164.6	13323.7	12155.5	50431.3	45935.6	47650.7	13547.9	48005.9	-1.8252	3.78435e-116	1.63706e-114	TEF1	NC_001148.4	700594	701970	+	1377	protein_coding	translation elongation factor EF-1 alpha && P02994.1 RecName: Full=Elongation factor 1-alpha; Short=EF-1-alpha; AltName: Full=Eukaryotic elongation factor 1A; Short=eEF1A; AltName: Full=Translation elongation factor 1A && PF03144:Elongation factor Tu domain 2|PF00009:Elongation factor Tu GTP binding domain|PF03143:Elongation factor Tu C-terminal domain	GTP_EFTU	13354	11862	11398	57222	47987	55168	579.215	509.873	468.423	1982.62	1790.39	1841.42
851073	24029	24695.2	24062.5	8749.82	8072.5	7350.41	24262.2	8057.58	1.59032	2.15461e-113	9.25584e-112	ADE13	NC_001144.5	844282	845730	+	1449	protein_coding	adenylosuccinase ADE13 && Q05911.1 RecName: Full=Adenylosuccinate lyase; Short=ASL; AltName: Full=Adenylosuccinase; Short=ASase && PF10397:Adenylosuccinate lyase C-terminus|PF00206:Lyase	-	21160	21986	22563	9928	8433	8510	872.187	898.081	881.194	326.892	299.001	269.936
852222	5673.39	5704.85	5695.95	13287.8	13727	13668.6	5691.4	13561.1	-1.25261	2.94913e-113	1.25816e-111	SHP1	NC_001134.8	111437	112708	+	1272	protein_coding	protein phosphatase regulator SHP1 && P34223.1 RecName: Full=UBX domain-containing protein 1; AltName: Full=Suppressor of high-copy PP1 protein && PF14555:UBA-like domain|PF00789:UBX domain|PF08059:SEP domain	UBX	4996	5079	5341	15077	14340	15825	234.584	236.335	237.618	565.508	579.19	571.816
850914	6494.42	7038.12	7831	25112.6	31357.7	29558	7121.18	28676.1	-2.00956	3.75459e-113	1.59081e-111	CPR6	NC_001144.5	572096	573211	-	1116	protein_coding	peptidylprolyl isomerase CPR6 && P53691.1 RecName: Full=Peptidyl-prolyl cis-trans isomerase CPR6; Short=PPIase CPR6; AltName: Full=Rotamase CPR6 && PF00515:Tetratricopeptide repeat|PF00160:Cyclophilin type peptidyl-prolyl cis-trans isomerase/CLD	Pro_isomerase	5719	6266	7343	28494	32758	34221	306.068	332.326	372.351	1218.15	1508.04	1409.38
855560	16680.6	17399.9	13190	3101.39	3547.57	3677.8	15756.8	3442.25	2.19453	8.33466e-112	3.50736e-110	RPL42A	NC_001146.8	331322	332154	+	321	protein_coding	ribosomal 60S subunit protein L42A && P0CX28.1 RecName: Full=60S ribosomal protein L42-B; AltName: Full=L41; AltName: Full=Maintenance of killer protein 18; AltName: Full=YL27; AltName: Full=YP44 >P0CX27.1 RecName: Full=60S ribosomal protein L42-A; AltName: Full=L41; AltName: Full=YL27; AltName: Full=YP44 && PF00935:Ribosomal protein L44	-	14689	15491	12368	3519	3706	4258	2733.06	2856.35	2180.41	523.028	593.143	609.678
854759	18932.5	20743.7	16151.5	4297.35	4642.67	4992.4	18609.2	4644.14	2.00248	1.69119e-111	7.06871e-110	RPL34B	NC_001141.2	256226	257063	-	366	protein_coding	ribosomal 60S subunit protein L34B && P40525.1 RecName: Full=60S ribosomal protein L34-B && PF01199:Ribosomal protein L34e	-	16672	18468	15145	4876	4850	5780	2720.63	2986.6	2341.7	635.614	680.8	725.85
856415	8892.78	8817.31	8976.38	1876.35	2357.71	2465.11	8895.49	2233.06	1.99415	1.91761e-110	7.96129e-109	RPS27B	NC_001140.6	147871	148669	-	249	protein_coding	ribosomal 40S subunit protein S27B && P38711.1 RecName: Full=40S ribosomal protein S27-B; AltName: Full=RP61; AltName: Full=YS20 && PF01667:Ribosomal protein S27	-	7831	7850	8417	2129	2463	2854	1878.37	1865.98	1912.94	407.932	508.188	526.811
851477	21437.6	20506.7	19236.8	7802.4	7831.28	8009.44	20393.7	7881.04	1.37161	1.25389e-109	5.17104e-108	RPL13A	NC_001136.10	308424	309388	+	600	protein_coding	ribosomal 60S subunit protein L13A && Q12690.1 RecName: Full=60S ribosomal protein L13-A && PF01294:Ribosomal protein L13e	-	18878	18257	18038	8853	8181	9273	1879.17	1801.01	1701.3	703.964	700.51	710.344
853997	9158.5	9684.44	9560.8	23071.4	25341.3	24215.7	9467.91	24209.5	-1.35441	5.45908e-109	2.23641e-107	HRP1	NC_001147.6	87844	89448	+	1605	protein_coding	Hrp1p && Q99383.1 RecName: Full=Nuclear polyadenylated RNA-binding protein 4; AltName: Full=Cleavage factor IB; Short=CFIB && PF00076:RNA recognition motif. (a.k.a. RRM, RBD, or RNP domain)	RRM_1	8065	8622	8965	26178	26473	28036	300.118	317.959	316.096	778.166	847.398	802.862
851052	69673.9	71953.7	83955.8	22855.5	21853.1	24505.1	75194.5	23071.2	1.70452	8.37972e-106	3.41033e-104	RPP0	NC_001144.5	805887	806825	+	939	protein_coding	ribosomal protein P0 && P05317.2 RecName: Full=60S acidic ribosomal protein P0; Short=A0; AltName: Full=L10E && PF00428:60s Acidic ribosomal protein|PF00466:Ribosomal protein L10	-	61355	64060	78724	25933	22829	28371	3902.53	4037.93	4744.44	1317.64	1249.05	1388.7
851733	17819.6	19203.8	19225	48603.5	53696.1	55972.8	18749.5	52757.4	-1.49251	1.50885e-105	6.10047e-104	CPR1	NC_001136.10	768512	769000	-	489	protein_coding	peptidylprolyl isomerase CPR1 && P14832.3 RecName: Full=Peptidyl-prolyl cis-trans isomerase; Short=PPIase; AltName: Full=Cyclophilin; Short=CPH; AltName: Full=Cyclosporin A-binding protein; AltName: Full=PPI-II; AltName: Full=Rotamase && PF00160:Cyclophilin type peptidyl-prolyl cis-trans isomerase/CLD	Pro_isomerase	15692	17097	18027	55148	56094	64803	1916.6	2069.42	2086.21	5380.61	5893.41	6090.96
851663	2385.87	2513.77	2436.86	786.144	730.383	779.091	2445.5	765.206	1.67571	4.0503e-105	1.62696e-103	VTC5	NC_001136.10	622112	624721	+	2610	protein_coding	Vtc5p && P38966.2 RecName: Full=Uncharacterized protein YDR089W && -	-	2101	2238	2285	892	763	902	48.0782	50.7525	49.5438	16.3055	15.0191	15.8842
9164959	978.875	825.569	759.318	50.2357	82.3236	80.3276	854.588	70.9623	3.59233	4.49824e-105	1.79523e-103	snR86	NC_001145.3	762110	763113	-	1004	snoRNA	SNR86 && - && -	-	862	735	712	57	86	93	51.2786	43.3303	40.1319	2.70865	4.40072	4.25745
856156	20429.2	22357.8	18135.1	3535.89	4522.06	4825.7	20307.4	4294.55	2.24143	5.50594e-105	2.18332e-103	RPL43A	NC_001148.4	654166	654847	+	279	protein_coding	ribosomal 60S subunit protein L43A && P0CX26.1 RecName: Full=60S ribosomal protein L43-B; AltName: Full=L37a; AltName: Full=YL35 >P0CX25.1 RecName: Full=60S ribosomal protein L43-A; AltName: Full=L37a; AltName: Full=YL35 && PF01780:Ribosomal L37ae protein family	-	17990	19905	17005	4012	4724	5587	3851.14	4222.75	3449.18	686.069	869.891	920.395
851498	8887.1	8886.95	7988.84	1935.4	2443.86	2406.37	8587.63	2261.88	1.92487	1.90626e-103	7.51091e-102	RPS29B	NC_001136.10	340628	340798	-	171	protein_coding	ribosomal 40S subunit protein S29B && P41058.3 RecName: Full=40S ribosomal protein S29-B; AltName: Full=S36; AltName: Full=YS29 && PF00253:Ribosomal protein S14p/S29e	Ribosomal_S14	7826	7912	7491	2196	2553	2786	2733.42	2738.6	2479.06	612.699	767.033	748.833
855501	15626.8	15260.1	15173.6	5676.63	4988.24	4716.01	15353.5	5126.96	1.58237	1.33134e-102	5.21245e-101	ADE12	NC_001146.8	234413	235714	+	1302	protein_coding	adenylosuccinate synthase && P80210.3 RecName: Full=Adenylosuccinate synthetase; Short=AMPSase; Short=AS-synthetase; Short=AdSS; AltName: Full=IMP--aspartate ligase >C7GPD7.1 RecName: Full=Adenylosuccinate synthetase; Short=AMPSase; Short=AdSS; AltName: Full=IMP--aspartate ligase && PF00709:Adenylosuccinate synthetase	-	13761	13586	14228	6441	5211	5460	631.25	617.616	618.41	236.022	205.622	192.744
855346	12585.7	12767.7	12733.5	4604.94	3932.39	3816.86	12695.6	4118.06	1.62424	1.49322e-102	5.80948e-101	ADE4	NC_001145.3	865559	867091	-	1533	protein_coding	amidophosphoribosyltransferase && P04046.2 RecName: Full=Amidophosphoribosyltransferase; Short=ATase; AltName: Full=Glutamine phosphoribosylpyrophosphate amidotransferase && PF00156:Phosphoribosyl transferase domain|PF13522:Glutamine amidotransferase domain	Pribosyltran	11083	11367	11940	5225	4108	4419	431.795	438.876	440.763	162.613	137.673	132.49
854295	13613.4	13305.7	12911.6	4821.74	4423.46	3995.65	13276.9	4413.62	1.58892	7.85262e-102	3.03602e-100	ADE2	NC_001147.6	564476	566191	-	1716	protein_coding	phosphoribosylaminoimidazole carboxylase ADE2 && P21264.1 RecName: Full=Phosphoribosylaminoimidazole carboxylase; AltName: Full=AIR carboxylase; Short=AIRC && PF00731:AIR carboxylase|PF02222:ATP-grasp domain	-	11988	11846	12107	5471	4621	4626	417.246	408.594	399.266	152.111	138.35	123.905
854028	15651.8	15311.8	14017.5	5090.55	5568.33	5597.88	14993.7	5418.92	1.46828	1.07576e-101	4.13334e-100	RPS19A	NC_001147.6	92026	92850	-	435	protein_coding	ribosomal 40S subunit protein S19A && P07280.2 RecName: Full=40S ribosomal protein S19-A; AltName: Full=RP55A; AltName: Full=S16a; AltName: Full=YP45; AltName: Full=YS16A && PF01090:Ribosomal protein S19e	-	13783	13632	13144	5776	5817	6481	1892.42	1854.85	1709.94	633.503	687.019	684.782
850733	243834	259279	287853	94629.9	84237.2	87843.8	263656	88903.7	1.56834	5.54974e-101	2.11918e-99	PDC1	NC_001144.5	232390	234081	-	1692	protein_coding	indolepyruvate decarboxylase 1 && P06169.7 RecName: Full=Pyruvate decarboxylase isozyme 1 && PF00205:Thiamine pyrophosphate enzyme, central domain|PF02776:Thiamine pyrophosphate enzyme, N-terminal TPP binding domain|PF02775:Thiamine pyrophosphate enzyme, C-terminal TPP binding domain	TPP_enzyme_N	214721	230835	269915	107372	87999	101702	7579.43	8074.93	9027.55	3027.62	2672	2762.67
852343	3781.5	4157.05	3821.12	983.562	1218.58	1075.35	3919.89	1092.5	1.84385	2.25831e-100	8.5705e-99	YRO2	NC_001134.8	343101	344135	+	1035	protein_coding	Yro2p && P38079.1 RecName: Full=Protein YRO2 && PF01036:Bacteriorhodopsin-like protein	-	3330	3701	3583	1116	1273	1245	192.161	211.649	195.907	51.444	63.1898	55.2877
856388	10304.3	10201.1	9322.98	3612.56	3725.62	3897.18	9942.8	3745.12	1.40853	7.00595e-99	2.64261e-97	RPL14B	NC_001140.6	104277	105091	+	417	protein_coding	ribosomal 60S subunit protein L14B && P38754.1 RecName: Full=60S ribosomal protein L14-B && PF01929:Ribosomal protein L14	-	9074	9082	8742	4099	3892	4512	1299.65	1289.09	1186.36	468.978	479.508	497.317
851336	8683.83	9627.15	7519.6	2141.63	2355.8	2445.24	8610.19	2314.22	1.89546	1.02052e-98	3.82603e-97	RPL35A	NC_001136.10	117664	118517	+	363	protein_coding	ribosomal 60S subunit protein L35A && P0CX84.1 RecName: Full=60S ribosomal protein L35-A >P0CX85.1 RecName: Full=60S ribosomal protein L35-B && PF00831:Ribosomal L29 protein	-	7647	8571	7051	2430	2461	2831	1258.19	1397.53	1099.23	319.382	348.309	358.454
851930	1805.58	1898.25	1960.15	4990.08	5003.55	4865.43	1887.99	4953.02	-1.39121	1.54549e-98	5.75929e-97	UBX5	NC_001136.10	1127872	1129374	+	1503	protein_coding	Ubx5p && Q06682.1 RecName: Full=UBX domain-containing protein 5 && PF00789:UBX domain|PF14555:UBA-like domain|PF13899:Thioredoxin-like	UBX	1590	1690	1838	5662	5227	5633	63.183	66.5527	69.2038	179.731	178.67	172.258
855319	10375.9	10514.5	10174	22851.9	23331.1	24315.9	10354.8	23499.7	-1.18237	1.21574e-97	4.50332e-96	DSK2	NC_001145.3	818827	819948	+	1122	protein_coding	ubiquitin domain-containing protein DSK2 && P48510.2 RecName: Full=Ubiquitin domain-containing protein DSK2 && PF00240:Ubiquitin family	ubiquitin	9137	9361	9540	25929	24373	28152	486.377	493.818	481.17	1102.56	1116.03	1153.23
853557	13583.9	14397.5	13268.9	3905.16	4623.53	4717.74	13750.1	4415.47	1.63884	1.40079e-97	5.15792e-96	RPL43B	NC_001142.9	608305	608858	+	279	protein_coding	ribosomal 60S subunit protein L43B && P0CX26.1 RecName: Full=60S ribosomal protein L43-B; AltName: Full=L37a; AltName: Full=YL35 >P0CX25.1 RecName: Full=60S ribosomal protein L43-A; AltName: Full=L37a; AltName: Full=YL35 && PF01780:Ribosomal L37ae protein family	-	11962	12818	12442	4431	4830	5462	2560.72	2719.28	2523.65	757.72	889.41	899.803
852191	18059.2	17685.2	17996.5	6625.82	7242.57	7501.56	17913.6	7123.32	1.33044	2.62444e-96	9.6064e-95	RPL23A	NC_001134.8	59822	60739	-	414	protein_coding	ribosomal 60S subunit protein L23A && P0CX41.1 RecName: Full=60S ribosomal protein L23-A; AltName: Full=L17a; AltName: Full=YL32 >P0CX42.1 RecName: Full=60S ribosomal protein L23-B; AltName: Full=L17a; AltName: Full=YL32 && PF00238:Ribosomal protein L14p/L23e	-	15903	15745	16875	7518	7566	8685	2294.25	2251.02	2306.68	866.389	938.913	964.205
852755	4686.56	4673.73	4771.33	16815.7	14670.8	13409.5	4710.54	14965.4	-1.66764	5.47869e-96	1.9936e-94	NAB2	NC_001139.9	278946	280523	-	1578	protein_coding	mRNA-binding protein NAB2 && P32505.1 RecName: Full=Nuclear polyadenylated RNA-binding protein NAB2 && PF11517:Nuclear abundant poly(A) RNA-bind protein 2 (Nab2)	-	4127	4161	4474	19080	15326	15525	156.203	156.073	160.447	576.876	498.977	452.194
853751	7662.94	6953.88	7057.82	2624.59	2767.41	2821.83	7224.88	2737.95	1.39985	7.08397e-95	2.56266e-93	HAP4	NC_001143.9	232227	233891	+	1665	protein_coding	transcription factor HAP4 && P14064.2 RecName: Full=Transcriptional activator HAP4 && PF10297:Minimal binding motif of Hap4 for binding to Hap2/3/5	-	6748	6191	6618	2978	2891	3267	242.06	220.082	224.934	85.3339	89.2058	90.1851
852203	852.825	985.067	1001.4	3344.64	4236.8	4035.38	946.432	3872.27	-2.03218	1.93899e-94	6.9736e-93	SSA3	NC_001134.8	84499	86448	-	1950	protein_coding	Hsp70 family ATPase SSA3 && P09435.3 RecName: Full=Heat shock protein SSA3 && PF00012:Hsp70 protein|PF10712:NAD-specific glutamate dehydrogenase	HSP70	751	877	939	3795	4426	4672	23.0021	26.6197	27.2505	92.8513	116.61	110.12
856217	21102.6	21991.6	18593.7	6587.93	7223.42	7279.58	20562.6	7030.31	1.54836	4.74469e-94	1.69657e-92	RPL11A	NC_001148.4	731224	731748	-	525	protein_coding	ribosomal 60S subunit protein L11A && P0C0W9.2 RecName: Full=60S ribosomal protein L11-A; AltName: Full=L16; AltName: Full=RP39; AltName: Full=YL22 && PF00673:ribosomal L5P family C-terminus|PF00281:Ribosomal protein L5	-	18583	19579	17435	7475	7546	8428	2114.07	2207.34	1879.34	679.302	738.442	737.845
850295	6953.19	7296.46	7202.86	2183.93	2623.83	2471.15	7150.84	2426.3	1.55964	4.9953e-94	1.77592e-92	CHA1	NC_001135.5	15798	16880	-	1083	protein_coding	L-serine/L-threonine ammonia-lyase CHA1 && P25379.2 RecName: Full=Catabolic L-serine/threonine dehydratase; Includes: RecName: Full=L-serine dehydratase; AltName: Full=L-serine deaminase; Includes: RecName: Full=L-threonine dehydratase; AltName: Full=L-threonine deaminase && PF00291:Pyridoxal-phosphate dependent enzyme	PALP	6123	6496	6754	2478	2741	2861	337.674	355.022	352.92	109.165	130.029	121.42
850313	1816.94	1884.77	1814.05	4806.76	4677.13	4527.71	1838.58	4670.54	-1.34502	6.96588e-93	2.46234e-91	MGR1	NC_001135.5	47111	48364	-	1254	protein_coding	Mgr1p && P25573.1 RecName: Full=Mitochondrial inner membrane i-AAA protease supercomplex subunit MGR1; AltName: Full=Mitochondrial genome-required protein 1 && PF08602:Mgr1-like, i-AAA protease complex subunit	-	1600	1678	1701	5454	4886	5242	76.2052	79.2013	76.7627	207.505	200.177	192.132
851045	9634.31	10344.9	8861.2	2177.76	2814.32	2721.64	9613.47	2571.24	1.90274	6.34124e-92	2.2288e-90	RPS25B	NC_001144.5	795573	795899	-	327	protein_coding	ribosomal 40S subunit protein S25B && P0C0T4.1 RecName: Full=40S ribosomal protein S25-B; AltName: Full=RP45; AltName: Full=S31; AltName: Full=YS23 && PF03297:S25 ribosomal protein	-	8484	9210	8309	2471	2940	3151	1549.58	1667.05	1437.95	360.525	461.911	442.895
855260	15235	15863.3	16562.1	6355.25	6838.61	6708.65	15886.8	6634.17	1.25993	1.97789e-91	6.91256e-90	ERG8	NC_001145.3	712316	713671	+	1356	protein_coding	phosphomevalonate kinase && P24521.2 RecName: Full=Phosphomevalonate kinase && PF00288:GHMP kinases N terminal domain	GHMP_kinases	13416	14123	15530	7211	7144	7767	590.916	616.46	648.119	253.715	270.67	263.265
851705	6193.49	6402.38	6712.29	2347.86	1947.05	2163.66	6436.05	2152.86	1.57961	5.09438e-91	1.77044e-89	ARO1	NC_001136.10	704484	709250	+	4767	protein_coding	pentafunctional protein ARO1p && P08566.1 RecName: Full=Pentafunctional AROM polypeptide; Includes: RecName: Full=3-dehydroquinate synthase; Short=DHQS; Includes: RecName: Full=3-phosphoshikimate 1-carboxyvinyltransferase; AltName: Full=5-enolpyruvylshikimate-3-phosphate synthase; Short=EPSP synthase; Short=EPSPS; Includes: RecName: Full=Shikimate kinase; Short=SK; Includes: RecName: Full=3-dehyd…	EPSP_synthase	5454	5700	6294	2664	2034	2505	68.3333	70.773	74.7179	26.6624	21.9212	24.1525
856886	2351.8	2498.05	2514.71	6035.33	6480.59	6080.71	2454.85	6198.88	-1.33616	1.90881e-90	6.59661e-89	DDI1	NC_001137.3	456319	457605	+	1287	protein_coding	Ddi1p && P40087.1 RecName: Full=DNA damage-inducible protein 1; AltName: Full=v-SNARE-master 1 && PF09668:Aspartyl protease|PF00627:UBA/TS-N domain	UBA	2071	2224	2358	6848	6770	7040	96.109	102.281	103.683	253.861	270.252	251.417
855960	20688.1	21164.9	16625	4248.88	5120.34	5339.63	19492.7	4902.95	1.9912	2.98718e-90	1.02659e-88	RPL33A	NC_001148.4	282122	282970	+	324	protein_coding	ribosomal 60S subunit protein L33A && P05744.3 RecName: Full=60S ribosomal protein L33-A; AltName: Full=L37; AltName: Full=RP47; AltName: Full=YL37 && PF01247:Ribosomal protein L35Ae	-	18218	18843	15589	4821	5349	6182	3358.29	3442.25	2722.8	709.91	848.177	876.968
855080	11340	11088.5	10082.3	4399.59	4369.85	4319.55	10836.9	4363	1.31251	9.63704e-90	3.29363e-88	FET3	NC_001145.3	388822	390732	+	1911	protein_coding	ferroxidase FET3 && P38993.2 RecName: Full=Iron transport multicopper oxidase FET3; Flags: Precursor && PF07732:Multicopper oxidase|PF07731:Multicopper oxidase|PF00394:Multicopper oxidase	-	9986	9872	9454	4992	4565	5001	312.1	305.761	279.961	124.631	122.727	120.281
856324	1255.96	1214.2	1224.29	298.77	313.979	340.313	1231.49	317.687	1.95427	2.78507e-89	9.46618e-88	OPT2	NC_001148.4	924304	926937	-	2634	protein_coding	Opt2p && Q06593.1 RecName: Full=Oligopeptide transporter 2 && PF03169:OPT oligopeptide transporter protein	OPT	1106	1081	1148	339	328	394	25.0785	24.2911	24.6643	6.14037	6.3976	6.87512
853815	2937.76	2894.55	2884.77	1114	1040.53	1094.36	2905.69	1082.96	1.42351	6.47541e-89	2.1889e-87	SFK1	NC_001143.9	341312	342373	+	1062	protein_coding	Sfk1p && P35735.1 RecName: Full=Protein SFK1; AltName: Full=Suppressor of four kinase protein 1 && PF10277:Frag1/DRAM/Sfk1 family	-	2587	2577	2705	1264	1087	1267	145.49	143.624	144.141	56.785	52.5853	54.8343
852984	2101.97	2106.04	1992.14	691.842	685.392	711.72	2066.72	696.318	1.56917	1.33112e-88	4.47515e-87	DBF2	NC_001139.9	668189	669907	+	1719	protein_coding	serine/threonine-protein kinase DBF2 && P22204.3 RecName: Full=Cell cycle protein kinase DBF2; AltName: Full=Dumbbell forming protein 2 && PF00433:Protein kinase C terminal domain|PF00069:Protein kinase domain	Pkinase	1851	1875	1868	785	716	824	64.3121	64.5599	61.4956	21.7874	21.3991	22.0319
850685	9223.23	9013.87	8878.26	4131.66	4043.43	4062.16	9038.46	4079.08	1.14777	1.57019e-88	5.25039e-87	SDH2	NC_001144.5	53131	53931	-	801	protein_coding	succinate dehydrogenase iron-sulfur protein subunit SDH2 && P21801.1 RecName: Full=Succinate dehydrogenase [ubiquinone] iron-sulfur subunit, mitochondrial; AltName: Full=Iron-sulfur subunit of complex II; Short=Ip; Flags: Precursor && PF13534:4Fe-4S dicluster domain|PF13085:2Fe-2S iron-sulfur cluster binding domain	-	8122	8025	8325	4688	4224	4703	605.61	592.994	588.159	279.233	270.926	269.862
851383	8678.15	8237.72	8295.98	3086.41	2550.12	3010.13	8403.95	2882.22	1.54352	4.07904e-87	1.35661e-85	GLT1	NC_001136.10	149203	155640	-	6438	protein_coding	glutamate synthase (NADH) && Q12680.2 RecName: Full=Glutamate synthase [NADH]; AltName: Full=NADH-GOGAT; Flags: Precursor && PF07992:Pyridine nucleotide-disulphide oxidoreductase|PF00310:Glutamine amidotransferases class-II|PF14691:Dihydroprymidine dehydrogenase domain II, 4Fe-4S cluster|PF01645:Conserved region in glutamate synthase|PF04898:Glutamate synthase central domain|PF01493:GXGXG motif	GATase_2	7642	7334	7779	3502	2664	3485	70.8955	67.426	68.378	25.9523	21.259	24.8801
851111	7138.29	6814.6	6583.25	2727.71	2913.87	2795.06	6845.38	2812.21	1.28352	6.98692e-87	2.31129e-85	COX8	NC_001144.5	909729	909965	-	237	protein_coding	cytochrome c oxidase subunit VIII && P04039.2 RecName: Full=Cytochrome c oxidase polypeptide VIII, mitochondrial; Flags: Precursor && PF02935:Cytochrome c oxidase subunit VIIc	-	6286	6067	6173	3095	3044	3236	1584.12	1515.18	1473.98	623.051	659.866	627.567
854883	8488.51	8483.71	8523.13	3666.32	3382.93	3211.38	8498.45	3420.21	1.31313	8.88537e-86	2.92366e-84	RPM2	NC_001145.3	87123	90731	-	3609	protein_coding	ribonuclease P && Q02773.1 RecName: Full=Ribonuclease P protein component, mitochondrial; Short=RNase P; Flags: Precursor && PF08579:Mitochondrial ribonuclease P subunit (RPM2)	-	7475	7553	7992	4160	3534	3718	123.705	123.871	125.318	54.9943	50.3082	47.3503
1466417	4931.85	5483.58	5451.73	1774.11	1690.51	1973.64	5289.05	1812.75	1.5445	1.65257e-85	5.40889e-84	YLR264C-A	NC_001144.5	673828	673944	-	117	protein_coding	uncharacterized protein && Q3E732.1 RecName: Full=Putative uncharacterized protein YLR264C-A && -	-	4343	4882	5112	2013	1766	2285	2217	2469.73	2472.57	820.86	775.468	897.636
856079	18456.7	18316.4	17660.5	8452.82	8715.78	8500.91	18144.5	8556.5	1.08446	4.01195e-85	1.30621e-83	ERG10	NC_001148.4	498096	499292	+	1197	protein_coding	acetyl-CoA C-acetyltransferase && P41338.3 RecName: Full=Acetyl-CoA acetyltransferase; AltName: Full=Acetoacetyl-CoA thiolase; AltName: Full=Ergosterol biosynthesis protein 10 && PF00108:Thiolase, N-terminal domain|PF02803:Thiolase, C-terminal domain	Thiolase_N	16253	16307	16560	9591	9105	9842	810.964	806.339	782.906	382.279	390.791	377.911
856013	3301.15	3076.51	2829.31	1050.54	1007.03	949.248	3068.99	1002.27	1.61443	2.36084e-84	7.64615e-83	SSU1	NC_001148.4	373793	375169	+	1377	protein_coding	Ssu1p && P41930.5 RecName: Full=Sulfite efflux pump SSU1; AltName: Full=Sulfite sensitivity protein SSU1 && PF03595:Voltage-dependent anion channel	C4dic_mal_tran	2907	2739	2653	1192	1052	1099	126.088	117.732	109.03	41.3003	39.2501	36.6829
852688	11325.2	10676.2	10240.1	4494.77	4557.48	4690.96	10747.2	4581.07	1.23012	2.99052e-84	9.63507e-83	COX4	NC_001139.9	149704	150171	-	468	protein_coding	cytochrome c oxidase subunit IV && P04037.1 RecName: Full=Cytochrome c oxidase subunit 4, mitochondrial; AltName: Full=Cytochrome c oxidase polypeptide IV; Flags: Precursor && PF01215:Cytochrome c oxidase subunit Vb	-	9973	9505	9602	5100	4761	5431	1272.75	1202.11	1161.07	519.919	522.651	533.376
854689	572.335	515.56	510.833	1918.65	2361.54	1974.5	532.91	2084.9	-1.96799	8.86931e-84	2.84277e-82	PRM5	NC_001141.2	140613	141569	-	957	protein_coding	pheromone-regulated protein PRM5 && P40476.1 RecName: Full=Pheromone-regulated membrane protein 5 && -	-	504	459	479	2177	2467	2286	31.4544	28.3882	28.3248	108.532	132.439	109.79
853805	200801	225841	228428	88986.8	93138.7	92780.1	218357	91635.2	1.25272	1.01401e-82	3.23334e-81	FBA1	NC_001143.9	326408	327487	-	1080	protein_coding	fructose-bisphosphate aldolase FBA1 && P14540.3 RecName: Full=Fructose-bisphosphate aldolase; Short=FBP aldolase; Short=FBPA; AltName: Full=Fructose-1,6-bisphosphate aldolase && PF01116:Fructose-bisphosphate aldolase class-II	F_bP_aldolase	176826	201065	214193	100969	97298	107417	9778.78	11019.2	11223.4	4460.41	4628.49	4571.4
853113	1841.92	1876.91	1946.29	628.387	666.247	652.986	1888.37	649.207	1.54079	1.7002e-81	5.39354e-80	PMT6	NC_001139.9	897502	899781	+	2280	protein_coding	dolichyl-phosphate-mannose-protein mannosyltransferase PMT6 && P42934.1 RecName: Full=Dolichyl-phosphate-mannose--protein mannosyltransferase 6 && PF02815:MIR domain|PF16192:C-terminal four TMM region of protein-O-mannosyltransferase|PF02366:Dolichyl-phosphate-mannose-protein mannosyltransferase	-	1622	1671	1825	713	696	756	42.4892	43.379	45.2972	14.9199	15.6832	15.2401
856492	20525.7	18253.5	16209.1	5744.49	5294.56	4552.76	18329.4	5197.27	1.81835	2.07065e-81	6.53521e-80	HXT4	NC_001140.6	287081	288811	-	1731	protein_coding	hexose transporter HXT4 && P32467.1 RecName: Full=Low-affinity glucose transporter HXT4; AltName: Full=Low-affinity glucose transporter LGT1 && PF00083:Sugar (and other) transporter	Sugar_tr	18075	16251	15199	6518	5531	5271	623.654	555.675	496.891	179.65	164.159	139.957
851478	29915.9	30325.9	31181.1	12521	12152.3	13867.3	30474.3	12846.9	1.24612	2.85898e-81	8.97748e-80	RPP1A	NC_001136.10	309802	310122	-	321	protein_coding	ribosomal protein P1A && P05318.4 RecName: Full=60S acidic ribosomal protein P1-alpha; Short=P1A; AltName: Full=A1; AltName: Full=L12EIIA; AltName: Full=YP1alpha && PF00428:60s Acidic ribosomal protein	-	26344	26999	29238	14207	12695	16055	4901.61	4978.29	5154.49	2111.58	2031.83	2298.82
853250	7950.24	7630.06	7881.13	1351.08	2019.8	1950.32	7820.47	1773.73	2.14073	3.4207e-81	1.06871e-79	RPL39	NC_001142.9	75933	76474	+	156	protein_coding	ribosomal 60S subunit protein L39 && P04650.3 RecName: Full=60S ribosomal protein L39; AltName: Full=L46; AltName: Full=YL40 && PF00832:Ribosomal L39 protein	-	7001	6793	7390	1533	2110	2258	2680.39	2577.36	2680.79	468.844	694.891	665.272
856698	975.469	835.678	915.021	177.147	201.98	199.523	908.723	192.883	2.2367	1.5992e-80	4.9712e-79	GTT3	NC_001137.3	123657	124670	+	1014	protein_coding	Gtt3p && P39996.1 RecName: Full=Glutathione transferase 3 && -	-	859	744	858	201	211	231	50.5962	43.4283	47.8842	9.45734	10.6906	10.4707
854852	3208.03	3231.51	3266.56	7652.57	8701.42	7769.32	3235.37	8041.1	-1.31331	5.77124e-80	1.78504e-78	LYS1	NC_001141.2	419615	420736	-	1122	protein_coding	saccharopine dehydrogenase (NAD+%2C L-lysine-forming) && P38998.3 RecName: Full=Saccharopine dehydrogenase [NAD(+), L-lysine-forming]; Short=SDH; AltName: Full=Lysine--2-oxoglutarate reductase && PF05222:Alanine dehydrogenase/PNT, N-terminal domain	-	2825	2877	3063	8683	9090	8995	150.379	151.77	154.489	369.222	416.227	368.475
852431	2074.72	2141.99	2325.95	570.219	665.29	694.445	2180.88	643.318	1.7616	1.19284e-79	3.67109e-78	HSL7	NC_001134.8	501804	504287	-	2484	protein_coding	protein arginine N-methyltransferase && P38274.1 RecName: Full=Protein arginine N-methyltransferase HSL7; AltName: Full=Histone synthetic lethal protein 7; AltName: Full=Type II protein arginine N-methyltransferase; Short=Type II PRMT && PF05185:PRMT5 arginine-N-methyltransferase	-	1827	1907	2181	647	695	804	43.9288	45.4398	49.6875	12.4269	14.3745	14.8766
851306	891.435	850.28	955.546	210.637	169.434	173.611	899.087	184.561	2.28353	1.57441e-79	4.82142e-78	CDC13	NC_001136.10	62244	65018	-	2775	protein_coding	telomere-binding protein CDC13 && P32797.2 RecName: Full=Cell division control protein 13 && PF02765:Telomeric single stranded DNA binding POT1/CDC13|PF16853:Cell division control protein 13 N-terminus	-	785	757	896	239	177	201	16.8954	16.1462	18.2721	4.10909	3.27695	3.32915
852177	27157.5	28633.2	27737.5	12815.4	11695.7	11304.6	27842.8	11938.6	1.22167	1.77432e-79	5.40688e-78	ATP1	NC_001134.8	37053	38690	+	1638	protein_coding	F1F0 ATP synthase subunit alpha && P07251.5 RecName: Full=ATP synthase subunit alpha, mitochondrial; Flags: Precursor && PF00006:ATP synthase alpha/beta family, nucleotide-binding domain|PF02874:ATP synthase alpha/beta family, beta-barrel domain|PF00306:ATP synthase alpha/beta chain, C terminal domain	ATP-synt_ab	23915	25492	26009	14541	12218	13088	872.005	921.144	898.572	423.537	383.218	367.248
853507	23479.4	23931.4	22289	9874.4	10556.6	10776.9	23233.3	10402.6	1.15924	1.04735e-78	3.17595e-77	CYC1	NC_001142.9	526335	526664	+	330	protein_coding	cytochrome c isoform 1 && P00044.2 RecName: Full=Cytochrome c iso-1 && PF00034:Cytochrome c	-	20676	21306	20900	11204	11028	12477	3742.1	3821.43	3584.06	1619.83	1716.89	1737.79
852416	1044.74	985.067	925.686	231.789	252.714	217.662	985.164	234.055	2.0747	2.81381e-78	8.49083e-77	MUD1	NC_001134.8	479338	480323	+	897	protein_coding	Mud1p && P32605.1 RecName: Full=U1 small nuclear ribonucleoprotein A; Short=U1 snRNP A; Short=U1-A; Short=U1A; AltName: Full=Mutant U1 die protein 1 && PF00076:RNA recognition motif. (a.k.a. RRM, RBD, or RNP domain)	RRM_1	920	877	868	263	264	252	61.2573	57.8688	54.7609	13.9886	15.1207	12.9124
855242	12932.1	13383.2	12169.4	5700.43	5874.65	5555.56	12828.2	5710.21	1.16774	9.42499e-78	2.83024e-76	ERG2	NC_001145.3	667537	668205	+	669	protein_coding	C-8 sterol isomerase ERG2 && P32352.1 RecName: Full=C-8 sterol isomerase; AltName: Full=Delta-8--delta-7 sterol isomerase && PF04622:ERG2 and Sigma1 receptor like protein	-	11388	11915	11411	6468	6137	6432	1016.68	1054.16	965.252	461.27	471.291	441.896
852485	3514.64	3307.89	3110.86	1166	1245.38	1262.78	3311.13	1224.72	1.43478	1.15678e-77	3.45694e-76	GDT1	NC_001134.8	602634	603476	+	843	protein_coding	putative ribosome biosynthesis protein GDT1 && P38301.1 RecName: Full=GCR1-dependent translation factor 1 && PF01169:Uncharacterized protein family UPF0016	-	3095	2945	2917	1323	1301	1462	219.278	206.774	195.818	74.8761	79.2883	79.7113
856626	5775.59	6160.88	5814.33	2442.16	2514.7	2224.12	5916.93	2393.66	1.30589	1.85601e-76	5.51984e-75	IMD2	NC_001140.6	554396	555967	+	1572	protein_coding	IMP dehydrogenase IMD2 && P38697.1 RecName: Full=Inosine-5'-monophosphate dehydrogenase 2; Short=IMP dehydrogenase 2; Short=IMPD 2; Short=IMPDH 2 && PF00478:IMP dehydrogenase / GMP reductase domain|PF00571:CBS domain	CBS	5086	5485	5452	2771	2627	2575	193.235	206.52	196.267	84.0998	85.8552	75.2878
854671	2530.09	2603.63	2562.7	5855.54	5825.83	5521.87	2565.47	5734.42	-1.16036	1.38962e-75	4.11302e-74	VHS2	NC_001141.2	95065	96375	-	1311	protein_coding	Vhs2p && P40463.1 RecName: Full=Protein VHS2; AltName: Full=Viable in a HAL3 SIT4 background protein 2 && -	-	2228	2318	2403	6644	6086	6393	101.502	104.652	103.728	241.79	238.5	224.131
852235	21117.4	21451.3	21592.6	10871.2	10503.9	10229.2	21387.1	10534.8	1.02159	3.50445e-75	1.03231e-73	COR1	NC_001134.8	134143	135516	-	1374	protein_coding	ubiquinol--cytochrome-c reductase subunit COR1 && P07256.1 RecName: Full=Cytochrome b-c1 complex subunit 1, mitochondrial; AltName: Full=Complex III subunit 1; AltName: Full=Core protein I; AltName: Full=Ubiquinol-cytochrome-c reductase complex core protein 1; Flags: Precursor && PF00675:Insulinase (Peptidase family M16)|PF05193:Peptidase M16 inactive domain	-	18596	19098	20247	12335	10973	11843	808.342	822.695	833.906	428.315	410.296	396.164
853700	9544.6	8760.02	8193.6	3689.24	3436.53	3506.77	8832.74	3544.18	1.31726	2.42992e-74	7.12393e-73	RPS27A	NC_001143.9	158613	159212	+	249	protein_coding	ribosomal 40S subunit protein S27A && P35997.1 RecName: Full=40S ribosomal protein S27-A; AltName: Full=RP61; AltName: Full=YS20 && PF01667:Ribosomal protein S27	-	8405	7799	7683	4186	3590	4060	2016.05	1853.86	1746.12	802.067	740.72	749.422
852319	40478	41719.9	41746.5	18994.4	16157.5	16894.7	41314.8	17348.8	1.25178	7.12098e-74	2.07785e-72	RPL4A	NC_001134.8	300166	301254	+	1089	protein_coding	ribosomal 60S subunit protein L4A && P10664.4 RecName: Full=60S ribosomal protein L4-A; AltName: Full=L2; AltName: Full=RP2; AltName: Full=YL2 && PF00573:Ribosomal protein L4/L1 family|PF14374:60S ribosomal protein L4 C-terminal domain	-	35645	37143	39145	21552	16879	19560	1954.94	2018.77	2034.19	944.214	796.302	825.545
856147	28022.9	24680.6	21234.2	8331.19	7887.75	7270.94	24645.9	7829.96	1.65426	1.15679e-73	3.35957e-72	GLN1	NC_001148.4	642208	643320	+	1113	protein_coding	glutamate--ammonia ligase && P32288.4 RecName: Full=Glutamine synthetase; Short=GS; AltName: Full=Glutamate--ammonia ligase && PF00120:Glutamine synthetase, catalytic domain|PF03951:Glutamine synthetase, beta-Grasp domain	-	24677	21973	19911	9453	8240	8418	1324.22	1168.51	1012.37	405.215	380.357	347.627
855831	858.503	869.375	843.568	2272.06	2675.52	2579.12	857.149	2508.9	-1.54935	3.74841e-73	1.08353e-71	YPL245W	NC_001148.4	85586	86950	+	1365	protein_coding	uncharacterized protein && Q12179.1 RecName: Full=Uncharacterized protein YPL245W && PF09848:Uncharacterized conserved protein (DUF2075)	-	756	774	791	2578	2795	2986	33.0789	33.5619	32.7935	90.1076	105.198	100.544
852113	15638.2	16427.1	15996.9	6946.63	6276.7	5718.81	16020.7	6314.04	1.34333	1.18288e-72	3.4034e-71	SAM2	NC_001136.10	1453310	1454464	-	1155	protein_coding	methionine adenosyltransferase SAM2 && P19358.3 RecName: Full=S-adenosylmethionine synthase 2; Short=AdoMet synthase 2; AltName: Full=Methionine adenosyltransferase 2; Short=MAT 2 && PF02772:S-adenosylmethionine synthetase, central domain|PF00438:S-adenosylmethionine synthetase, N-terminal domain|PF02773:S-adenosylmethionine synthetase, C-terminal domain	-	13771	14625	15000	7882	6557	6621	712.108	749.465	734.941	325.586	291.664	263.476
851034	1058.37	1037.86	1124.05	2757.67	3049.8	2765.69	1073.42	2857.72	-1.41215	3.52695e-72	1.01008e-70	PEX30	NC_001144.5	779215	780786	+	1572	protein_coding	peroxisome biogenesis protein && Q06169.1 RecName: Full=Peroxisomal membrane protein PEX30; AltName: Full=Peroxin-30 && PF06398:Integral peroxisomal membrane peroxin	-	932	924	1054	3129	3186	3202	35.41	34.7902	37.943	94.9651	104.124	93.62
852884	2306.38	2236.34	2272.62	913.056	818.45	828.324	2271.78	853.277	1.41243	7.6122e-72	2.17e-70	EFM5	NC_001139.9	497133	498034	-	747	protein_coding	protein-lysine N-methyltransferase && P53200.2 RecName: Full=Protein-lysine N-methyltransferase EFM5; AltName: Full=Elongation factor methyltransferase 5; AltName: Full=N(6)-adenine-specific DNA methyltransferase-like 1 && PF10237:Probable N6-adenine methyltransferase	-	2031	1991	2131	1036	855	959	162.387	157.757	161.438	66.1683	58.8037	59.0062
852361	7407.43	7188.63	6511.79	2688.93	2241.88	2165.39	7035.95	2365.4	1.57251	8.1852e-72	2.32265e-70	TAT1	NC_001134.8	376574	378433	-	1860	protein_coding	amino acid transporter TAT1 && P38085.1 RecName: Full=Valine/tyrosine/tryptophan amino-acid permease 1; AltName: Full=Tyrosine and tryptophan amino acid transporter 1 && PF00324:Amino acid permease	AA_permease	6523	6400	6106	3051	2342	2507	209.458	203.66	185.775	78.2601	64.6894	61.95
852519	13488.5	14327.8	14736.3	6330.58	5390.28	5794.82	14184.2	5838.56	1.2805	5.31488e-70	1.50127e-68	PYC2	NC_001134.8	658707	662249	-	3543	protein_coding	pyruvate carboxylase 2 && P32327.2 RecName: Full=Pyruvate carboxylase 2; AltName: Full=Pyruvic carboxylase 2; Short=PCB 2 && PF00364:Biotin-requiring enzyme|PF02436:Conserved carboxylase domain|PF00289:Carbamoyl-phosphate synthase L chain, N-terminal domain|PF02786:Carbamoyl-phosphate synthase L chain, ATP binding domain|PF02785:Biotin carboxylase C-terminal domain|PF00682:HMGL-like	CPSase_L_D2	11878	12756	13818	7183	5631	6709	200.232	213.099	220.708	96.7265	81.6533	87.0335
851712	8265.93	8311.86	9028.63	18654.2	18548.7	20436	8535.47	19213	-1.1705	2.18938e-69	6.15613e-68	CCW22	NC_001136.10	721071	721481	-	411	pseudogene	- && Q7LHD1.2 PUTATIVE PSEUDOGENE: RecName: Full=Putative covalently bound cell wall protein 22; Flags: Precursor && PF13928:Flocculin type 3 repeat	-	7279	7400	8466	21166	19377	23660	1057.77	1065.68	1165.68	2457.02	2422.17	2645.9
853125	9925.02	10450.5	10676.3	21032	22821.8	21650.4	10350.6	21834.8	-1.07684	2.35791e-69	6.6e-68	ZPR1	NC_001139.9	915241	916701	+	1461	protein_coding	zinc finger-containing protein ZPR1 && P53303.1 RecName: Full=Zinc finger protein ZPR1 && PF03367:ZPR1 zinc-finger domain	-	8740	9304	10011	23864	23841	25066	357.292	376.927	387.767	779.299	838.365	788.56
852121	12097.4	11294	10828.8	5023.57	5063.86	4565.72	11406.7	4884.38	1.2237	2.79307e-69	7.78286e-68	GNP1	NC_001136.10	1466453	1468444	-	1992	protein_coding	glutamine permease GNP1 && P48813.2 RecName: Full=High-affinity glutamine permease && PF00324:Amino acid permease	AA_permease	10653	10055	10154	5700	5290	5286	319.407	298.765	288.464	136.52	136.435	121.966
854525	3795.13	3589.82	3617.43	1247.08	1478.95	1214.42	3667.46	1313.48	1.4821	3.94806e-69	1.09519e-67	TYE7	NC_001147.6	977194	978069	-	876	protein_coding	Tye7p && P33122.1 RecName: Full=Serine-rich protein TYE7; AltName: Full=Basic-helix-loop-helix protein SGC1 && PF00010:Helix-loop-helix DNA-binding domain	HLH	3342	3196	3392	1415	1545	1406	227.858	215.944	219.127	77.0661	90.6115	73.7702
856789	965.248	1021.01	976.876	297.889	284.304	279.851	987.711	287.348	1.7812	4.59445e-69	1.26881e-67	FCY22	NC_001137.3	276572	278164	+	1593	protein_coding	purine-cytosine permease && Q12119.1 RecName: Full=Purine-cytosine permease FCY22; Short=PCP FCY22; AltName: Full=Cytosine/purine transport protein FCY22; AltName: Full=Fluorocytosine resistance protein 22 && PF02133:Permease for cytosine/purines, uracil, thiamine, allantoin	-	850	909	916	338	297	324	31.8688	33.7743	32.5404	10.1231	9.57855	9.34822
853707	8036.54	7750.24	7531.33	3476.84	3650	3276.16	7772.7	3467.67	1.16462	4.78713e-69	1.31614e-67	MCR1	NC_001143.9	166544	167452	+	909	protein_coding	cytochrome-b5 reductase && P36060.1 RecName: Full=NADH-cytochrome b5 reductase 2; AltName: Full=Mitochondrial cytochrome b reductase; AltName: Full=p34/p32; Contains: RecName: Full=NADH-cytochrome b5 reductase p34 form; Contains: RecName: Full=NADH-cytochrome b5 reductase p32 form; Flags: Precursor && PF00970:Oxidoreductase FAD-binding domain|PF00175:Oxidoreductase NAD-binding domain	FAD_binding_6	7077	6900	7062	3945	3813	3793	464.994	449.286	439.65	207.059	215.507	191.787
855658	12204.1	12400.4	12840.2	6276.82	5822	5960.65	12481.6	6019.83	1.05196	2.40944e-68	6.59503e-67	RPL9B	NC_001146.8	499681	500256	+	576	protein_coding	ribosomal 60S subunit protein L9B && P51401.1 RecName: Full=60S ribosomal protein L9-B; AltName: Full=L8; AltName: Full=RP24; AltName: Full=YL11 && PF00347:Ribosomal protein L6	-	10747	11040	12040	7122	6082	6901	1114.36	1134.45	1182.9	589.916	542.479	550.667
852939	2535.76	2680.01	2605.36	5511.82	5732.98	5952.02	2607.04	5732.27	-1.13669	2.91632e-68	7.94729e-67	UFD1	NC_001139.9	589826	590911	+	1086	protein_coding	polyubiquitin-binding protein UFD1 && P53044.1 RecName: Full=Ubiquitin fusion degradation protein 1; Short=UB fusion protein 1; AltName: Full=Polymerase-interacting protein 3 && PF03152:Ubiquitin fusion degradation protein UFD1	UFD1	2233	2386	2443	6254	5989	6891	122.806	130.04	127.302	274.751	283.324	291.643
854781	5093.1	5034.29	4966.5	2104.61	2343.35	2246.58	5031.3	2231.51	1.17312	3.08621e-68	8.37336e-67	SSM4	NC_001141.2	296050	300009	-	3960	protein_coding	E3 ubiquitin-protein ligase SSM4 && P40318.1 RecName: Full=ERAD-associated E3 ubiquitin-protein ligase DOA10 && PF12906:RING-variant domain	-	4485	4482	4657	2388	2448	2601	67.644	66.9907	66.551	28.7707	31.7596	30.1887
852215	1679.53	1806.14	1727.66	4679.85	6247.98	5939.92	1737.78	5622.59	-1.69389	7.96328e-68	2.15113e-66	PRX1	NC_001134.8	100371	101156	-	786	protein_coding	thioredoxin peroxidase PRX1 && P34227.1 RecName: Full=Mitochondrial peroxiredoxin PRX1; AltName: Full=1-Cys PRX; AltName: Full=Mitochondrial thiol peroxidase; Short=mTPx; AltName: Full=Thioredoxin reductase && PF10417:C-terminal domain of 1-Cys peroxiredoxin|PF00578:AhpC/TSA family	-	1479	1608	1620	5310	6527	6877	112.385	121.088	116.637	322.317	426.629	402.139
856885	581.42	513.313	557.758	1600.49	1559.36	1686.02	550.83	1615.29	-1.55231	1.62249e-67	4.3638e-66	MAG1	NC_001137.3	455146	456036	-	891	protein_coding	DNA-3-methyladenine glycosylase II && P22134.1 RecName: Full=DNA-3-methyladenine glycosylase; AltName: Full=3-methyladenine DNA glycosidase; AltName: Full=3MEA DNA glycosylase && PF00730:HhH-GPD superfamily base excision DNA repair protein	HhH-GPD	512	457	523	1816	1629	1952	34.3206	30.3582	33.2175	97.2409	93.9296	100.694
851512	4113.09	3688.67	3687.81	1614.59	1599.57	1586.69	3829.86	1600.28	1.25887	2.36704e-67	6.31341e-66	STP4	NC_001136.10	366739	368211	-	1473	protein_coding	Stp4p && Q07351.2 RecName: Full=Zinc finger protein STP4 && -	-	3622	3284	3458	1832	1671	1837	146.862	131.959	132.851	59.3381	58.2818	57.32
854914	4750.16	4813.01	4975.03	10230.5	9868.31	9648.81	4846.07	9915.86	-1.03286	2.36779e-67	6.31341e-66	PGA3	NC_001145.3	20761	21699	-	939	protein_coding	cytochrome-b5 reductase && Q12746.1 RecName: Full=Plasma membrane-associated coenzyme Q6 reductase PGA3; AltName: Full=Processing of GAS1 and ALP protein 3 && PF00970:Oxidoreductase FAD-binding domain|PF00175:Oxidoreductase NAD-binding domain	FAD_binding_6	4183	4285	4665	11608	10309	11171	266.063	270.099	281.144	589.797	564.04	546.797
856055	442.879	409.977	386.058	1287.62	1265.49	1295.61	412.971	1282.9	-1.63611	5.47977e-67	1.45484e-65	OAZ1	NC_001148.4	458799	459678	+	880	protein_coding	Oaz1p && Q02803.2 RecName: Full=Ornithine decarboxylase antizyme; Short=ODC-Az && -	-	390	365	362	1461	1322	1500	26.4694	24.5498	23.2793	79.2097	77.1806	78.3445
856597	31869.1	30668.5	30739.6	15106	15570.7	13971	31092.4	14882.5	1.06299	6.88051e-67	1.81893e-65	ERG9	NC_001140.6	484845	486179	+	1335	protein_coding	bifunctional farnesyl-diphosphate farnesyltransferase/squalene synthase && P29704.2 RecName: Full=Squalene synthase; Short=SQS; Short=SS; AltName: Full=FPP:FPP farnesyltransferase; AltName: Full=Farnesyl-diphosphate farnesyltransferase && PF00494:Squalene/phytoene synthase	-	28064	27304	28824	17140	16266	16175	1255.54	1210.55	1221.85	612.549	625.977	556.882
854900	16051.5	16283.4	16320	8446.65	7745.12	7944.66	16218.3	8045.48	1.01132	1.20304e-65	3.14008e-64	HMG1	NC_001145.3	115734	118898	-	3165	protein_coding	hydroxymethylglutaryl-CoA reductase (NADPH) HMG1 && P12683.1 RecName: Full=3-hydroxy-3-methylglutaryl-coenzyme A reductase 1; Short=HMG-CoA reductase 1 && PF12349:Sterol-sensing domain of SREBP cleavage-activation|PF13323:N-terminal domain with HPIH motif|PF00368:Hydroxymethylglutaryl-coenzyme A reductase	-	14135	14497	15303	9584	8091	9198	266.738	271.108	273.619	144.472	131.337	133.573
855836	12915	15218.6	17053.7	43290.8	56258.6	53248.6	15062.4	50932.7	-1.75759	2.43453e-65	6.32772e-64	HSP82	NC_001148.4	96496	98625	-	2130	protein_coding	Hsp90 family chaperone HSP82 && P02829.1 RecName: Full=ATP-dependent molecular chaperone HSP82; AltName: Full=82 kDa heat shock protein; AltName: Full=Heat shock protein Hsp90 heat-inducible isoform && PF00183:Hsp90 protein|PF02518:Histidine kinase-, DNA gyrase B-, and HSP90-like ATPase	HATPase_c	11373	13549	15991	49120	58771	61649	318.902	376.5	424.854	1100.25	1417.56	1330.29
856721	5061.31	5358.9	4854.52	10737.2	11210.4	11928.2	5091.58	11291.9	-1.1492	6.24243e-65	1.61572e-63	FMP52	NC_001137.3	159580	160275	+	696	protein_coding	Fmp52p && P40008.1 RecName: Full=Protein FMP52, mitochondrial; AltName: Full=Found in mitochondrial proteome protein 52; Flags: Precursor && PF08732:HIM1	-	4457	4771	4552	12183	11711	13810	382.469	405.731	370.115	835.134	864.458	911.978
851845	5732.44	6193.46	6658.96	15819	20834.6	18460.7	6194.95	18371.4	-1.56819	9.98406e-65	2.57339e-63	HSP78	NC_001136.10	971808	974243	-	2436	protein_coding	chaperone ATPase HSP78 && P33416.2 RecName: Full=Heat shock protein 78, mitochondrial; Flags: Precursor && PF10431:C-terminal, D2-small domain, of ClpB protein|PF07724:AAA domain (Cdc48 subfamily)|PF00004:ATPase family associated with various cellular activities (AAA)	AAA	5048	5514	6244	17949	21765	21373	123.767	133.976	145.054	351.539	459.029	403.263
852017	5451.95	5772.25	5341.89	2516.19	2448.65	2630.08	5522.03	2531.64	1.12489	2.48859e-64	6.38774e-63	ADE8	NC_001136.10	1288215	1288859	-	645	protein_coding	phosphoribosylglycinamide formyltransferase && P04161.1 RecName: Full=Phosphoribosylglycinamide formyltransferase; AltName: Full=5'-phosphoribosylglycinamide transformylase; AltName: Full=GAR transformylase; Short=GART && PF00551:Formyl transferase	-	4801	5139	5009	2855	2558	3045	444.564	471.581	439.475	211.182	203.751	216.984
851557	8009.29	8118.66	7851.26	15595.1	16930	15808.1	7993.07	16111.1	-1.0112	4.08609e-64	1.04449e-62	RPT2	NC_001136.10	438047	439360	+	1314	protein_coding	proteasome regulatory particle base subunit RPT2 && P40327.3 RecName: Full=26S protease regulatory subunit 4 homolog; AltName: Full=Tat-binding homolog 5 && PF00004:ATPase family associated with various cellular activities (AAA)	AAA	7053	7228	7362	17695	17686	18302	320.583	325.582	317.062	642.49	691.502	640.181
854477	2230.29	2182.42	2280.09	953.597	861.527	855.1	2230.93	890.075	1.32552	9.6997e-63	2.46923e-61	RAX1	NC_001147.6	880965	882272	+	1308	protein_coding	Rax1p && Q08760.1 RecName: Full=Bud site selection protein RAX1; AltName: Full=Revert to axial protein 1 && -	-	1964	1943	2138	1082	900	990	89.6801	87.9231	92.5003	39.4667	35.3504	34.7878
853653	16671.5	17772.8	19915	6460.13	4947.08	6337.24	18119.8	5914.82	1.61502	1.28988e-62	3.27017e-61	FAS1	NC_001143.9	100671	106826	+	6156	protein_coding	tetrafunctional fatty acid synthase subunit FAS1 && P07149.2 RecName: Full=Fatty acid synthase subunit beta; Includes: RecName: Full=3-hydroxyacyl-[acyl-carrier-protein] dehydratase; Includes: RecName: Full=Enoyl-[acyl-carrier-protein] reductase [NADH]; Includes: RecName: Full=[Acyl-carrier-protein] acetyltransferase; Includes: RecName: Full=[Acyl-carrier-protein] malonyltransferase; Includes: Re…	Acyl_transf_1	14681	15823	18674	7330	5168	7337	142.436	152.135	171.665	56.8089	43.1304	54.7797
851582	5180.54	5664.42	5531.72	2523.24	2512.79	2314.82	5458.89	2450.28	1.15586	3.89064e-62	9.82346e-61	GCV1	NC_001136.10	484163	485365	-	1203	protein_coding	glycine decarboxylase subunit T && P48015.2 RecName: Full=Aminomethyltransferase, mitochondrial; AltName: Full=Glycine cleavage system T protein; Short=GCVT; AltName: Full=Glycine decarboxylase complex subunit T; Flags: Precursor && PF01571:Aminomethyltransferase folate-binding domain|PF08669:Glycine cleavage T-protein C-terminal barrel domain	GCV_T	4562	5043	5187	2863	2625	2680	226.492	248.12	244.002	113.545	112.104	102.393
853869	445.15	423.455	391.39	1266.47	1281.76	1217.87	419.998	1255.37	-1.58022	5.22545e-62	1.30869e-60	MET14	NC_001143.9	438777	439385	-	609	protein_coding	adenylyl-sulfate kinase && Q02196.1 RecName: Full=Adenylyl-sulfate kinase; AltName: Full=ATP adenosine-5'-phosphosulfate 3'-phosphotransferase; AltName: Full=Adenosine-5'-phosphosulfate kinase; Short=APS kinase && PF01583:Adenylylsulphate kinase	-	392	377	367	1437	1339	1410	38.4442	36.6405	34.103	112.577	112.959	106.415
851312	214.626	190.948	215.425	856.651	885.458	1122.86	206.999	954.989	-2.20598	5.55101e-62	1.38462e-60	PRR2	NC_001136.10	74446	76545	-	2100	protein_coding	serine/threonine protein kinase PRR2 && Q12310.1 RecName: Full=Serine/threonine-protein kinase PRR2; AltName: Full=Pheromone response regulator 2 && PF00069:Protein kinase domain	Pkinase	189	170	202	972	925	1300	5.37533	4.79145	5.44346	22.083	22.6298	28.4527
856260	2770.83	2988.9	2682.14	1006.48	1000.33	1163.45	2813.96	1056.75	1.41239	5.79642e-62	1.44003e-60	MEP3	NC_001148.4	810984	812453	-	1470	protein_coding	ammonium permease MEP3 && P53390.1 RecName: Full=Ammonium transporter MEP3 && PF00909:Ammonium Transporter Family	Ammonium_transp	2440	2661	2515	1142	1045	1347	99.1368	107.143	96.8197	37.0646	36.5223	42.1163
852250	30995.8	30573	32871.4	16353.9	14927.4	15403.9	31480.1	15561.7	1.01642	6.14483e-61	1.51442e-59	PET9	NC_001134.8	163041	163997	-	957	protein_coding	ADP/ATP carrier protein PET9 && P18239.2 RecName: Full=ADP,ATP carrier protein 2; AltName: Full=ADP/ATP translocase 2; AltName: Full=Adenine nucleotide translocator 2; Short=ANT 2; AltName: Full=Petite colonies protein 9 && PF00153:Mitochondrial carrier protein	Mito_carr	27295	27219	30823	18556	15594	17834	1703.47	1683.44	1822.66	925.089	837.153	856.518
855845	20977.7	23279.9	24937	6921.07	5431.45	7922.2	23064.9	6758.24	1.77084	6.488e-61	1.59265e-59	FAS2	NC_001148.4	108652	114315	+	5664	protein_coding	trifunctional fatty acid synthase subunit FAS2 && P19097.2 RecName: Full=Fatty acid synthase subunit alpha; Includes: RecName: Full=Acyl carrier; Includes: RecName: Full=3-oxoacyl-[acyl-carrier-protein] reductase; AltName: Full=Beta-ketoacyl reductase; Includes: RecName: Full=3-oxoacyl-[acyl-carrier-protein] synthase; AltName: Full=Beta-ketoacyl synthase && PF00109:Beta-ketoacyl synthase, N-termi…	ketoacyl-synt	18473	20726	23383	7853	5674	9172	194.794	216.586	233.626	66.149	51.4666	74.4287
853095	7292.73	7030.26	6908.52	3429.25	3142.66	3455.81	7077.17	3342.57	1.08194	6.51963e-61	1.59409e-59	QCR9	NC_001139.9	859063	859476	-	201	protein_coding	ubiquinol--cytochrome-c reductase subunit 9 && P22289.2 RecName: Full=Cytochrome b-c1 complex subunit 9; AltName: Full=Complex III subunit 9; AltName: Full=Complex III subunit X; AltName: Full=Cytochrome c1 non-heme 7.3 kDa protein; AltName: Full=Ubiquinol-cytochrome c reductase complex 7.3 kDa protein && PF05365:Ubiquinol-cytochrome C reductase, UQCRX/QCR9 like	-	6422	6259	6478	3891	3283	4001	1908.26	1843.09	1823.85	923.583	839.139	914.897
855232	7132.62	6755.07	5714.08	2163.66	2391.21	2522.11	6533.92	2359	1.46966	1.61159e-60	3.92491e-59	RPL36A	NC_001145.3	651145	651910	+	303	protein_coding	ribosomal 60S subunit protein L36A && P05745.3 RecName: Full=60S ribosomal protein L36-A; AltName: Full=L39; AltName: Full=YL39 && PF01158:Ribosomal protein L36e	-	6281	6014	5358	2455	2498	2920	1238.08	1174.79	1000.7	386.563	423.554	442.935
853573	8724.71	8214.14	8632.98	3676.02	2998.11	2885.75	8523.94	3186.63	1.41942	3.93722e-60	9.55123e-59	CPA2	NC_001142.9	629585	632941	-	3357	protein_coding	carbamoyl-phosphate synthase (glutamine-hydrolyzing) CPA2 && P03965.1 RecName: Full=Carbamoyl-phosphate synthase arginine-specific large chain; AltName: Full=Arginine-specific carbamoyl-phosphate synthetase, ammonia chain && PF02787:Carbamoyl-phosphate synthetase large chain, oligomerisation domain|PF02786:Carbamoyl-phosphate synthase L chain, ATP binding domain	CPSase_L_D2	7683	7313	8095	4171	3132	3341	136.692	128.938	136.461	59.2789	47.9324	45.743
856782	13930.2	13826.9	14585.9	6888.46	5852.64	6123.9	14114.4	6288.33	1.16633	6.23101e-60	1.50567e-58	HIS1	NC_001137.3	264892	265785	-	894	protein_coding	ATP phosphoribosyltransferase && P00498.1 RecName: Full=ATP phosphoribosyltransferase; Short=ATP-PRT; Short=ATP-PRTase && PF08029:HisG, C-terminal domain|PF01634:ATP phosphoribosyltransferase	-	12267	12310	13677	7816	6114	7090	819.527	815.001	865.758	417.117	351.356	364.509
850796	5598.44	5887.94	6921.31	2192.74	1717.31	2091.11	6135.9	2000.39	1.61671	8.90043e-60	2.14234e-58	REA1	NC_001144.5	349006	363738	-	14733	protein_coding	AAA family ATPase midasin && Q12019.1 RecName: Full=Midasin; AltName: Full=MIDAS-containing protein; AltName: Full=Ribosome export/assembly protein 1 && PF07728:AAA domain (dynein-related subfamily)	AAA_5	4930	5242	6490	2488	1794	2421	19.9856	21.0593	24.9285	8.05694	6.25591	7.55272
851272	19647.9	19446.4	19138.7	9916.7	8687.06	8655.52	19411	9086.43	1.09504	9.1658e-59	2.19766e-57	ADE1	NC_001133.9	169375	170295	+	921	protein_coding	phosphoribosylaminoimidazolesuccinocarboxamide synthase && P27616.2 RecName: Full=Phosphoribosylaminoimidazole-succinocarboxamide synthase; AltName: Full=SAICAR synthetase && PF01259:SAICAR synthetase	-	17302	17313	17946	11252	9075	10021	1122.02	1112.63	1102.68	582.883	506.228	500.094
851983	5354.29	5492.56	5046.48	2482.7	2608.51	2523.84	5297.78	2538.35	1.06154	1.67494e-58	4.00044e-57	ATP17	NC_001136.10	1228611	1228916	+	306	protein_coding	F1F0 ATP synthase subunit f && Q06405.1 RecName: Full=ATP synthase subunit f, mitochondrial; Flags: Precursor && PF10791:Mitochondrial F1-F0 ATP synthase subunit F of fungi	-	4715	4890	4732	2817	2725	2922	920.286	945.856	875.118	439.214	457.514	438.893
850633	12489.2	14367.2	15007.2	33906.4	42705.9	36835.8	13954.5	37816	-1.43821	4.19063e-58	9.97047e-57	HSP104	NC_001144.5	88623	91349	+	2727	protein_coding	chaperone ATPase HSP104 && P31539.2 RecName: Full=Heat shock protein 104; AltName: Full=Protein aggregation-remodeling factor HSP104 && PF07724:AAA domain (Cdc48 subfamily)|PF10431:C-terminal, D2-small domain, of ClpB protein|PF00004:ATPase family associated with various cellular activities (AAA)|PF02861:Clp amino terminal domain, pathogenicity island component	AAA	10998	12791	14072	38472	44613	42647	240.875	277.624	292.021	673.086	840.496	718.792
855227	3984.77	4381.7	4662.55	1905.43	1703.91	1721.43	4343.01	1776.92	1.2893	9.74611e-58	2.30994e-56	GCV2	NC_001145.3	637500	640604	+	3105	protein_coding	glycine decarboxylase subunit P && P49095.1 RecName: Full=Glycine dehydrogenase (decarboxylating), mitochondrial; AltName: Full=Glycine cleavage system P protein; AltName: Full=Glycine decarboxylase; AltName: Full=Glycine decarboxylase complex subunit P; AltName: Full=Glycine dehydrogenase (aminomethyl-transferring); Flags: Precursor && PF02347:Glycine cleavage system P-protein	-	3509	3901	4372	2162	1780	1993	67.4969	74.3622	79.6823	33.2204	29.4522	29.5016
856665	16677.2	15415.1	15127.7	7890.53	7194.7	7070.56	15740	7385.26	1.09167	1.07657e-57	2.54185e-56	GLY1	NC_001137.3	67629	68792	-	1164	protein_coding	threonine aldolase GLY1 && P37303.2 RecName: Full=Low specificity L-threonine aldolase; Short=Low specificity L-TA; Short=TA && PF01212:Beta-eliminating lyase	Beta_elim_lyase	14686	13724	14185	8953	7516	8186	753.551	697.855	689.636	366.967	331.736	323.235
854168	12633.4	13270.9	13622.9	25408.7	28130.8	28665.7	13175.7	27401.7	-1.05635	2.54891e-57	5.99528e-56	SGT2	NC_001147.6	338938	339978	-	1041	protein_coding	Sgt2p && Q12118.1 RecName: Full=Small glutamine-rich tetratricopeptide repeat-containing protein 2; AltName: Full=SGT/UBP; AltName: Full=Viral protein U-binding protein && PF00515:Tetratricopeptide repeat|PF16546:Homodimerisation domain of SGTA|PF13414:TPR repeat	TPR_1	11125	11815	12774	28830	29387	33188	638.281	671.77	694.416	1321.31	1450.32	1465.31
850327	17911.6	18355.7	18683.3	9308.58	8157.7	8023.26	18316.9	8496.51	1.10821	2.97211e-57	6.96419e-56	HIS4	NC_001135.5	65934	68333	-	2400	protein_coding	trifunctional histidinol dehydrogenase/phosphoribosyl-AMP cyclohydrolase/phosphoribosyl-ATP diphosphatase && P00815.3 RecName: Full=Histidine biosynthesis trifunctional protein; Includes: RecName: Full=Phosphoribosyl-AMP cyclohydrolase; Includes: RecName: Full=Phosphoribosyl-ATP pyrophosphohydrolase; Includes: RecName: Full=Histidinol dehydrogenase; Short=HDH && PF01503:Phosphoribosyl-ATP pyropho…	-	15773	16342	17519	10562	8522	9289	392.523	403.025	413.087	209.965	182.427	177.892
855608	1137.86	1209.71	1193.37	2758.56	2955.04	2626.63	1180.31	2780.07	-1.23561	3.3296e-57	7.77241e-56	YNL115C	NC_001146.8	410119	412053	-	1935	protein_coding	uncharacterized protein && P53925.1 RecName: Full=Uncharacterized vacuolar membrane protein YNL115C && PF00561:alpha/beta hydrolase fold|PF10329:Region of unknown function (DUF2417)	Abhydrolase_1	1002	1077	1119	3130	3087	3041	30.9278	32.9437	32.726	77.1746	81.9624	72.2329
855750	13702	14220	16296.5	5797.37	4333.48	5018.32	14739.5	5049.72	1.5453	3.87228e-57	9.00523e-56	ACC1	NC_001146.8	654673	661374	-	6702	protein_coding	acetyl-CoA carboxylase ACC1 && Q00955.2 RecName: Full=Acetyl-CoA carboxylase; Short=ACC; AltName: Full=Fatty acid synthetase 3; AltName: Full=mRNA transport-defective protein 7; Includes: RecName: Full=Biotin carboxylase && PF02785:Biotin carboxylase C-terminal domain|PF01039:Carboxyl transferase domain|PF00289:Carbamoyl-phosphate synthase L chain, N-terminal domain|PF02786:Carbamoyl-phosphate sy…	Carboxyl_trans	12066	12660	15281	6578	4527	5810	107.528	111.806	129.03	46.8274	34.7029	39.8448
852142	10173.7	9786.65	8804.68	4265.63	4488.55	4495.75	9588.35	4416.64	1.11828	4.92406e-57	1.14083e-55	QCR7	NC_001136.10	1496165	1496548	-	384	protein_coding	ubiquinol--cytochrome-c reductase subunit 7 && P00128.2 RecName: Full=Cytochrome b-c1 complex subunit 7; AltName: Full=Complex III subunit 7; AltName: Full=Complex III subunit VII; AltName: Full=Ubiquinol-cytochrome c reductase c reductase complex 14 kDa protein && PF02271:Ubiquinol-cytochrome C reductase complex 14kD subunit	-	8959	8713	8256	4840	4689	5205	1393.45	1342.99	1216.7	601.347	627.347	623.002
854397	1635.24	1465.81	1485.58	521.746	579.137	576.113	1528.88	558.999	1.4517	7.28894e-57	1.68244e-55	ODC2	NC_001147.6	758330	759253	+	924	protein_coding	mitochondrial 2-oxodicarboxylate carrier && Q99297.1 RecName: Full=Mitochondrial 2-oxodicarboxylate carrier 2 && PF00153:Mitochondrial carrier protein	Mito_carr	1440	1305	1393	592	605	667	93.0792	83.5942	85.3144	30.5676	33.639	33.1783
853743	7513.04	7536.83	7617.71	14240.5	15643.4	16075.9	7555.86	15319.9	-1.01972	1.05733e-56	2.43147e-55	SBA1	NC_001143.9	220324	220974	+	651	protein_coding	Hsp90 cochaperone SBA1 && P28707.3 RecName: Full=Co-chaperone protein SBA1 && -	-	6616	6710	7143	16158	16342	18612	606.983	610.069	620.93	1184.18	1289.68	1314.05
853823	2460.82	2428.41	2749.33	6564.13	8486.04	9289.5	2546.18	8113.22	-1.67182	1.41608e-56	3.2444e-55	PHD1	NC_001143.9	356748	357848	+	1101	protein_coding	Phd1p && P36093.1 RecName: Full=Putative transcription factor PHD1 && -	-	2167	2162	2578	7448	8865	10755	117.553	116.227	132.507	322.748	413.667	448.976
853248	2643.64	2512.65	2304.62	752.654	919.919	933.7	2486.97	868.758	1.51746	1.44616e-56	3.30109e-55	RPS14B	NC_001142.9	73787	74611	+	417	protein_coding	ribosomal 40S subunit protein S14B && P39516.2 RecName: Full=40S ribosomal protein S14-B; AltName: Full=RP59B && PF00411:Ribosomal protein S11	-	2328	2237	2161	854	961	1081	333.434	317.517	293.266	97.7086	118.399	119.149
850532	3653.18	4514.24	4170.92	831.092	1268.36	1135.82	4112.78	1078.42	1.93172	1.93447e-56	4.3995e-55	HSP12	NC_001138.5	107256	107585	+	330	protein_coding	lipid-binding protein HSP12 && P22943.1 RecName: Full=12 kDa heat shock protein; AltName: Full=Glucose and lipid-regulated protein && PF04119:Heat shock protein 9/12	-	3217	4019	3911	943	1325	1315	582.237	720.845	670.683	136.335	206.282	183.152
850477	629.115	596.432	661.204	166.571	154.118	158.928	628.917	159.872	1.9756	2.77411e-56	6.263e-55	YFL067W	NC_001138.5	836	1363	+	528	protein_coding	uncharacterized protein && P0CX14.1 RecName: Full=Y' element ATP-dependent helicase protein 1 copy 3 >P0CX15.1 RecName: Full=Y' element ATP-dependent helicase protein 1 copy 7 && -	-	554	531	620	189	161	184	62.6669	59.5248	66.4509	17.0781	15.6657	16.0171
852952	22875.2	23250.7	23756.4	9619.69	7601.54	9829.33	23294.1	9016.85	1.36914	3.84271e-56	8.644e-55	ADE6	NC_001139.9	611889	615965	-	4077	protein_coding	phosphoribosylformylglycinamidine synthase && P38972.2 RecName: Full=Phosphoribosylformylglycinamidine synthase; Short=FGAM synthase; Short=FGAMS; AltName: Full=Formylglycinamide ribonucleotide amidotransferase; Short=FGAR amidotransferase; Short=FGAR-AT; AltName: Full=Formylglycinamide ribotide amidotransferase && PF02769:AIR synthase related protein, C-terminal domain|PF13507:CobB/CobQ-like glu…	-	20144	20700	22276	10915	7941	11380	295.099	300.516	309.2	127.73	100.068	128.293
854834	77.2199	99.9669	104.513	495.306	556.163	498.377	93.8999	516.615	-2.45745	4.74486e-56	1.06347e-54	MET28	NC_001141.2	383556	384119	-	564	protein_coding	Met28p && Q03885.1 RecName: Full=Putative uncharacterized protein YIR017W-A && PF07716:Basic region leucine zipper	bZIP_2	68	89	98	562	581	577	7.20099	9.34004	9.8331	47.541	52.9244	47.0215
854976	2146.26	2056.62	2095.59	4309.69	4157.34	4416.29	2099.49	4294.44	-1.03257	5.92539e-56	1.32326e-54	RAD52	NC_001145.3	212515	213930	-	1416	protein_coding	recombinase RAD52 && P06778.2 RecName: Full=DNA repair and recombination protein RAD52 && PF04098:Rad52/22 family double-strand break repair protein	-	1890	1831	1965	4890	4343	5113	79.7188	76.5355	78.5313	164.762	157.574	165.963
853881	1542.13	1484.9	1493.04	4251.53	4433.99	3483.45	1506.69	4056.32	-1.42863	1.35319e-55	3.01108e-54	YKR011C	NC_001143.9	461635	462696	-	1062	protein_coding	uncharacterized protein && Q02209.2 RecName: Full=Uncharacterized protein YKR011C && -	-	1358	1322	1400	4824	4632	4033	76.3726	73.6792	74.6014	216.717	224.08	174.543
853002	2228.02	2033.03	1875.9	689.198	800.262	750.588	2045.65	746.683	1.45428	3.59619e-55	7.9735e-54	CLB1	NC_001139.9	703636	705051	+	1416	protein_coding	B-type cyclin CLB1 && P24868.1 RecName: Full=G2/mitotic-specific cyclin-1 && PF00134:Cyclin, N-terminal domain|PF02984:Cyclin, C-terminal domain	Cyclin_C	1962	1810	1759	782	836	869	82.7557	75.6577	70.2985	26.3484	30.3321	28.207
851990	28908.6	31397.5	26477	11064.2	12402.2	13070.1	28927.7	12178.8	1.24806	5.55721e-55	1.22338e-53	RPP2B	NC_001136.10	1239492	1239824	+	333	protein_coding	ribosomal protein P2B && P02400.2 RecName: Full=60S acidic ribosomal protein P2-beta; Short=P2B; AltName: Full=L12EIA; AltName: Full=L45; AltName: Full=YL44C; AltName: Full=YP2beta; AltName: Full=YPA1 && PF00428:60s Acidic ribosomal protein	-	25457	27953	24827	12554	12956	15132	4565.89	4968.46	4219.13	1798.66	1998.88	2088.58
855359	2813.98	2814.8	2704.54	5450.13	5692.78	6066.03	2777.77	5736.31	-1.04632	3.75123e-54	8.19968e-53	GLC8	NC_001145.3	896914	897603	-	690	protein_coding	Glc8p && P41818.1 RecName: Full=Protein GLC8 && PF04979:Protein phosphatase inhibitor 2 (IPP-2)	-	2478	2506	2536	6184	5947	7023	214.494	214.966	207.99	427.594	442.8	467.814
856649	5388.36	5403.83	4949.43	10267.5	11274.5	10495.3	5247.21	10679.1	-1.0252	3.48724e-53	7.56915e-52	PRB1	NC_001137.3	40046	41953	-	1908	protein_coding	proteinase B && P09232.1 RecName: Full=Cerevisin; AltName: Full=Proteinase YSCB; AltName: Full=Vacuolar protease B; Short=PrB; Flags: Precursor && PF00082:Subtilase family|PF05922:Peptidase inhibitor I9	Peptidase_S8	4745	4811	4641	11650	11778	12151	148.532	149.243	137.65	291.312	317.141	292.707
851193	133712	140895	157875	69689.2	61437.4	63121.9	144161	64749.5	1.15474	4.66062e-53	1.00806e-51	CDC19	NC_001133.9	71786	73288	+	1503	protein_coding	pyruvate kinase CDC19 && P00549.2 RecName: Full=Pyruvate kinase 1; Short=PK 1; AltName: Full=cell division cycle protein 19 && PF00224:Pyruvate kinase, barrel domain|PF02887:Pyruvate kinase, alpha/beta domain	PK	117747	125438	148037	79073	64181	73080	4679	4939.78	5573.84	2510.04	2193.85	2234.8
855298	5017.02	4723.16	4950.5	1958.31	2190.19	2335.55	4896.89	2161.35	1.17992	8.00032e-53	1.72439e-51	COX7	NC_001145.3	778945	779127	-	183	protein_coding	cytochrome c oxidase subunit VII && P10174.3 RecName: Full=Cytochrome c oxidase subunit 7; AltName: Full=Cytochrome c oxidase polypeptide VII && PF02238:Cytochrome c oxidase subunit VIIa	-	4418	4205	4642	2222	2288	2704	1441.91	1360.04	1435.48	579.301	642.339	679.134
854301	21269.5	23297.9	25231.3	10516	9024.97	10374.4	23266.3	9971.78	1.22226	1.08837e-52	2.33772e-51	EFT1	NC_001147.6	575098	577626	+	2529	protein_coding	elongation factor 2 && P32324.1 RecName: Full=Elongation factor 2; Short=EF-2; AltName: Full=Eukaryotic elongation factor 2; Short=eEF2; AltName: Full=Ribosomal translocase; AltName: Full=Translation elongation factor 2 && PF00009:Elongation factor Tu GTP binding domain|PF14492:Elongation Factor G, domain II|PF03764:Elongation factor G, domain IV|PF03144:Elongation factor Tu domain 2|PF00679:Elon…	GTP_EFTU	18730	20742	23659	11932	9428	12011	442.335	485.444	529.408	225.1	191.527	218.288
856673	727.911	799.735	833.97	2021.77	2220.82	2569.62	787.205	2270.74	-1.52813	1.59724e-52	3.40708e-51	UTR4	NC_001137.3	80462	81145	+	684	protein_coding	putative acireductone synthase UTR4 && P32626.2 RecName: Full=Enolase-phosphatase E1; AltName: Full=2,3-diketo-5-methylthio-1-phosphopentane phosphatase; AltName: Full=Unknown transcript 4 protein && PF13419:Haloacid dehalogenase-like hydrolase	-	641	712	782	2294	2320	2975	55.9712	61.6115	64.6985	160.01	174.257	199.908
852638	998.18	867.129	883.027	2366.37	2124.14	2308.77	916.112	2266.43	-1.30733	3.07985e-52	6.52464e-51	FZF1	NC_001139.9	22304	23203	+	900	protein_coding	Fzf1p && P32805.2 RecName: Full=Zinc finger protein FZF1; AltName: Full=Sulfite resistance protein 1 && -	-	879	772	828	2685	2219	2673	58.3322	50.7706	52.0632	142.335	126.67	136.507
856724	537.132	498.711	574.821	109.285	88.0672	126.969	536.888	108.107	2.30861	3.23611e-52	6.83228e-51	PAC2	NC_001137.3	164527	166083	+	1557	protein_coding	Pac2p && P39937.1 RecName: Full=Protein PAC2 && PF01302:CAP-Gly domain	-	473	444	539	124	92	147	18.1441	16.8784	19.5904	3.79965	3.0357	4.33939
851070	759.707	819.953	821.173	1915.13	1802.5	1883.81	800.278	1867.15	-1.22219	1.77271e-51	3.71728e-50	ATG33	NC_001144.5	840321	840914	+	594	protein_coding	Atg33p && Q06485.1 RecName: Full=Autophagy-related protein 33 && -	-	669	730	770	2173	1883	2181	67.267	72.7401	73.358	174.536	162.863	168.76
850478	652.962	613.28	695.331	172.74	111.041	139.926	653.858	141.236	2.20809	1.37106e-50	2.86532e-49	YFL066C	NC_001138.5	1437	2615	-	1179	protein_coding	Y' element ATP-dependent helicase && P43538.1 RecName: Full=Y' element ATP-dependent helicase YFL066C && PF00271:Helicase conserved C-terminal domain|PF00270:DEAD/DEAH box helicase	Helicase_C	575	546	652	196	116	162	29.1284	27.4105	31.2952	7.93146	5.05479	6.3154
855245	28382.8	29543	28928.7	14943.8	12702.7	12403.3	28951.5	13349.9	1.11679	2.16926e-50	4.51819e-49	PFK2	NC_001145.3	671887	674766	-	2880	protein_coding	6-phosphofructokinase subunit beta && P16862.4 RecName: Full=ATP-dependent 6-phosphofructokinase subunit beta; AltName: Full=ATP-dependent 6-phosphofructokinase; Short=ATP-PFK; Short=Phosphofructokinase 2; AltName: Full=Phosphohexokinase && PF00365:Phosphofructokinase	PFK	24994	26302	27126	16956	13270	14360	518.329	540.548	533.011	280.894	236.721	229.172
850865	3793.99	3720.12	3590.76	1755.61	1616.8	1838.9	3701.63	1737.1	1.09097	2.49118e-50	5.17129e-49	UPS2	NC_001144.5	499578	500270	-	693	protein_coding	Ups2p && P35200.1 RecName: Full=Protein UPS2, mitochondrial; AltName: Full=Altered inheritance rate of mitochondrion protein 30; AltName: Full=Genetic interactor of prohibitins protein 1; AltName: Full=Unprocessed MGM1 protein 2 && PF04707:PRELI-like family	MSF1	3341	3312	3367	1992	1689	2129	287.942	282.875	274.95	137.141	125.215	141.202
853418	17655	19991.1	21443.3	42166.2	50330.4	47923.6	19696.5	46806.7	-1.24874	2.65624e-50	5.49549e-49	KAR2	NC_001142.9	381327	383375	+	2049	protein_coding	Hsp70 family ATPase KAR2 && P16474.1 RecName: Full=78 kDa glucose-regulated protein homolog; Short=GRP-78; AltName: Full=Immunoglobulin heavy chain-binding protein homolog; Short=BiP; Flags: Precursor && PF00012:Hsp70 protein|PF10712:NAD-specific glutamate dehydrogenase	HSP70	15547	17798	20107	47844	52578	55484	453.176	514.123	555.327	1114.03	1318.32	1244.59
850530	7033.82	7862.57	7488.67	15737	20189.4	18619.6	7461.69	18182	-1.28489	4.5966e-50	9.47819e-49	MDJ1	NC_001138.5	104701	106236	-	1536	protein_coding	Mdj1p && P35191.1 RecName: Full=DnaJ homolog 1, mitochondrial; Flags: Precursor && PF00226:DnaJ domain|PF00684:DnaJ central domain|PF01556:DnaJ C terminal domain	DnaJ	6194	7000	7022	17856	21091	21557	240.848	269.739	258.71	554.631	705.448	645.055
852746	1254.82	1346.75	1397.06	513.814	504.472	545.018	1332.88	521.101	1.35467	8.76735e-50	1.80182e-48	SNT2	NC_001139.9	261648	265859	-	4212	protein_coding	DNA-binding E3 ubiquitin-protein ligase SNT2 && P53127.1 RecName: Full=E3 ubiquitin-protein ligase SNT2; AltName: Full=Histone E3 ligase SNT2; AltName: Full=SANT domain-containing protein 2 && PF00628:PHD-finger|PF01426:BAH domain|PF13832:PHD-zinc-finger like domain	BAH	1105	1199	1310	583	527	631	15.6688	16.8488	17.6005	6.60376	6.42808	6.88559
854183	827.842	888.47	857.432	1889.57	2030.33	2135.16	857.915	2018.35	-1.23426	1.08402e-49	2.22045e-48	ROD1	NC_001147.6	364369	366882	+	2514	protein_coding	Rod1p && Q02805.1 RecName: Full=Protein ROD1; AltName: Full=Resistance to o-dinitrobenzene protein 1 && PF00339:Arrestin (or S-antigen), N-terminal domain|PF02752:Arrestin (or S-antigen), C-terminal domain	-	729	791	804	2144	2121	2472	17.3191	18.623	18.0981	40.6884	43.3446	45.1942
856044	21363.8	19651.9	18992.6	7960.15	9577.3	9263.59	20002.8	8933.68	1.16291	1.92665e-49	3.92048e-48	ALD6	NC_001148.4	432588	434090	+	1503	protein_coding	aldehyde dehydrogenase (NADP(+)) ALD6 && P54115.4 RecName: Full=Magnesium-activated aldehyde dehydrogenase, cytosolic; AltName: Full=Mg(2+)-activated acetaldehyde dehydrogenase; Short=Mg(2+)-ACDH && PF00171:Aldehyde dehydrogenase family	Aldedh	18813	17496	17809	9032	10005	10725	747.586	688.997	670.539	286.705	341.993	327.973
855427	1145.81	1149.06	1094.19	2363.72	2344.31	2461.65	1129.68	2389.89	-1.08134	6.31927e-49	1.26919e-47	PCL1	NC_001146.8	87897	88736	+	840	protein_coding	Pcl1p && P24867.1 RecName: Full=PHO85 cyclin-1; AltName: Full=Cyclin HCS26; AltName: Full=G1/S-specific cyclin PCL1 && PF00134:Cyclin, N-terminal domain	-	1009	1023	1026	2682	2449	2850	71.7421	72.0832	69.1212	152.332	149.785	155.943
853593	590.505	708.754	535.362	141.012	133.058	149.427	611.54	141.166	2.11358	6.93764e-49	1.38887e-47	EFM3	NC_001142.9	664000	665019	-	1020	protein_coding	protein-lysine N-methyltransferase && P47163.2 RecName: Full=Protein-lysine N-methyltransferase EFM3; AltName: Full=Elongation factor methyltransferase 3 && PF10294:Lysine methyltransferase	-	520	631	502	160	139	173	30.4485	36.6157	27.8514	7.48395	7.00122	7.79553
853882	4499.19	4350.25	4591.1	9479.56	9126.44	8324.7	4480.18	8976.9	-1.00258	8.46096e-49	1.68837e-47	PRY2	NC_001143.9	463959	464948	+	990	protein_coding	sterol-binding protein && P36110.1 RecName: Full=Protein PRY2; AltName: Full=Pathogenesis-related protein 2; Flags: Precursor && PF00188:Cysteine-rich secretory protein family	SCP	3962	3873	4305	10756	9534	9638	239.024	231.553	246.083	518.354	494.765	447.457
854519	14351.5	15025.4	16368	7013.61	5738.72	6912.49	15248.3	6554.94	1.21787	3.62498e-48	7.21034e-47	RPA190	NC_001147.6	960987	965981	+	4995	protein_coding	DNA-directed RNA polymerase I core subunit RPA190 && P10964.2 RecName: Full=DNA-directed RNA polymerase I subunit RPA190; AltName: Full=DNA-directed RNA polymerase I 190 kDa polypeptide; Short=A190; AltName: Full=DNA-directed RNA polymerase I largest subunit && PF00623:RNA polymerase Rpb1, domain 2|PF04997:RNA polymerase Rpb1, domain 1|PF04998:RNA polymerase Rpb1, domain 5|PF04983:RNA polymerase …	-	12638	13377	15348	7958	5995	8003	151.114	158.512	173.884	76.0115	61.6613	73.6406
850659	1263.91	1418.63	1421.59	503.238	389.601	483.693	1368.04	458.844	1.57474	3.72312e-48	7.38181e-47	YLL067C	NC_001144.5	585	4301	-	3618	protein_coding	Y' element ATP-dependent helicase && Q07888.2 RecName: Full=Y' element ATP-dependent helicase YLL067C && PF00271:Helicase conserved C-terminal domain	Helicase_C	1113	1263	1333	571	407	560	18.3734	20.662	20.8499	7.52971	5.77943	7.11409
855562	2976.37	3240.5	2791.99	889.26	1194.65	863.738	3002.95	982.549	1.6127	7.56124e-48	1.48961e-46	YGP1	NC_001146.8	336545	337609	+	1065	protein_coding	Ygp1p && P38616.2 RecName: Full=Protein YGP1; AltName: Full=GP38; Flags: Precursor && -	-	2621	2885	2618	1009	1248	1000	146.987	160.337	139.112	45.2015	60.2038	43.1569
855470	3060.4	2984.41	2901.83	6223.06	8090.69	7574.98	2982.21	7296.24	-1.29073	2.33464e-47	4.57028e-46	NRD1	NC_001146.8	172588	174315	-	1728	protein_coding	Nrd1 complex RNA-binding subunit && P53617.1 RecName: Full=Protein NRD1 && PF00076:RNA recognition motif. (a.k.a. RRM, RBD, or RNP domain)	RRM_1	2695	2657	2721	7061	8452	8770	93.1488	91.0092	89.1103	194.955	251.29	233.268
856349	1634.11	1635.41	1489.84	633.675	665.29	695.309	1586.45	664.758	1.25458	3.53652e-47	6.87952e-46	MUP3	NC_001140.6	26241	27881	+	1641	protein_coding	Mup3p && P38734.1 RecName: Full=Low-affinity methionine permease && PF13520:Amino acid permease	-	1439	1456	1397	719	695	805	52.3739	52.5159	48.176	20.9041	21.7588	22.5469
855978	1670.45	1598.35	1511.17	668.928	695.922	616.709	1593.32	660.52	1.2708	5.07002e-47	9.83171e-46	KAP120	NC_001148.4	313388	316486	+	3099	protein_coding	Kap120p && Q02932.1 RecName: Full=Importin beta-like protein KAP120; AltName: Full=Karyopherin-120 && PF03810:Importin-beta N-terminal domain	-	1471	1423	1417	759	727	714	28.35	27.1782	25.8757	11.6851	12.0524	10.5895
855949	5211.21	6239.51	6028.69	12138.5	14149.1	13159	5826.47	13148.9	-1.17415	5.67489e-47	1.09703e-45	PEP4	NC_001148.4	259714	260931	-	1218	protein_coding	proteinase A && P07267.1 RecName: Full=Saccharopepsin; AltName: Full=Aspartate protease; Short=PrA; Short=Proteinase A; AltName: Full=Carboxypeptidase Y-deficient protein 4; AltName: Full=Proteinase YSCA; Flags: Precursor && PF00026:Eukaryotic aspartyl protease	Asp	4589	5555	5653	13773	14781	15235	225.026	269.944	262.649	539.501	623.47	574.904
851419	10115.8	9947.27	8173.34	3684.83	3943.88	4223.68	9412.14	3950.8	1.25227	6.47259e-47	1.24733e-45	RPL35B	NC_001136.10	217600	218367	+	363	protein_coding	ribosomal 60S subunit protein L35B && P0CX84.1 RecName: Full=60S ribosomal protein L35-A >P0CX85.1 RecName: Full=60S ribosomal protein L35-B && PF00831:Ribosomal L29 protein	-	8908	8856	7664	4181	4120	4890	1465.67	1444	1194.79	549.521	583.109	619.159
856611	1910.06	1840.96	1910.03	901.598	837.595	865.465	1887.02	868.22	1.1197	8.12482e-47	1.56087e-45	MNL1	NC_001140.6	506319	508709	+	2391	protein_coding	alpha-1%2C2-mannosidase MNL1 && P38888.1 RecName: Full=ER degradation-enhancing alpha-mannosidase-like protein 1; Flags: Precursor && PF01532:Glycosyl hydrolase family 47	-	1682	1639	1791	1023	875	1002	42.0154	40.573	42.3896	20.413	18.8013	19.2614
851637	627.979	616.65	573.754	183.316	161.776	178.794	606.128	174.628	1.79378	9.20775e-47	1.76344e-45	RRG1	NC_001136.10	580687	581784	+	1098	protein_coding	Rrg1p && Q12167.1 RecName: Full=Required for respiratory growth protein 1, mitochondrial && -	-	553	549	538	208	169	207	30.0805	29.5943	27.7283	9.03799	7.90758	8.66499
853061	7843.49	8560.09	9297.38	3481.24	3867.3	4083.75	8566.99	3810.76	1.16877	1.21361e-46	2.3171e-45	CHO2	NC_001139.9	802440	805049	+	2610	protein_coding	phosphatidylethanolamine N-methyltransferase && P05374.1 RecName: Full=Phosphatidylethanolamine N-methyltransferase; Short=PE methyltransferase; Short=PEAMT; Short=PEMT; AltName: Full=Choline-requiring protein 2 && PF04191:Phospholipid methyltransferase	-	6907	7621	8718	3950	4040	4728	158.056	172.826	189.025	72.205	79.5243	83.2601
856825	11045.8	10393.2	10086.6	4676.33	3653.83	3364.26	10508.5	3898.14	1.43065	1.4177e-46	2.69844e-45	MET6	NC_001137.3	339864	342167	-	2304	protein_coding	5-methyltetrahydropteroyltriglutamate-homocysteine S-methyltransferase && P05694.4 RecName: Full=5-methyltetrahydropteroyltriglutamate--homocysteine methyltransferase; AltName: Full=Cobalamin-independent methionine synthase; AltName: Full=Delta-P8 protein; AltName: Full=Methionine synthase, vitamin-B12 independent isozyme && PF08267:Cobalamin-independent synthase, N-terminal domain|PF01717:Cobala…	-	9727	9253	9458	5306	3817	3895	252.15	237.705	232.306	109.874	85.1136	77.7007
852238	15446.2	14900.7	14697.9	7063.84	5493.67	5267.07	15015	5941.53	1.33744	5.56765e-46	1.04685e-44	FUI1	NC_001134.8	138341	140260	-	1920	protein_coding	uridine permease && P38196.1 RecName: Full=Uridine permease && PF02133:Permease for cytosine/purines, uracil, thiamine, allantoin	-	13602	13266	13782	8015	5739	6098	423.12	408.956	406.213	199.165	153.566	145.978
854192	15517.8	17425.7	18876.3	37093.3	47870.2	44451.4	17273.3	43138.3	-1.32039	1.12355e-45	2.10615e-44	STI1	NC_001147.6	381053	382822	+	1770	protein_coding	Hsp90 cochaperone STI1 && P15705.1 RecName: Full=Heat shock protein STI1 && PF00515:Tetratricopeptide repeat|PF13414:TPR repeat	TPR_1	13665	15514	17700	42088	50008	51464	461.104	518.786	565.905	1134.48	1451.53	1336.38
852266	2781.05	2945.09	2945.56	1486.8	1430.13	1392.35	2890.57	1436.43	1.00896	1.33706e-45	2.49881e-44	ACH1	NC_001134.8	194122	195702	+	1581	protein_coding	acetyl-CoA hydrolase && P32316.2 RecName: Full=Acetyl-CoA hydrolase; AltName: Full=Acetyl-CoA deacylase; Short=Acetyl-CoA acylase && PF02550:Acetyl-CoA hydrolase/transferase N-terminal domain|PF13336:Acetyl-CoA hydrolase/transferase C-terminal domain	-	2449	2622	2762	1687	1494	1612	92.5165	98.1609	98.8633	50.909	48.5487	46.8633
852126	1069.72	1079.42	970.477	408.936	358.969	345.495	1039.87	371.134	1.48595	2.22566e-45	4.13451e-44	YDR514C	NC_001136.10	1471548	1472999	-	1452	protein_coding	uncharacterized protein && Q04408.1 RecName: Full=Uncharacterized protein YDR514C && -	-	942	961	910	464	375	400	38.7478	39.1737	35.4665	15.2462	13.2686	12.6617
854811	462.184	469.508	512.966	1167.76	1228.15	1304.24	481.552	1233.39	-1.35638	2.4581e-45	4.55264e-44	YIA6	NC_001141.2	344062	345183	+	1122	protein_coding	NAD+ transporter && P40556.1 RecName: Full=Mitochondrial nicotinamide adenine dinucleotide transporter 1; AltName: Full=Mitochondrial NAD(+) transporter 1 && PF00153:Mitochondrial carrier protein	Mito_carr	407	418	481	1325	1283	1510	21.6653	22.0506	24.2603	56.3422	58.748	61.8563
856279	3269.35	3086.62	2830.38	1449.78	1459.81	1357.8	3062.12	1422.46	1.10616	7.19614e-45	1.32486e-43	TPO3	NC_001148.4	837909	839777	-	1869	protein_coding	spermine transporter && Q06451.1 RecName: Full=Polyamine transporter 3 && PF07690:Major Facilitator Superfamily	MFS_1	2879	2748	2654	1645	1525	1572	92.0015	87.0252	80.3591	41.9921	41.9198	38.6583
853692	18937	17332.5	15261	8284.48	7645.57	7423.83	17176.8	7784.63	1.14171	9.35403e-45	1.70188e-43	PIR1	NC_001143.9	141794	142819	-	1026	protein_coding	beta-1%2C3-glucan linked protein && Q03178.1 RecName: Full=Cell wall mannoprotein PIR1; AltName: Full=Covalently-linked cell wall protein 6; AltName: Full=Protein with internal repeats 1; Flags: Precursor && PF00399:Yeast PIR protein repeat	-	16676	15431	14310	9400	7987	8595	970.749	890.193	789.288	437.111	399.941	385.033
856121	1795.36	1870.17	1808.71	876.04	783.032	829.188	1824.75	829.42	1.13701	1.00266e-44	1.8189e-43	YPR011C	NC_001148.4	583062	584042	-	981	protein_coding	uncharacterized protein && Q12251.1 RecName: Full=Uncharacterized mitochondrial carrier YPR011C && PF00153:Mitochondrial carrier protein	Mito_carr	1581	1665	1696	994	818	960	96.2554	100.458	97.8363	48.3424	42.8394	44.9782
856515	2522.14	2549.72	2602.16	1047.02	1205.18	1229.96	2558	1160.72	1.1402	1.07043e-44	1.93616e-43	DMA1	NC_001140.6	340109	341359	-	1251	protein_coding	ubiquitin-conjugating protein DMA1 && P38823.1 RecName: Full=E3 ubiquitin-protein ligase DMA1; AltName: Full=Checkpoint forkhead associated with RING domains-containing protein 1; AltName: Full=Defective in mitotic arrest protein 1 && PF00498:FHA domain|PF17123:RING-like zinc finger	FHA	2221	2270	2440	1188	1259	1424	106.036	107.4	110.376	45.3075	51.7044	52.3182
850665	2561.88	2446.38	2566.96	1150.13	874.928	994.162	2525.08	1006.41	1.32645	2.9133e-44	5.23885e-43	MMP1	NC_001144.5	17956	19707	+	1752	protein_coding	S-methylmethionine permease MMP1 && Q12372.1 RecName: Full=S-methylmethionine permease 1 && PF00324:Amino acid permease	AA_permease	2256	2178	2407	1305	914	1151	76.9073	73.5803	77.7473	35.5375	26.8022	30.1954
855607	1077.67	1137.83	1304.28	2610.49	2600.85	2706.09	1173.26	2639.15	-1.16905	4.8434e-44	8.68443e-43	DMA2	NC_001146.8	408341	409909	+	1569	protein_coding	ubiquitin-conjugating protein DMA2 && P53924.1 RecName: Full=E3 ubiquitin-protein ligase DMA2; AltName: Full=Checkpoint forkhead associated with RING domains-containing protein 1; AltName: Full=Defective in mitotic arrest protein 2 && PF00498:FHA domain|PF17123:RING-like zinc finger	FHA	949	1013	1223	2962	2717	3133	36.1248	38.2141	44.111	90.0685	88.9664	91.7777
855491	663.182	637.991	573.754	174.503	173.263	201.251	624.976	183.005	1.77037	1.26905e-43	2.26235e-42	ELA1	NC_001146.8	217523	218662	-	1140	protein_coding	elongin A && P53861.1 RecName: Full=Elongin-A && PF06881:RNA polymerase II transcription factor SIII (Elongin) subunit A	Elongin_A	584	568	538	198	181	233	30.5964	29.4904	26.7067	8.2865	8.15705	9.39401
852635	1487.62	1428.74	1357.6	3073.19	2888.03	2809.74	1424.65	2923.65	-1.03743	1.59022e-43	2.81865e-42	MNT2	NC_001139.9	12481	14157	-	1677	protein_coding	alpha-1%2C3-mannosyltransferase MNT2 && P53059.1 RecName: Full=Alpha-1,3-mannosyltransferase MNT2 && PF11051:Mannosyltransferase putative	-	1310	1272	1273	3487	3017	3253	46.6553	44.8944	42.9575	99.2042	92.4275	89.1561
853311	75817.4	80798	88934.1	33179.3	25044.6	34657.5	81849.8	30960.5	1.40252	1.94077e-43	3.43018e-42	URA2	NC_001142.9	165723	172367	-	6645	protein_coding	bifunctional carbamoylphosphate synthetase/aspartate transcarbamylase && P07259.5 RecName: Full=Protein URA2; Includes: RecName: Full=Glutamine-dependent carbamoyl-phosphate synthase; Includes: RecName: Full=Aspartate carbamoyltransferase && PF00117:Glutamine amidotransferase class-I|PF02786:Carbamoyl-phosphate synthase L chain, ATP binding domain|PF00185:Aspartate/ornithine carbamoyltransferase,…	CPSase_L_D2	66765	71934	83392	37647	26163	40125	600.09	640.733	710.187	270.3	202.279	277.536
851014	3309.1	3678.56	3793.39	1597.85	1439.71	1724.88	3593.68	1587.48	1.17835	3.01867e-43	5.32008e-42	STT4	NC_001144.5	738161	743863	-	5703	protein_coding	1-phosphatidylinositol 4-kinase STT4 && P37297.1 RecName: Full=Phosphatidylinositol 4-kinase STT4; Short=PI4-kinase; Short=PtdIns-4-kinase && PF00454:Phosphatidylinositol 3- and 4-kinase|PF00613:Phosphoinositide 3-kinase family, accessory domain (PIK domain)	PI3Ka	2914	3275	3557	1813	1504	1997	30.5175	33.9896	35.2959	15.1672	13.5489	16.0944
850648	3228.47	3109.08	2881.57	1425.99	1541.18	1521.04	3073.04	1496.07	1.03848	4.9669e-43	8.70403e-42	YEH1	NC_001144.5	125534	127255	+	1722	protein_coding	sterol esterase && Q07804.1 RecName: Full=Sterol esterase 1; AltName: Full=Steryl ester hydrolase 1 && PF04083:Partial alpha/beta-hydrolase lipase region	-	2843	2768	2702	1618	1610	1761	98.6066	95.1416	88.7964	44.8287	48.0343	47.0031
853839	20262.3	19290.2	19460.7	9849.72	7598.66	7714.9	19671.1	8387.76	1.22966	5.84571e-43	1.01864e-41	MAE1	NC_001143.9	382716	384725	-	2010	protein_coding	malate dehydrogenase (oxaloacetate-decarboxylating) && P36013.1 RecName: Full=NAD-dependent malic enzyme, mitochondrial; Short=NAD-ME; Flags: Precursor && PF03949:Malic enzyme, NAD binding domain|PF00390:Malic enzyme, N-terminal domain	Malic_M	17843	17174	18248	11176	7938	8932	530.193	505.723	513.763	265.278	202.896	204.246
854027	1233.25	1226.56	1180.57	513.814	541.804	505.287	1213.46	520.302	1.22212	9.19417e-43	1.59762e-41	SMF1	NC_001147.6	89692	91419	-	1728	protein_coding	divalent metal ion transporter SMF1 && P38925.2 RecName: Full=Manganese transporter SMF1 && PF01566:Natural resistance-associated macrophage protein	-	1086	1092	1107	583	566	585	37.536	37.4039	36.2533	16.0967	16.828	15.5601
851172	2223.48	2162.21	2341.94	1098.13	1124.77	1108.18	2242.54	1110.36	1.01436	3.46942e-42	5.92869e-41	LEU3	NC_001144.5	1036093	1038753	+	2661	protein_coding	leucine-responsive transcriptional regulator LEU3 && P08638.1 RecName: Full=Regulatory protein LEU3 && PF00172:Fungal Zn(2)-Cys(6) binuclear cluster domain	Zn_clus	1958	1925	2196	1246	1175	1283	43.9471	42.8177	46.7015	22.34	22.6857	22.1606
852200	372.472	370.664	354.064	896.31	1005.11	1020.07	365.733	973.833	-1.41307	4.83226e-42	8.2348e-41	ATG8	NC_001134.8	80378	80731	-	354	protein_coding	ubiquitin-like protein ATG8 && P38182.1 RecName: Full=Autophagy-related protein 8; AltName: Full=Autophagy-related ubiquitin-like modifier ATG8; AltName: Full=Cytoplasm to vacuole targeting protein 5; Flags: Precursor >A6ZKM4.1 RecName: Full=Autophagy-related protein 8; AltName: Full=Autophagy-related ubiquitin-like modifier ATG8; AltName: Full=Cytoplasm to vacuole targeting protein 5; Flags: Pre…	-	328	330	332	1017	1050	1181	55.3392	55.1758	53.0735	137.066	152.386	153.337
855692	4561.65	4498.51	4790.53	2218.3	2395.04	1984.87	4616.9	2199.41	1.07027	5.41171e-42	9.19694e-41	NCE103	NC_001146.8	559814	560479	+	666	protein_coding	carbonate dehydratase NCE103 && P53615.1 RecName: Full=Carbonic anhydrase; AltName: Full=Carbonate dehydratase; AltName: Full=Non-classical export protein 3 && PF00484:Carbonic anhydrase	-	4017	4005	4492	2517	2502	2298	360.238	355.931	381.688	180.31	193.007	158.59
853611	267.998	233.631	251.684	34.3718	33.5038	33.6858	251.104	33.8538	2.89062	5.99427e-42	1.01591e-40	YJR146W	NC_001142.9	703885	704238	+	354	protein_coding	uncharacterized protein && P47174.1 RecName: Full=Uncharacterized protein YJR146W && -	-	236	208	236	39	35	39	39.8172	34.7775	37.727	5.25621	5.07953	5.06362
853104	7122.4	6732.6	6874.39	3164.85	2454.39	2207.71	6909.8	2608.99	1.40511	1.30601e-41	2.20136e-40	HIP1	NC_001139.9	880420	882231	+	1812	protein_coding	histidine permease && P06775.2 RecName: Full=Histidine permease && PF00324:Amino acid permease	AA_permease	6272	5994	6446	3591	2564	2556	206.733	195.793	201.315	94.5514	72.6974	64.834
855204	1103.79	1089.53	1164.57	425.681	458.524	487.148	1119.3	457.118	1.29199	3.10935e-41	5.1985e-40	CEP3	NC_001145.3	597332	599158	-	1827	protein_coding	Cep3p && P40969.1 RecName: Full=Centromere DNA-binding protein complex CBF3 subunit B; Short=Centromere protein 3 && PF16846:Centromere DNA-binding protein complex CBF3 subunit B|PF00172:Fungal Zn(2)-Cys(6) binuclear cluster domain	Zn_clus	972	970	1092	483	479	564	31.7753	31.4247	33.8242	12.613	13.4696	14.1886
852532	1393.36	1340.01	1281.88	2560.26	2780.82	2714.73	1338.42	2685.27	-1.00466	4.41797e-41	7.36646e-40	SWC5	NC_001134.8	682179	683090	-	912	protein_coding	Swc5p && P38326.1 RecName: Full=SWR1-complex protein 5 && PF07572:Bucentaur or craniofacial development	-	1227	1193	1202	2905	2905	3143	80.3548	77.4254	74.5852	151.972	163.648	158.398
855183	1379.74	1290.58	1401.33	2735.64	2922.49	2632.67	1357.22	2763.6	-1.02554	6.13745e-41	1.0206e-39	YIM1	NC_001145.3	563096	564193	+	1098	protein_coding	Yim1p && P28625.2 RecName: Full=Protein YIM1 && PF13602:Zinc-binding dehydrogenase	-	1215	1149	1314	3104	3053	3048	66.0901	61.9377	67.723	134.875	142.851	127.589
856779	1857.82	1903.86	1736.19	493.544	690.178	700.491	1832.63	628.071	1.54523	1.62517e-40	2.68087e-39	PIC2	NC_001137.3	258737	259639	-	903	protein_coding	Cu/Pi carrier && P40035.1 RecName: Full=Mitochondrial phosphate carrier protein 2; AltName: Full=Phosphate transport protein 2; Short=PTP 2; AltName: Full=Pi carrier isoform 2; AltName: Full=mPic 2 && PF00153:Mitochondrial carrier protein	Mito_carr	1636	1695	1628	560	721	811	108.208	111.101	102.026	29.5877	41.021	41.2794
5142379	4161.92	4135.71	3521.44	1721.23	1836.01	1919.23	3939.69	1825.49	1.10961	1.74412e-40	2.86945e-39	MIN8	NC_001148.4	582373	582734	-	219	protein_coding	Min8p && A5Z2X5.1 RecName: Full=UPF0495 protein YPR010C-A && -	-	3665	3682	3302	1953	1918	2222	999.522	995.124	853.25	425.47	449.949	466.337
9164945	267.998	248.232	345.532	44.0664	23.9313	32.822	287.254	33.6066	3.09036	3.41041e-40	5.59597e-39	RDN5-1	NC_001144.5	459676	459796	+	121	rRNA	5S ribosomal RNA && P0CY04.1 RecName: Full=Uncharacterized protein YLR157C-C >P0CY05.1 RecName: Full=Uncharacterized protein YLR159C-A >P0CY03.1 RecName: Full=Uncharacterized protein YLR156C-A >P0CY02.1 RecName: Full=Uncharacterized protein YLR154C-H && -	-	236	221	324	50	25	38	116.49	108.105	151.532	19.7149	10.6148	14.4344
854072	1087.89	1095.14	1110.18	2287.05	2943.55	2941.03	1097.74	2723.87	-1.31096	3.99876e-40	6.52673e-39	ATG19	NC_001147.6	168727	169974	+	1248	protein_coding	Atg19p && P35193.1 RecName: Full=Autophagy-related protein 19; AltName: Full=Cytoplasm-to-vacuole targeting protein 19 && PF12744:Autophagy protein Atg19, Atg8-binding	-	958	975	1041	2595	3075	3405	45.8472	46.2411	47.2041	99.205	126.587	125.401
850987	434.93	503.204	394.59	82.8448	97.6397	114.013	444.241	98.166	2.17693	7.06223e-40	1.14966e-38	RSO55	NC_001144.5	704493	704960	-	468	protein_coding	Rso55p && Q05863.1 RecName: Full=Uncharacterized peptide chain release factor-like protein YLR281C, mitochondrial; Flags: Precursor && PF00472:RF-1 domain	-	383	448	370	94	102	132	48.8782	56.6591	44.7403	9.58281	11.1973	12.9637
856804	11111.7	11631	12027.5	6350.85	5687.99	5243.75	11590.1	5760.86	1.00857	7.08654e-40	1.15059e-38	ALD5	NC_001137.3	304030	305592	+	1563	protein_coding	aldehyde dehydrogenase (NAD(P)(+)) ALD5 && A6ZR27.1 RecName: Full=Aldehyde dehydrogenase 5, mitochondrial; Flags: Precursor >P40047.4 RecName: Full=Aldehyde dehydrogenase 5, mitochondrial; Flags: Precursor && PF00171:Aldehyde dehydrogenase family	Aldedh	9785	10355	11278	7206	5942	6071	373.907	392.129	408.335	219.961	195.314	178.526
851035	967.519	874.991	507.634	8481.02	10178.5	10683.6	783.382	9781.02	-3.64245	8.89198e-40	1.43244e-38	RPL38	NC_001144.5	781143	781379	-	237	protein_coding	ribosomal 60S subunit protein L38 && P49167.1 RecName: Full=60S ribosomal protein L38 && PF01781:Ribosomal L38e protein family	-	852	779	476	9623	10633	12369	214.711	194.548	113.658	1937.19	2304.98	2398.76
853796	5338.39	5388.1	5155.26	2851.1	2512.79	2335.55	5293.92	2566.48	1.04451	1.00513e-39	1.61499e-38	NUP100	NC_001143.9	310199	313078	+	2880	protein_coding	FG-nucleoporin NUP100 && Q02629.1 RecName: Full=Nucleoporin NUP100/NSP100; AltName: Full=Nuclear pore protein NUP100/NSP100 && PF13634:Nucleoporin FG repeat region|PF04096:Nucleoporin autopeptidase	-	4701	4797	4834	3235	2625	2704	97.49	98.5859	94.9855	53.5911	46.827	43.1533
856081	3079.71	2733.93	2557.37	1232.98	1334.41	1280.92	2790.33	1282.77	1.12118	1.09509e-39	1.75499e-38	SKS1	NC_001148.4	500675	502183	-	1509	protein_coding	putative serine/threonine protein kinase SKS1 && Q12505.1 RecName: Full=Serine/threonine-protein kinase SKS1; AltName: Full=Suppressor kinase of SNF3 && PF00069:Protein kinase domain	Pkinase	2712	2434	2398	1399	1394	1483	107.34	95.4705	89.9297	44.2323	47.4605	45.1702
851954	2032.7	1983.61	1968.68	1003.83	1009.9	902.606	1995	972.113	1.03757	1.03047e-38	1.63868e-37	YPQ2	NC_001136.10	1181801	1182754	+	954	protein_coding	Ypq2p && Q06328.1 RecName: Full=Probable vacuolar amino acid transporter YPQ2; AltName: Full=PQ-loop repeat-containing protein 2 && PF04193:PQ loop repeat	-	1790	1766	1846	1139	1055	1045	112.064	109.567	109.503	56.9621	56.815	50.3463
855672	2601.63	2899.04	3049	1409.24	1258.79	1191.96	2849.89	1286.66	1.14741	1.94941e-38	3.09206e-37	YNL054W-B	NC_001146.8	519456	524706	+	5251	protein_coding	gag-pol fusion protein && Q99337.1 RecName: Full=Transposon Ty1-NL2 Gag-Pol polyprotein; AltName: Full=Gag-Pol-p199; AltName: Full=TY1A-TY1B; AltName: Full=Transposon Ty1 TYA-TYB polyprotein; AltName: Full=p190; Contains: RecName: Full=Capsid protein; Short=CA; AltName: Full=Gag-p45; AltName: Full=p54; Contains: RecName: Full=Ty1 protease; Short=PR; AltName: Full=Pol-p20; AltName: Full=p23; Conta…	RVT_2	2291	2581	2859	1599	1315	1380	26.0583	29.0927	30.8117	14.5284	12.866	12.0792
853966	455.37	416.716	414.852	980.918	1128.6	1149.63	428.979	1086.38	-1.34077	6.5078e-38	1.02176e-36	SRL3	NC_001143.9	611525	612265	+	741	protein_coding	DNA-binding protein SRL3 && P36167.2 RecName: Full=Protein SRL3; AltName: Full=RAD53 lethality suppressor protein 3 && -	-	401	371	389	1113	1179	1331	32.3213	29.6342	29.7081	71.6618	81.7438	82.5581
855166	1643.19	1756.72	1568.76	793.195	789.733	794.639	1656.23	792.522	1.06316	1.06233e-37	1.64701e-36	GID8	NC_001145.3	538689	540056	-	1368	protein_coding	glucose-induced degradation complex subunit GID8 && P40208.1 RecName: Full=Glucose-induced degradation protein 8; AltName: Full=Dosage-dependent cell cycle regulator 1 && PF10607:CTLH/CRA C-terminal to LisH motif domain	-	1447	1564	1471	900	825	920	63.1749	67.6688	60.8513	31.3883	30.9833	30.9102
855993	6395.62	6101.35	5334.42	2785.88	3089.05	2775.19	5943.8	2883.37	1.04372	1.12544e-37	1.74049e-36	CAR1	NC_001148.4	339944	340945	+	1002	protein_coding	arginase && P00812.1 RecName: Full=Arginase && PF00491:Arginase family	-	5632	5432	5002	3161	3227	3213	335.705	320.87	282.501	150.511	165.459	147.381
856718	4482.16	4198.61	4018.41	2171.59	2084.89	1794.85	4233.06	2017.11	1.06954	1.54793e-37	2.3879e-36	MNN1	NC_001137.3	153520	155808	+	2289	protein_coding	alpha-1%2C3-mannosyltransferase MNN1 && P39106.1 RecName: Full=Alpha-1,3-mannosyltransferase MNN1 && PF11051:Mannosyltransferase putative	-	3947	3738	3768	2464	2178	2078	102.987	96.6565	93.1555	51.3577	48.8845	41.7253
852515	1238.92	1438.85	1350.14	2741.81	3446.11	3073.18	1342.64	3087.03	-1.20086	2.413e-37	3.71314e-36	SDS24	NC_001134.8	651415	652998	+	1584	protein_coding	Sds24p && P38314.1 RecName: Full=Protein SDS24 >A6ZLF4.1 RecName: Full=Protein SDS24 && PF00571:CBS domain	CBS	1091	1281	1266	3111	3600	3558	41.1369	47.8665	45.2295	93.7035	116.763	103.241
853931	15036.3	15280.3	12245.1	5406.06	6269.04	6739.75	14187.2	6138.28	1.20864	5.17065e-37	7.89769e-36	RPS21A	NC_001143.9	551657	552242	+	264	protein_coding	ribosomal 40S subunit protein S21A && P0C0V8.1 RecName: Full=40S ribosomal protein S21-A; AltName: Full=S26; AltName: Full=YS25 && PF01249:Ribosomal protein S21e	Ribosomal_S21e	13241	13604	11482	6134	6549	7803	2995.57	3050	2461.26	1108.54	1274.47	1358.49
853647	1611.4	1493.89	1509.04	668.046	621.256	747.997	1538.11	679.1	1.17848	5.2887e-37	8.0581e-36	PXA2	NC_001143.9	86225	88786	-	2562	protein_coding	ATP-binding cassette long-chain fatty acid transporter PXA2 && P34230.1 RecName: Full=Peroxisomal long-chain fatty acid import protein 1; AltName: Full=Peroxisomal ABC transporter 2 && PF00005:ABC transporter|PF06472:ABC transporter transmembrane region 2	ABC_tran	1419	1330	1415	758	649	866	33.08	30.7263	31.2551	14.1157	13.0144	15.536
851318	782.419	870.498	858.499	1682.45	1740.28	1803.48	837.139	1742.07	-1.05707	5.74379e-37	8.73e-36	CWC2	NC_001136.10	86207	87226	-	1020	protein_coding	Cwc2p && Q12046.1 RecName: Full=Pre-mRNA-splicing factor CWC2; AltName: Full=Complexed with CEF1 protein 2; AltName: Full=PRP19-associated complex protein 40; AltName: Full=Synthetic lethal with CLF1 protein 3 && PF16131:Torus domain|PF00076:RNA recognition motif. (a.k.a. RRM, RBD, or RNP domain)	RRM_1	689	775	805	1909	1818	2088	40.3442	44.9717	44.6621	89.2929	91.5699	94.0871
854468	3042.24	2968.68	2240.63	6202.79	6728.52	7101.65	2750.51	6677.65	-1.27992	1.05818e-36	1.60439e-35	RPS10A	NC_001147.6	867098	867852	+	318	protein_coding	ribosomal 40S subunit protein S10A && Q08745.1 RecName: Full=40S ribosomal protein S10-A && PF03501:Plectin/S10 domain	-	2679	2643	2101	7038	7029	8222	503.162	491.935	373.889	1055.93	1135.6	1188.37
854233	1503.52	1500.63	1474.91	747.366	748.571	717.766	1493.02	737.901	1.01688	2.11753e-36	3.17168e-35	ALG8	NC_001147.6	451729	453462	-	1734	protein_coding	dolichyl-P-Glc:Glc1Man(9)GlcNAc(2)-PP-dolichol alpha-1%2C3-glucosyltransferase && P40351.1 RecName: Full=Dolichyl pyrophosphate Glc1Man9GlcNAc2 alpha-1,3-glucosyltransferase; AltName: Full=Asparagine-linked glycosylation protein 8; AltName: Full=Dolichyl-P-Glc:Glc1Man9GlcNAc2-PP-dolichyl alpha-1,3-glucosyltransferase; AltName: Full=Dolichyl-P-Glc:Glc1Man9GlcNAc2-PP-dolichyl glucosyltransferase &&…	-	1324	1336	1383	848	782	831	45.6038	45.6032	45.1353	23.3323	23.1695	22.0268
855732	10007.9	10221.3	9537.33	3869.03	5091.62	4759.19	9922.2	4573.28	1.11755	7.79789e-36	1.15126e-34	CIT1	NC_001146.8	629622	631061	-	1440	protein_coding	citrate (Si)-synthase CIT1 && P00890.2 RecName: Full=Citrate synthase, mitochondrial; Flags: Precursor && PF00285:Citrate synthase	Citrate_synt	8813	9100	8943	4390	5319	5510	365.53	374.039	351.45	145.45	189.77	175.869
855583	1802.18	1966.76	2116.92	958.003	936.192	944.065	1961.95	946.087	1.05245	1.19345e-35	1.74532e-34	THO2	NC_001146.8	360924	365717	-	4794	protein_coding	Tho2p && P53552.1 RecName: Full=THO complex subunit 2; AltName: Full=Low dye-binding protein 5; AltName: Full=THO complex subunit RLR1; AltName: Full=Zinc-regulated gene 13 protein && PF16134:THO complex subunit 2 N-terminus|PF11732:Transcription- and export-related complex subunit|PF11262:Transcription factor/nuclear export subunit protein 2	-	1587	1751	1985	1087	978	1093	19.7716	21.6185	23.4318	10.8179	10.4809	10.4791
852902	768.792	872.745	789.179	1640.15	1735.5	1671.33	810.239	1682.33	-1.05398	1.42175e-35	2.07429e-34	UGA1	NC_001139.9	525229	526644	+	1416	protein_coding	4-aminobutyrate transaminase && P17649.2 RecName: Full=4-aminobutyrate aminotransferase; AltName: Full=GABA aminotransferase; Short=GABA-AT; AltName: Full=Gamma-amino-N-butyrate transaminase; Short=GABA transaminase && PF00202:Aminotransferase class-III	Aminotran_3	677	777	740	1861	1813	1935	28.5554	32.4785	29.5741	62.7038	65.78	62.8084
851329	4406.07	3955.99	3996.02	2212.13	1912.59	1805.21	4119.36	1976.64	1.05927	6.46474e-35	9.23577e-34	GGC1	NC_001136.10	103649	104551	-	903	protein_coding	Ggc1p && P38988.1 RecName: Full=Mitochondrial GTP/GDP carrier protein 1 && PF00153:Mitochondrial carrier protein	Mito_carr	3880	3522	3747	2510	1998	2090	256.629	230.855	234.822	132.616	113.675	106.38
850969	1461.5	1555.66	1683.94	727.095	582.009	555.383	1567.03	621.496	1.33416	6.48675e-35	9.24587e-34	RPS28B	NC_001144.5	673131	673334	+	204	protein_coding	ribosomal 40S subunit protein S28B && P0C0X0.1 RecName: Full=40S ribosomal protein S28-B; AltName: Full=S33; AltName: Full=YS27 && PF01200:Ribosomal protein S28e	-	1287	1385	1579	825	608	643	376.8	401.844	438.021	192.946	153.12	144.871
854548	215.761	187.578	227.156	581.676	697.836	761.817	210.165	680.443	-1.69433	7.00727e-35	9.96482e-34	YOR365C	NC_001147.6	1023461	1025572	-	2112	protein_coding	putative flavin adenine dinucleotide transporter && Q08844.1 RecName: Full=Uncharacterized membrane protein YOR365C; Flags: Precursor && PF14558:ML-like domain|PF06011:Transient receptor potential (TRP) ion channel	-	190	167	213	660	729	882	5.37306	4.68016	5.70728	14.9094	17.7334	19.1944
850616	4297.06	3899.83	3682.48	0	0	0	3959.79	0	14.546	7.25917e-35	1.02994e-33	IRC7	NC_001138.5	264204	265226	+	1023	protein_coding	cysteine-S-conjugate beta-lyase IRC7 && P43623.1 RecName: Full=Putative cystathionine beta-lyase; Short=CBL; AltName: Full=Beta-cystathionase; AltName: Full=Cysteine lyase; AltName: Full=Increased recombination centers protein 7 && PF01053:Cys/Met metabolism PLP-dependent enzyme	Cys_Met_Meta_PP	3784	3472	3453	0	0	0	220.921	200.882	191.014	0	0	0
855203	1353.62	1430.99	1397.06	635.437	681.563	699.628	1393.89	672.209	1.05221	1.60503e-34	2.26167e-33	MLH1	NC_001145.3	594886	597195	+	2310	protein_coding	mismatch repair ATPase MLH1 && P38920.2 RecName: Full=DNA mismatch repair protein MLH1; AltName: Full=MutL protein homolog 1; AltName: Full=Post meiotic segregation protein 2 && PF16413:DNA mismatch repair protein Mlh1 C-terminus|PF13589:Histidine kinase-, DNA gyrase B-, and HSP90-like ATPase|PF01119:DNA mismatch repair protein, C-terminal domain	-	1192	1274	1310	721	712	810	30.8196	32.6434	32.0924	14.8914	15.8353	16.1166
856444	707.47	690.783	713.46	264.398	272.817	295.398	703.904	277.538	1.34232	3.17227e-34	4.42972e-33	YHK8	NC_001140.6	204607	206151	+	1545	protein_coding	Yhk8p && P38776.1 RecName: Full=Probable drug/proton antiporter YHK8 && PF07690:Major Facilitator Superfamily	MFS_1	623	615	669	300	285	342	24.0836	23.5605	24.5042	9.26411	9.4771	10.1741
852931	1618.21	1422	1446.12	698.893	723.682	714.311	1495.44	712.295	1.06998	3.68373e-34	5.13233e-33	KSS1	NC_001139.9	575398	576504	+	1107	protein_coding	mitogen-activated serine/threonine-protein kinase KSS1 && P14681.1 RecName: Full=Mitogen-activated protein kinase KSS1; Short=MAP kinase KSS1; AltName: Full=Kinase suppressor of SST2 && PF00069:Protein kinase domain	Pkinase	1425	1266	1356	793	756	827	76.8829	67.6899	69.3195	34.1772	35.086	34.3366
856788	1412.67	1479.29	1533.57	731.502	637.53	714.311	1475.17	694.448	1.08634	4.21027e-34	5.85275e-33	FCY21	NC_001137.3	274567	276153	+	1587	protein_coding	purine-cytosine permease && P40039.2 RecName: Full=Purine-cytosine permease FCY21; Short=PCP FCY21; AltName: Full=Cytosine/purine transport protein FCY21; AltName: Full=Fluorocytosine resistance protein 21 && PF02133:Permease for cytosine/purines, uracil, thiamine, allantoin	-	1244	1317	1438	830	666	827	46.8172	49.1187	51.2773	24.9524	21.5604	23.9513
856334	706.335	744.697	685.733	247.653	146.46	202.978	712.255	199.03	1.8366	4.67154e-34	6.47941e-33	YPR204W	NC_001148.4	944603	947701	+	3099	protein_coding	Y' element ATP-dependent helicase && Q08995.1 RecName: Full=Y' element ATP-dependent helicase YPR204W && PF00271:Helicase conserved C-terminal domain	Helicase_C	622	663	643	281	153	235	11.9876	12.6628	11.7417	4.32609	2.53647	3.48535
853123	1513.74	1651.14	1784.18	3103.16	3617.45	3466.18	1649.69	3395.6	-1.04104	4.97783e-34	6.87341e-33	TRX2	NC_001139.9	912913	913227	-	315	protein_coding	thioredoxin TRX2 && P22803.3 RecName: Full=Thioredoxin-2; AltName: Full=Thioredoxin II; Short=TR-II; AltName: Full=Thioredoxin-1 && PF00085:Thioredoxin	-	1333	1470	1673	3521	3779	4013	252.745	276.213	300.558	533.294	616.347	585.543
852587	271.405	243.74	249.551	675.978	1035.75	980.342	254.899	897.356	-1.81559	5.32242e-34	7.33285e-33	YBR284W	NC_001134.8	771239	773632	+	2394	protein_coding	metallo-dependent hydrolase superfamily protein && P38150.1 RecName: Full=Inactive deaminase YBR284W && PF00962:Adenosine/AMP deaminase	-	239	217	234	767	1082	1135	5.96261	5.36504	5.5314	15.2856	23.22	21.7907
852891	1016.35	1096.27	844.635	193.011	283.347	325.629	985.75	267.329	1.88241	7.67824e-34	1.05083e-32	STF2	NC_001139.9	508110	508364	-	255	protein_coding	ATPase-stabilizing factor family protein && P16965.2 RecName: Full=ATPase-stabilizing factor 15 kDa protein && -	-	895	976	792	219	296	377	209.626	226.541	175.763	40.9746	59.6363	67.9518
851868	203.27	210.043	206.893	564.931	602.111	558.838	206.735	575.294	-1.47609	1.22537e-33	1.66963e-32	BSC2	NC_001136.10	1012252	1012959	+	708	protein_coding	Bsc2p && Q05611.1 RecName: Full=Bypass of stop codon protein 2 && -	-	179	187	194	641	629	647	15.1002	15.6331	15.5064	43.1952	45.6432	42.0021
850447	746.08	766.039	759.318	1452.43	1526.82	1594.46	757.146	1524.57	-1.00977	1.66293e-33	2.2559e-32	CSM1	NC_001135.5	263392	263964	+	573	protein_coding	Csm1p && P25651.1 RecName: Full=Monopolin complex subunit CSM1; AltName: Full=Chromosome segregation in meiosis protein 1 && PF12539:Chromosome segregation protein Csm1/Pcs1	-	657	682	712	1648	1595	1846	68.4815	70.4478	70.3183	137.219	143.01	148.073
854185	4508.28	5092.7	5035.82	9071.51	11123.3	12123.4	4878.93	10772.7	-1.1427	2.28712e-33	3.08239e-32	HSP10	NC_001147.6	370524	370844	-	321	protein_coding	Hsp10p && P38910.1 RecName: Full=10 kDa heat shock protein, mitochondrial; Short=HSP10; AltName: Full=10 kDa chaperonin && PF00166:Chaperonin 10 Kd subunit	-	3970	4534	4722	10293	11620	14036	738.665	836.015	832.462	1529.85	1859.77	2009.73
851322	1808.99	2082.46	1854.57	889.26	970.653	954.43	1915.34	938.114	1.02992	5.13076e-33	6.84027e-32	HEM3	NC_001136.10	92762	93745	-	984	protein_coding	hydroxymethylbilane synthase && P28789.1 RecName: Full=Porphobilinogen deaminase; Short=PBG; AltName: Full=Hydroxymethylbilane synthase; Short=HMBS; AltName: Full=Pre-uroporphyrinogen synthase && PF01379:Porphobilinogen deaminase, dipyromethane cofactor binding domain|PF03900:Porphobilinogen deaminase, C-terminal domain	-	1593	1854	1739	1009	1014	1105	96.6903	111.52	100.011	48.9223	52.9422	51.6139
856360	2695.88	2793.46	2302.48	1270.87	1091.27	1238.6	2597.27	1200.25	1.11299	5.19591e-33	6.91224e-32	SNF6	NC_001140.6	54851	55849	+	999	protein_coding	Snf6p && P18888.1 RecName: Full=Transcription regulatory protein SNF6; AltName: Full=SWI/SNF complex component SNF6 && -	-	2374	2487	2159	1442	1140	1434	141.931	147.349	122.301	68.8669	58.6271	65.9756
852649	1265.04	1231.05	1314.94	640.725	582.009	557.111	1270.35	593.282	1.09852	5.69428e-33	7.55898e-32	COG1	NC_001139.9	79112	80365	-	1254	protein_coding	Golgi transport complex subunit COG1 && P53079.1 RecName: Full=Conserved oligomeric Golgi complex subunit 1; Short=COG complex subunit 1; AltName: Full=Complexed with DOR1 protein 3; AltName: Full=Component of oligomeric Golgi complex 1; AltName: Full=Protein SEC36 && -	-	1114	1096	1233	727	608	645	53.0579	51.731	55.6428	27.6597	24.9095	23.6408
850382	146.491	160.621	164.235	460.934	521.702	602.889	157.115	528.509	-1.74977	6.00759e-33	7.9578e-32	PET18	NC_001135.5	154012	154659	-	648	protein_coding	Pet18p && P25362.1 RecName: Full=Protein PET18 && PF03070:TENA/THI-4/PQQC family	-	129	143	154	523	545	698	11.8899	13.0617	13.449	38.5068	43.2096	49.5086
850660	1244.6	1208.59	1487.71	526.153	364.713	482.829	1313.63	457.898	1.51934	1.12839e-32	1.482e-31	YLL066C	NC_001144.5	6120	9836	-	3618	protein_coding	Y' element ATP-dependent helicase && Q99208.2 RecName: Full=Y' element ATP-dependent helicase YLL066C && PF00270:DEAD/DEAH box helicase|PF00271:Helicase conserved C-terminal domain	Helicase_C	1096	1076	1395	597	381	559	18.0927	17.6028	21.8197	7.87257	5.41023	7.10139
851943	641.606	594.185	622.812	1284.09	1697.21	1662.7	619.534	1548	-1.32093	1.32042e-32	1.73054e-31	HXT7	NC_001136.10	1154216	1155928	-	1713	protein_coding	hexose transporter HXT7 && P39004.1 RecName: Full=High-affinity hexose transporter HXT6 && PF00083:Sugar (and other) transporter	Sugar_tr	565	529	584	1457	1773	1925	19.6994	18.2783	19.293	40.5801	53.1754	51.6503
851161	1439.92	1510.74	1624.22	717.401	604.026	732.45	1524.96	684.625	1.1546	1.4975e-32	1.95847e-31	SEC39	NC_001144.5	1015568	1017697	-	2130	protein_coding	Sec39p && Q12745.1 RecName: Full=Protein transport protein SEC39; AltName: Full=Dependent on SLY1-20 protein 3 && PF08314:Secretory pathway protein Sec39	-	1268	1345	1523	814	631	848	35.5551	37.3749	40.4635	18.2329	15.2198	18.2985
855797	530.319	521.176	505.501	176.266	183.792	194.341	518.999	184.8	1.48933	1.73335e-32	2.26214e-31	FRE4	NC_001146.8	739951	742110	+	2160	protein_coding	ferric-chelate reductase && P53746.1 RecName: Full=Ferric reductase transmembrane component 4; AltName: Full=Ferric-chelate reductase 4; Flags: Precursor && PF01794:Ferric reductase like transmembrane component|PF08030:Ferric reductase NAD binding domain|PF08022:FAD-binding domain	FAD_binding_8	467	464	474	200	192	225	12.9129	12.7146	12.4185	4.41761	4.56674	4.78772
852664	388.37	436.934	404.188	95.1834	122.528	126.969	409.831	114.894	1.83536	2.82214e-32	3.67532e-31	SIP2	NC_001139.9	97338	98585	+	1248	protein_coding	Sip2p && P34164.3 RecName: Full=SNF1 protein kinase subunit beta-2; AltName: Full=Protein SPM2; AltName: Full=SNF1-interacting protein 2 && PF16561:Glycogen recognition site of AMP-activated protein kinase|PF04739:5'-AMP-activated protein kinase beta subunit, interaction domain	-	342	389	379	108	128	147	16.3672	18.449	17.1857	4.12876	5.26932	5.4138
9164879	332.727	342.583	322.07	71.3876	69.8794	97.6024	332.46	79.6231	2.05871	3.43919e-32	4.4695e-31	snR84	NC_001136.10	1492477	1493026	-	550	snoRNA	SNR84 && - && -	-	293	305	302	81	73	113	31.8176	32.8227	31.0733	7.02641	6.81898	9.44312
852521	1731.77	1782.56	1682.87	838.143	725.597	598.57	1732.4	720.77	1.26537	1.46689e-31	1.86712e-30	YBR220C	NC_001134.8	662995	664677	-	1683	protein_coding	uncharacterized protein && P38318.1 RecName: Full=Uncharacterized membrane protein YBR220C && PF13000:Acetyl-coenzyme A transporter 1	-	1525	1587	1578	951	758	693	54.1188	55.8124	53.0599	26.9592	23.139	18.9256
852429	483.76	586.323	556.691	1183.62	1607.23	1533.13	542.258	1441.33	-1.40986	1.54742e-31	1.96557e-30	AGP2	NC_001134.8	499652	501442	-	1791	protein_coding	Agp2p && P38090.1 RecName: Full=General amino acid permease AGP2 && PF00324:Amino acid permease	AA_permease	426	522	522	1343	1679	1775	14.2061	17.2509	16.4937	35.776	48.1631	45.5515
853219	1265.04	1383.81	1265.89	651.301	619.342	652.122	1304.91	640.922	1.02528	2.49134e-31	3.13878e-30	PEX2	NC_001142.9	36919	37734	+	816	protein_coding	ubiquitin-protein ligase peroxin 2 && P32800.1 RecName: Full=Peroxisomal biogenesis factor 2; AltName: Full=Peroxin-2; AltName: Full=Peroxisomal protein PAS5; AltName: Full=Protein CRT1 && PF04757:Pex2 / Pex12 amino terminal region	-	1114	1232	1187	739	647	755	81.5375	89.3631	82.3197	43.2081	40.7355	42.5262
850959	1625.02	1573.64	1522.9	664.521	668.162	463.827	1573.85	598.837	1.39495	2.53455e-31	3.18673e-30	YLR256W-A	NC_001144.5	651117	652439	+	1323	protein_coding	gag protein && P0C2I8.1 RecName: Full=Transposon Ty1-LR4 Gag polyprotein; AltName: Full=Gag-p49; AltName: Full=Transposon Ty1 protein A; Short=TY1A; Short=TYA; AltName: Full=p58; Contains: RecName: Full=Capsid protein; Short=CA; AltName: Full=Gag-p45; AltName: Full=p54; Contains: RecName: Full=Gag-p4 && PF01021:TYA transposon protein	-	1431	1401	1428	754	698	537	64.6014	62.6781	61.0818	27.1908	27.1053	18.6558
851182	846.012	831.186	894.758	1922.18	1669.45	1672.2	857.319	1754.61	-1.03315	3.35213e-31	4.19762e-30	YLR460C	NC_001144.5	1059757	1060887	-	1131	protein_coding	uncharacterized protein && P54007.1 RecName: Full=Uncharacterized protein YLR460C && PF00107:Zinc-binding dehydrogenase	ADH_zinc_N	745	740	839	2181	1744	1936	39.342	38.7264	41.98	92.0034	79.2215	78.6761
853605	1271.86	1270.37	1298.95	556.118	420.233	579.568	1280.39	518.64	1.30223	6.82288e-31	8.44126e-30	HIR3	NC_001142.9	690750	695696	-	4947	protein_coding	Hir3p && P47171.1 RecName: Full=Histone transcription regulator 3 && -	-	1120	1131	1218	631	439	671	13.5219	13.5319	13.9331	6.08553	4.55913	6.2342
851944	503.065	493.095	474.574	1051.42	1386.1	1172.09	490.245	1203.21	-1.29495	7.88716e-31	9.68055e-30	HXT6	NC_001136.10	1159608	1161320	-	1713	protein_coding	hexose transporter HXT6 && P39003.2 RecName: Full=High-affinity hexose transporter HXT6 && PF00083:Sugar (and other) transporter	Sugar_tr	443	439	445	1193	1448	1357	15.4457	15.1686	14.701	33.2272	43.4281	36.4101
852856	3848.5	3384.27	3460.66	1869.3	1464.6	1403.57	3564.48	1579.16	1.17435	8.98688e-31	1.10085e-29	SCW11	NC_001139.9	441281	442909	-	1629	protein_coding	putative glucan endo-1%2C3-beta-D-glucosidase && P53189.1 RecName: Full=Probable family 17 glucosidase SCW11; AltName: Full=Soluble cell wall protein 11; Flags: Precursor && -	-	3389	3013	3245	2121	1530	1625	124.255	109.475	112.729	62.1199	48.2536	45.8492
850330	489.438	485.233	511.9	1327.28	1362.17	1031.3	495.523	1240.25	-1.32295	9.49558e-31	1.16086e-29	FUS1	NC_001135.5	71803	73341	+	1539	protein_coding	Fus1p && P11710.3 RecName: Full=Nuclear fusion protein FUS1 && -	-	431	432	480	1506	1423	1194	16.7263	16.6143	17.65	46.6871	47.5035	35.6587
852442	1007.26	1050.21	961.945	415.987	482.455	462.963	1006.47	453.802	1.14961	9.55176e-31	1.16543e-29	ADH5	NC_001134.8	533762	534817	+	1056	protein_coding	alcohol dehydrogenase ADH5 && P38113.1 RecName: Full=Alcohol dehydrogenase 5; AltName: Full=Alcohol dehydrogenase V >Q6XQ67.1 RecName: Full=Alcohol dehydrogenase 5; AltName: Full=Alcohol dehydrogenase V && PF08240:Alcohol dehydrogenase GroES-like domain|PF00107:Zinc-binding dehydrogenase	ADH_N	887	935	902	472	504	536	50.1674	52.4065	48.3377	21.325	24.5203	23.3292
851063	1117.42	1176.02	979.009	2066.71	2291.66	2347.64	1090.81	2235.34	-1.03549	1.43905e-30	1.74892e-29	DIC1	NC_001144.5	826977	827873	-	897	protein_coding	Dic1p && Q06143.1 RecName: Full=Mitochondrial dicarboxylate transporter; AltName: Full=DTP; AltName: Full=Dicarboxylate carrier 1 && PF00153:Mitochondrial carrier protein	Mito_carr	984	1047	918	2345	2394	2718	65.5187	69.0863	57.9153	124.727	137.117	139.27
853326	1114.01	986.19	1089.92	432.732	471.925	511.333	1063.37	471.997	1.17166	1.70763e-30	2.06721e-29	NCA3	NC_001142.9	193860	194873	-	1014	protein_coding	SUN family protein NCA3 && P46955.1 RecName: Full=Beta-glucosidase-like protein NCA3, mitochondrial; Flags: Precursor && PF03856:Beta-glucosidase (SUN family)	-	981	878	1022	491	493	592	57.7821	51.25	57.0369	23.1023	24.9786	26.8339
855235	684.758	659.332	639.875	245.009	272.817	282.442	661.322	266.756	1.30975	2.64237e-30	3.17392e-29	ICY1	NC_001145.3	654034	654417	+	384	protein_coding	Icy1p && Q04329.1 RecName: Full=Interacting with cytoskeleton protein 1 && -	-	603	587	600	278	285	327	93.7882	90.4783	88.4226	34.5402	38.1305	39.1396
853114	4720.63	4864.68	4611.36	2668.66	2134.67	2041.01	4732.23	2281.45	1.05244	8.03883e-30	9.52647e-29	ELP2	NC_001139.9	899904	902270	-	2367	protein_coding	Elongator subunit ELP2 && P42935.1 RecName: Full=Elongator complex protein 2; AltName: Full=Gamma-toxin target 2 && PF00400:WD domain, G-beta repeat	WD40	4157	4331	4324	3028	2230	2363	104.892	108.3	103.379	61.0335	48.4023	45.8844
852637	277.083	261.711	241.02	687.436	661.461	618.436	259.938	655.778	-1.3357	8.31499e-30	9.8349e-29	ZRT1	NC_001139.9	20978	22108	+	1131	protein_coding	high-affinity Zn(2+) transporter ZRT1 && P32804.1 RecName: Full=Zinc-regulated transporter 1; AltName: Full=High-affinity zinc transport protein ZRT1 && PF02535:ZIP Zinc transporter	-	244	233	226	780	691	716	12.8852	12.1936	11.3081	32.9036	31.3888	29.0971
851379	993.638	1096.27	934.217	393.954	474.797	378.317	1008.04	415.689	1.27922	1.05586e-29	1.24648e-28	AIR2	NC_001136.10	144484	145518	-	1035	protein_coding	TRAMP complex RNA-binding subunit && Q12476.1 RecName: Full=Protein AIR2; AltName: Full=Arginine methyltransferase-interacting RING finger protein 2 && -	-	875	976	876	447	496	438	50.4929	55.8145	47.8969	20.6053	24.6207	19.4506
851033	573.471	582.953	534.296	1159.83	1145.83	1122.86	563.573	1142.84	-1.02033	1.12695e-29	1.32283e-28	CWC24	NC_001144.5	778173	778952	-	780	protein_coding	U2-type spliceosomal complex subunit CWC24 && P53769.1 RecName: Full=Pre-mRNA-splicing factor CWC24; AltName: Full=Complexed with CEF1 protein 24 && PF00642:Zinc finger C-x8-C-x5-C-x3-H type (and similar)|PF13920:Zinc finger, C3HC4 type (RING finger)	zf-CCCH	505	519	501	1316	1197	1300	38.6687	39.3831	36.3485	80.4956	78.8422	76.6035
1466466	1737.45	1720.78	1602.89	780.856	771.545	916.426	1687.04	822.942	1.03484	1.1946e-29	1.39693e-28	MCO6	NC_001142.9	181551	181709	-	159	protein_coding	Mco6p && Q3E828.1 RecName: Full=UPF0618 protein YJL127C-B && -	-	1530	1532	1503	886	806	1061	574.72	570.295	534.94	265.857	260.434	306.703
856289	690.436	807.598	781.714	230.908	316.85	284.17	759.916	277.309	1.45589	1.20585e-29	1.40743e-28	GPH1	NC_001148.4	861306	864014	+	2709	protein_coding	glycogen phosphorylase && P06738.4 RecName: Full=Glycogen phosphorylase && PF00343:Carbohydrate phosphorylase	-	608	719	733	262	331	329	13.4047	15.7093	15.3122	4.61427	6.27738	5.58196
852035	696.114	717.74	749.72	1501.78	1533.52	1341.38	721.191	1458.89	-1.01582	2.05226e-29	2.37739e-28	SNX41	NC_001136.10	1320064	1321941	+	1878	protein_coding	Snx41p && Q04053.1 RecName: Full=Sorting nexin-41 && PF00787:PX domain	PX	613	639	703	1704	1602	1553	19.4952	20.1392	21.1838	43.2897	43.8254	38.0081
850664	637.064	693.029	719.859	297.007	238.356	228.89	683.317	254.751	1.42327	2.96379e-29	3.41415e-28	MHT1	NC_001144.5	16639	17613	-	975	protein_coding	S-adenosylmethionine-homocysteine S-methyltransferase MHT1 && Q12525.1 RecName: Full=Homocysteine S-methyltransferase 1; AltName: Full=S-methylmethionine:homocysteine methyltransferase 1; Short=SMM:Hcy S-methyltransferase 1 && PF02574:Homocysteine S-methyltransferase	-	561	617	675	337	249	265	34.3653	37.4557	39.178	16.4906	13.1206	12.4923
9164925	238.473	180.839	197.295	28.2025	35.4183	37.1407	205.536	33.5872	2.61367	4.69775e-29	5.39151e-28	snR30	NC_001144.5	198784	199389	+	606	snoRNA	SNR30 && - && -	-	210	161	185	32	37	43	20.6971	15.725	17.276	2.51935	3.13681	3.26134
855863	3529.4	3282.06	2953.02	1199.49	1670.4	1318.93	3254.83	1396.27	1.22151	5.77766e-29	6.58207e-28	DIP5	NC_001148.4	41043	42869	+	1827	protein_coding	Dip5p && P53388.1 RecName: Full=Dicarboxylic amino acid permease && PF00324:Amino acid permease	AA_permease	3108	2922	2769	1361	1745	1527	101.603	94.6628	85.7685	35.5411	49.07	38.415
856152	966.384	901.949	814.774	1705.37	1767.09	1920.95	894.369	1797.8	-1.00793	8.44962e-29	9.5907e-28	ERV2	NC_001148.4	646448	647038	-	591	protein_coding	flavin-linked sulfhydryl oxidase && Q12284.1 RecName: Full=FAD-linked sulfhydryl oxidase ERV2 && PF04777:Erv1 / Alr family	Evr1_Alr	851	803	764	1935	1846	2224	86.0012	80.4203	73.1559	156.208	160.474	172.961
856729	55.6437	69.6399	66.1204	265.28	319.722	259.985	63.8013	281.662	-2.1405	1.43851e-28	1.615e-27	TIR1	NC_001137.3	175248	176012	+	765	protein_coding	GPI-anchored mannoprotein && P10863.1 RecName: Full=Cold shock-induced protein TIR1; AltName: Full=Serine-rich protein 1; AltName: Full=TIP1-related protein 1; Flags: Precursor && PF00399:Yeast PIR protein repeat|PF00660:Seripauperin and TIP1 family	-	49	62	62	301	334	301	3.82558	4.79698	4.58642	18.7722	22.4308	18.0844
855951	756.3	736.835	742.255	1356.36	1600.52	1553	745.13	1503.3	-1.01236	2.36367e-28	2.64406e-27	RRD2	NC_001148.4	265028	266104	+	1077	protein_coding	peptidylprolyl isomerase RRD2 && Q12461.1 RecName: Full=Serine/threonine-protein phosphatase 2A activator 2; AltName: Full=Peptidyl-prolyl cis-trans isomerase PTPA-2; Short=PPIase PTPA-2; Short=Rotamase PTPA-2; AltName: Full=Phosphotyrosyl phosphatase activator 2 && PF03095:Phosphotyrosyl phosphate activator (PTPA) protein	PTPA	666	656	696	1539	1672	1798	36.9335	36.0517	36.571	68.1764	79.759	76.7315
851104	4448.09	4605.22	3575.83	517.339	736.127	865.465	4209.71	706.31	2.57531	2.54562e-28	2.84246e-27	RPS29A	NC_001144.5	898651	898821	+	171	protein_coding	ribosomal 40S subunit protein S29A && P41057.3 RecName: Full=40S ribosomal protein S29-A; AltName: Full=S36; AltName: Full=YS29 && PF00253:Ribosomal protein S14p/S29e	Ribosomal_S14	3917	4100	3353	587	769	1002	1368.11	1419.14	1109.64	163.777	231.041	269.322
851572	311.151	377.403	329.536	100.471	97.6397	99.3298	339.363	99.147	1.77487	3.098e-28	3.45301e-27	GAL3	NC_001136.10	463434	464996	+	1563	protein_coding	transcriptional regulator GAL3 && P13045.2 RecName: Full=Protein GAL3 && PF00288:GHMP kinases N terminal domain|PF08544:GHMP kinases C terminal|PF10509:Galactokinase galactose-binding signature	GHMP_kinases	274	336	309	114	102	115	10.4702	12.7238	11.1878	3.47982	3.35274	3.38173
855995	650.691	637.991	700.663	276.737	296.748	271.214	663.115	281.566	1.2369	4.23247e-28	4.70055e-27	MCO76	NC_001148.4	345264	347389	-	1974	protein_coding	Mco76p && Q02981.2 RecName: Full=ABC1 family protein YPL109C, mitochondrial; Flags: Precursor && PF03109:ABC1 family	ABC1	573	568	657	314	310	314	17.3368	17.031	18.8348	7.58916	8.06814	7.31109
856780	9016.55	8044.53	7068.48	1299.08	1785.27	2014.24	8043.19	1699.53	2.24262	6.53086e-28	7.22718e-27	YER053C-A	NC_001137.3	260933	261046	-	114	protein_coding	uncharacterized protein && Q3E7B0.1 RecName: Full=Uncharacterized protein YER053C-A && -	-	7940	7162	6628	1474	1865	2332	4159.85	3718.49	3290.19	616.884	840.491	940.207
850845	960.706	971.589	828.638	345.481	395.345	426.686	920.311	389.171	1.24128	8.60215e-28	9.5023e-27	YLR152C	NC_001144.5	442958	444688	-	1731	protein_coding	uncharacterized protein && P54072.1 RecName: Full=Uncharacterized transporter YLR152C && PF03547:Membrane transport protein	-	846	865	777	392	413	494	29.1901	29.5772	25.402	10.8044	12.2578	13.1169
853068	1061.77	1144.57	1199.77	585.202	540.847	552.792	1135.37	559.614	1.02064	1.31008e-27	1.43946e-26	YGR161C-D	NC_001139.9	817747	823015	-	5269	protein_coding	gag-pol fusion protein && Q12316.3 RecName: Full=Transposon Ty1-GR3 Gag-Pol polyprotein; AltName: Full=Gag-Pol-p199; AltName: Full=TY1A-TY1B; AltName: Full=Transposon Ty1 TYA-TYB polyprotein; AltName: Full=p190; Contains: RecName: Full=Capsid protein; Short=CA; AltName: Full=Gag-p45; AltName: Full=p54; Contains: RecName: Full=Ty1 protease; Short=PR; AltName: Full=Pol-p20; AltName: Full=p23; Conta…	RVT_2	935	1019	1125	664	565	640	10.5985	11.4468	12.0828	6.01244	5.50908	5.58279
850614	3577.1	3975.09	3841.38	1685.98	1764.21	2172.3	3797.86	1874.17	1.01868	1.95244e-27	2.14145e-26	HXK1	NC_001138.5	253592	255049	-	1458	protein_coding	hexokinase 1 && P04806.2 RecName: Full=Hexokinase-1; AltName: Full=Hexokinase PI; AltName: Full=Hexokinase-A && PF00349:Hexokinase|PF03727:Hexokinase	-	3150	3539	3602	1913	1843	2515	129.037	143.668	139.807	62.5991	64.9422	79.283
854805	592.776	609.91	669.736	1304.37	1181.25	1357.8	624.141	1281.14	-1.03739	2.31671e-27	2.53201e-26	DOT5	NC_001141.2	334882	335529	+	648	protein_coding	thioredoxin peroxidase DOT5 && P40553.1 RecName: Full=Peroxiredoxin DOT5; AltName: Full=Disrupter of telomere silencing protein 5; AltName: Full=Nuclear thiol peroxidase; Short=nTPx; AltName: Full=Thioredoxin reductase && PF00578:AhpC/TSA family	-	522	543	628	1480	1234	1572	48.1125	49.5978	54.8438	108.968	97.8361	111.501
853580	547.353	573.967	570.555	1072.58	1146.79	1242.92	563.958	1154.09	-1.03311	3.49368e-27	3.79823e-26	TDA4	NC_001142.9	640825	641664	+	840	protein_coding	Tda4p && P47153.1 RecName: Full=Topoisomerase I damage affected protein 4 && PF03798:TLC domain	LAG1	482	511	535	1217	1198	1439	34.2713	36.0064	36.0427	69.1229	73.2718	78.7375
851347	1863.5	2073.47	1405.59	668.046	661.461	774.773	1780.85	701.427	1.34353	3.94085e-27	4.27686e-26	INH1	NC_001136.10	135179	135436	+	258	protein_coding	ATPase inhibitor && P01097.2 RecName: Full=ATPase inhibitor, mitochondrial; Flags: Precursor && PF04568:Mitochondrial ATPase inhibitor, IATP	-	1641	1846	1318	758	691	897	379.884	423.496	289.094	140.172	137.6	159.798
851794	1354.75	1381.57	1648.74	732.383	638.487	690.126	1461.69	686.999	1.08914	4.23283e-27	4.58569e-26	YDR210C-D	NC_001136.10	878659	883927	-	5269	protein_coding	gag-pol fusion protein && Q99231.2 RecName: Full=Transposon Ty1-DR3 Gag-Pol polyprotein; AltName: Full=Gag-Pol-p199; AltName: Full=TY1A-TY1B; AltName: Full=Transposon Ty1 TYA-TYB polyprotein; AltName: Full=p190; Contains: RecName: Full=Capsid protein; Short=CA; AltName: Full=Gag-p45; AltName: Full=p54; Contains: RecName: Full=Ty1 protease; Short=PR; AltName: Full=Pol-p20; AltName: Full=p23; Conta…	RVT_2	1193	1230	1546	831	667	799	13.523	13.817	16.6045	7.52461	6.50364	6.96977
851834	709.741	586.323	610.014	261.754	230.698	259.985	635.359	250.812	1.33963	4.77207e-27	5.16084e-26	VHS1	NC_001136.10	956013	957398	+	1386	protein_coding	putative serine/threonine protein kinase VHS1 && Q03785.1 RecName: Full=Serine/threonine-protein kinase VHS1; AltName: Full=Viable in a HAL3 SIT4 background protein 1 && PF00069:Protein kinase domain	Pkinase	625	522	572	297	241	301	26.9327	22.2918	23.3548	10.2236	8.93332	9.98167
851004	714.284	606.541	480.973	134.843	200.066	186.567	600.599	173.825	1.78944	2.15123e-26	2.27479e-25	YLR297W	NC_001144.5	724044	724433	+	390	protein_coding	uncharacterized protein && Q05899.1 RecName: Full=Uncharacterized vacuolar protein YLR297W && -	-	629	540	451	153	209	216	96.3271	81.9534	65.4418	18.7171	27.5322	25.4559
852493	538.268	502.081	591.884	193.892	230.698	200.387	544.078	208.326	1.38688	2.41466e-26	2.54465e-25	AIM4	NC_001134.8	610038	610409	+	372	protein_coding	Aim4p && P38305.1 RecName: Full=Altered inheritance of mitochondria protein 4; AltName: Full=Synthetic with old yellow enzyme protein 1 && PF12622:mRNA biogenesis factor	-	474	447	555	220	241	232	76.1023	71.1217	84.4293	28.2157	33.2838	28.6645
850553	932.316	900.825	845.701	1581.1	1843.67	1946.86	892.948	1790.54	-1.004	5.90766e-26	6.17311e-25	YPI1	NC_001138.5	152657	153124	-	468	protein_coding	type 1 protein phosphatase-activating protein YPI1 && P43587.1 RecName: Full=Type 1 phosphatases regulator YPI1 >A7A241.1 RecName: Full=Type 1 phosphatases regulator YPI1 && PF07491:Protein phosphatase inhibitor	-	821	802	793	1794	1926	2254	104.775	101.43	95.8894	182.889	211.431	221.364
856546	10469	9407	9742.09	5590.26	4629.27	3943.83	9872.69	4721.12	1.06432	6.63101e-26	6.89402e-25	DSE2	NC_001140.6	385510	386487	+	978	protein_coding	Dse2p && P38844.1 RecName: Full=Protein DSE2; AltName: Full=Daughter-specific expression protein 2; Flags: Precursor && -	-	9219	8375	9135	6343	4836	4566	562.999	506.855	528.583	309.433	254.043	214.584
852024	934.587	992.93	973.676	467.985	464.267	511.333	967.064	481.195	1.00652	8.96367e-26	9.28798e-25	YDR415C	NC_001136.10	1297037	1298161	-	1125	protein_coding	putative aminopeptidase && Q04033.1 RecName: Full=Probable aminopeptidase YDR415C; Flags: Precursor && PF04389:Peptidase family M28	-	823	884	913	531	485	592	43.6928	46.509	45.9263	22.5192	22.1487	24.1863
854237	1102.65	1140.07	1178.44	554.355	509.258	615.845	1140.39	559.819	1.02562	9.87407e-26	1.01972e-24	NRT1	NC_001147.6	459480	461276	-	1797	protein_coding	nicotinamide riboside transporter && Q08485.1 RecName: Full=Nicotinamide riboside transporter 1; AltName: Full=Thiamine transport protein 71 && PF02133:Permease for cytosine/purines, uracil, thiamine, allantoin	-	971	1015	1105	629	532	713	32.2726	33.4315	34.7983	16.6999	15.2098	18.2365
9164912	143.084	108.953	118.377	7.93195	12.4443	2.59121	123.471	7.65581	4.03385	5.05724e-25	5.10344e-24	snR3	NC_001142.9	663749	663942	+	194	snoRNA	SNR3 && - && -	-	126	97	111	9	13	3	38.791	29.5943	32.3791	2.21336	3.44271	0.710754
855487	547.353	485.233	511.9	1058.47	970.653	1059.81	514.828	1029.64	-1.00049	7.72936e-25	7.7494e-24	YNL234W	NC_001146.8	210233	211513	+	1281	protein_coding	uncharacterized protein && P53857.1 RecName: Full=Uncharacterized globin-like protein YNL234W && -	-	482	432	480	1201	1014	1227	22.473	19.9605	21.2049	44.7306	40.6675	44.0246
851541	321.371	408.853	340.2	106.641	104.34	123.514	356.808	111.499	1.67667	9.14467e-25	9.12402e-24	GPM2	NC_001136.10	413953	414888	+	936	protein_coding	phosphoglycerate mutase family protein GPM2 && Q12008.1 RecName: Full=Phosphoglycerate mutase 2; Short=PGAM 2; AltName: Full=BPG-dependent PGAM 2; AltName: Full=MPGM 2; AltName: Full=Phosphoglyceromutase 2 && PF00300:Histidine phosphatase superfamily (branch 1)	-	283	364	319	121	109	143	18.0581	23.0178	19.2867	6.16766	5.98287	7.02199
856402	471.268	460.522	463.909	161.283	203.895	166.701	465.233	177.293	1.39405	1.94892e-24	1.92588e-23	DIA4	NC_001140.6	127780	129120	+	1341	protein_coding	putative serine--tRNA ligase DIA4 && P38705.1 RecName: Full=Serine--tRNA ligase, mitochondrial; AltName: Full=Digs into agar protein 4; AltName: Full=Seryl-tRNA synthetase; Short=SerRS; AltName: Full=Seryl-tRNA(Ser/Sec) synthetase && PF00587:tRNA synthetase class II core domain (G, H, P, S and T)	tRNA-synt_2b	415	410	435	183	213	193	18.4834	18.0964	18.3571	6.51078	8.16037	6.61498
856544	20822.1	20649.3	14306.5	4010.04	5076.31	4932.81	18592.7	4673.05	1.9923	2.12526e-24	2.09679e-23	RPL42B	NC_001140.6	381990	382751	-	321	protein_coding	ribosomal 60S subunit protein L42B && P0CX28.1 RecName: Full=60S ribosomal protein L42-B; AltName: Full=L41; AltName: Full=Maintenance of killer protein 18; AltName: Full=YL27; AltName: Full=YP44 >P0CX27.1 RecName: Full=60S ribosomal protein L42-A; AltName: Full=L41; AltName: Full=YL27; AltName: Full=YP44 && PF00935:Ribosomal protein L44	-	18336	18384	13415	4550	5303	5711	3411.63	3389.79	2364.99	676.266	848.742	817.724
854831	119.237	133.664	130.108	364.87	363.756	360.179	127.669	362.935	-1.50689	2.96716e-24	2.89966e-23	VLD1	NC_001141.2	381086	381814	+	729	protein_coding	Vld1p && P40570.2 RecName: Full=Putative uncharacterized protein YIR014W && -	-	105	119	122	414	380	417	8.60249	9.66178	9.47056	27.0947	26.7803	26.2911
856067	1629.57	1570.27	1706.33	935.97	738.998	762.68	1635.39	812.55	1.00875	3.00048e-24	2.92299e-23	ISM1	NC_001148.4	475993	479001	-	3009	protein_coding	isoleucine--tRNA ligase ISM1 && P48526.2 RecName: Full=Isoleucine--tRNA ligase, mitochondrial; AltName: Full=Isoleucyl-tRNA synthetase; Short=IleRS && PF08264:Anticodon-binding domain of tRNA|PF00133:tRNA synthetases class I (I, L, M and V)	-	1435	1398	1600	1062	772	883	28.4834	27.4994	30.0913	16.8389	13.1812	13.4877
850647	895.978	1010.9	1138.98	497.069	465.224	424.959	1015.29	462.417	1.13528	6.49408e-24	6.21863e-23	PUF3	NC_001144.5	122075	124714	-	2640	protein_coding	mRNA-binding protein PUF3 && Q07807.1 RecName: Full=mRNA-binding protein PUF3; AltName: Full=Pumilio homology domain family member 3 && PF00806:Pumilio-family RNA binding repeat	PUF	789	900	1068	564	486	492	17.8499	20.1779	22.8934	10.1926	9.45783	8.56566
852628	436.065	393.128	489.504	160.402	166.562	168.429	439.566	165.131	1.41308	1.15633e-23	1.09207e-22	COS12	NC_001139.9	2790	3932	+	1143	protein_coding	Cos12p && P53053.1 RecName: Full=Protein COS12 && PF00674:DUP family	-	384	350	459	182	174	195	20.0654	18.1242	22.7253	7.59689	7.821	7.8413
855220	672.267	599.801	659.071	276.737	307.278	291.943	643.713	291.986	1.14123	1.35453e-23	1.27536e-22	RGM1	NC_001145.3	624532	625167	-	636	protein_coding	Rgm1p && Q00453.2 RecName: Full=Probable transcription repressor protein RGM1 && PF00096:Zinc finger, C2H2 type	zf-C2H2	592	534	618	314	321	338	55.5939	49.696	54.9889	23.555	25.9303	24.4264
855861	724.504	611.034	559.891	1392.5	1306.65	1231.69	631.809	1310.28	-1.05301	1.6928e-23	1.58182e-22	ACM1	NC_001148.4	38169	38798	+	630	protein_coding	Acm1p && Q08981.1 RecName: Full=APC/C-CDH1 modulator 1 && -	-	638	544	525	1580	1365	1426	60.4843	51.1088	47.1587	119.654	111.314	104.035
855219	715.419	714.37	703.862	322.566	339.824	361.906	711.217	341.432	1.0584	2.0685e-23	1.92998e-22	YMR181C	NC_001145.3	623616	624080	-	465	protein_coding	uncharacterized protein && Q03231.1 RecName: Full=Uncharacterized protein YMR181C && -	-	630	636	660	366	355	419	80.9189	80.9547	80.322	37.5525	39.2224	41.4153
854530	350.896	345.953	295.409	81.9635	118.699	100.194	330.753	100.285	1.72382	2.4212e-23	2.25565e-22	PUT4	NC_001147.6	986899	988782	-	1884	protein_coding	proline permease PUT4 && P15380.2 RecName: Full=Proline-specific permease && PF00324:Amino acid permease	AA_permease	309	308	277	93	124	116	9.7958	9.67626	8.32036	2.35512	3.38143	2.82994
853466	450.828	467.261	556.691	1084.91	1085.52	953.566	491.593	1041.33	-1.08171	2.80081e-23	2.60147e-22	MET3	NC_001142.9	456239	457774	+	1536	protein_coding	sulfate adenylyltransferase && P08536.2 RecName: Full=Sulfate adenylyltransferase; AltName: Full=ATP-sulfurylase; AltName: Full=Methionine-requiring protein 3; AltName: Full=Sulfate adenylate transferase; Short=SAT && PF14306:PUA-like domain|PF01747:ATP-sulfurylase	-	397	416	522	1231	1134	1104	15.437	16.0302	19.2319	38.2365	37.9298	33.0353
853339	353.167	358.308	383.925	733.265	854.826	996.753	365.134	861.615	-1.23844	2.80752e-23	2.60379e-22	SET4	NC_001142.9	225055	226737	+	1683	protein_coding	Set4p && P42948.1 RecName: Full=SET domain-containing protein 4 && PF00856:SET domain|PF00628:PHD-finger	PHD	311	319	360	832	893	1154	11.0367	11.2187	12.1049	23.5858	27.26	31.5153
851638	508.743	500.958	446.846	199.18	203.895	201.251	485.515	201.442	1.26885	3.07483e-23	2.83894e-22	RTR2	NC_001136.10	581908	582498	-	591	protein_coding	putative protein-serine/threonine phosphatase && Q12378.1 RecName: Full=RNA polymerase II subunit B1 CTD phosphatase RTR2; AltName: Full=RNA polymerase II-associated protein 2 homolog RTR2; AltName: Full=Regulator of transcription 2 && PF04181:Rtr1/RPAP2 family	-	448	446	419	226	213	233	45.2744	44.6668	40.1208	18.2445	18.5162	18.1204
851751	2794.68	3289.92	3206.84	9795.96	16138.3	14121.2	3097.15	13351.8	-2.108	7.10329e-23	6.44295e-22	HSP42	NC_001136.10	806621	807748	+	1128	protein_coding	heat shock protein HSP42 && Q12329.1 RecName: Full=Heat shock protein 42; AltName: Full=42 kDa heat shock protein && PF00011:Hsp20/alpha crystallin family	-	2461	2929	3007	11115	16859	16349	130.306	153.691	150.858	470.123	767.86	666.165
851189	283.897	322.365	338.067	112.81	97.6397	98.4661	314.776	102.972	1.61192	7.17603e-23	6.49941e-22	YRF1-5	NC_001144.5	1072508	1077898	+	5391	protein_coding	Y' element ATP-dependent helicase protein 1 copy 5 && P0CX20.1 RecName: Full=Y' element ATP-dependent helicase protein 1 copy 1 >P0CX21.1 RecName: Full=Y' element ATP-dependent helicase protein 1 copy 5 >P0CX22.1 RecName: Full=Y' element ATP-dependent helicase protein 1 copy 8 && PF00271:Helicase conserved C-terminal domain|PF00270:DEAD/DEAH box helicase	Helicase_C	250	287	317	128	102	114	2.7697	3.15101	3.32762	1.1328	0.972053	0.971931
856783	21004.9	19510.4	17540	5797.37	4098.95	3774.53	19351.8	4556.95	2.08631	7.3298e-23	6.62897e-22	FCY2	NC_001137.3	266512	268113	-	1602	protein_coding	purine-cytosine permease && P17064.2 RecName: Full=Purine-cytosine permease FCY2; Short=PCP FCY2; AltName: Full=Cytosine/purine transport protein FCY2; AltName: Full=Fluorocytosine resistance protein 2 && PF02133:Permease for cytosine/purines, uracil, thiamine, allantoin	-	18497	17370	16447	6578	4282	4370	689.606	641.763	580.988	195.904	137.323	125.377
851409	456.506	403.237	437.248	103.115	129.229	173.611	432.33	135.319	1.67447	1.01017e-22	9.0302e-22	LDB17	NC_001136.10	192750	194225	+	1476	protein_coding	Ldb17p && Q12342.1 RecName: Full=Protein LDB17; AltName: Full=Low dye-binding protein 17 && PF09431:Protein of unknown function (DUF2013)	-	402	359	410	117	135	201	16.2668	14.3961	15.7196	3.7819	4.69901	6.25907
854871	764.25	799.735	753.986	395.716	391.516	349.814	772.657	379.015	1.02805	1.03045e-22	9.19822e-22	CUE4	NC_001145.3	69735	70088	-	354	protein_coding	Cue4p && Q04201.1 RecName: Full=CUE domain-containing protein CUE4; AltName: Full=Coupling of ubiquitin conjugation to ER degradation protein 4 && PF02845:CUE domain	CUE	673	712	707	449	409	405	113.547	119.046	113.021	60.5137	59.358	52.5838
850569	424.709	409.977	436.181	804.652	1118.07	1147.04	423.622	1023.26	-1.27197	1.70921e-22	1.5083e-21	GSY1	NC_001138.5	174265	176391	-	2127	protein_coding	glycogen (starch) synthase GSY1 && P23337.3 RecName: Full=Glycogen [starch] synthase isoform 1 && PF05693:Glycogen synthase	-	374	365	409	913	1168	1328	10.5019	10.1569	10.8818	20.4793	28.212	28.6966
853912	344.083	359.432	408.453	722.689	941.936	942.338	370.656	868.987	-1.22831	3.76224e-22	3.27331e-21	GAP1	NC_001143.9	515063	516871	+	1809	protein_coding	amino acid permease GAP1 && P19145.2 RecName: Full=General amino-acid permease GAP1 && PF00324:Amino acid permease	AA_permease	303	320	383	820	984	1091	10.0038	10.4701	11.9813	21.6265	27.9457	27.7195
854104	761.978	812.091	645.207	228.264	301.534	331.675	739.759	287.158	1.36495	4.04883e-22	3.51277e-21	DDR2	NC_001147.6	231570	231755	-	186	protein_coding	Ddr2p && P89113.1 RecName: Full=Protein DDR2; Flags: Precursor && -	-	671	723	605	259	315	384	215.463	230.072	184.071	66.4351	87.0075	94.8895
852923	101.067	78.6257	92.7819	256.466	380.986	334.266	90.8249	323.906	-1.83357	1.02314e-21	8.6582e-21	YGR035C	NC_001139.9	557072	557422	-	351	protein_coding	uncharacterized protein && P53222.1 RecName: Full=Uncharacterized protein YGR035C && -	-	89	70	87	291	398	387	15.1442	11.804	14.0267	39.5546	58.2553	50.6762
9164882	329.32	294.285	235.687	91.6581	76.5801	82.0551	286.431	83.4311	1.77741	1.18003e-21	9.97222e-21	snR4	NC_001137.3	424698	424883	+	186	snoRNA	SNR4 && - && -	-	290	262	221	104	80	95	93.1209	83.3731	67.2392	26.6767	22.0971	23.4753
854872	3438.55	3742.58	3903.24	1449.78	2004.49	1984.87	3694.79	1813.05	1.02734	1.20506e-21	1.01698e-20	TSL1	NC_001145.3	70624	73920	+	3297	protein_coding	trehalose 6-phosphate synthase/phosphatase complex subunit && P38427.1 RecName: Full=Trehalose synthase complex regulatory subunit TSL1; AltName: Full=Alpha,alpha-trehalose-phosphate synthase [UDP-forming] 123 kDa subunit && PF02358:Trehalose-phosphatase|PF00982:Glycosyltransferase family 20	-	3028	3332	3660	1645	2094	2298	54.8529	59.8169	62.8211	23.8044	32.63	32.0355
852761	986.824	891.84	1001.4	384.259	441.293	513.924	960.023	446.492	1.10417	1.39925e-21	1.17287e-20	YGL117W	NC_001139.9	288512	289309	+	798	protein_coding	uncharacterized protein && P53133.1 RecName: Full=Uncharacterized protein YGL117W && -	-	869	794	939	436	461	595	65.0398	58.8919	66.5895	26.0672	29.6795	34.27
856738	810.809	868.252	678.267	364.87	361.841	367.089	785.776	364.6	1.10717	1.55886e-21	1.29961e-20	SPC25	NC_001137.3	191959	192624	-	666	protein_coding	kinetochore-associated Ndc80 complex subunit SPC25 && P40014.1 RecName: Full=Kinetochore protein SPC25 && -	-	714	773	636	414	378	425	64.0304	68.6978	54.0413	29.6577	29.1593	29.3302
852817	734.724	830.062	735.856	392.191	323.551	372.271	766.881	362.671	1.07905	2.00372e-21	1.66376e-20	PUS2	NC_001139.9	383654	384766	+	1113	protein_coding	pseudouridine synthase PUS2 && P53167.4 RecName: Full=tRNA pseudouridine(27/28) synthase; AltName: Full=tRNA pseudouridine synthase 2; AltName: Full=tRNA pseudouridylate synthase 2; AltName: Full=tRNA-uridine isomerase 2 && PF01416:tRNA pseudouridine synthase	-	647	739	690	445	338	431	34.7193	39.2995	35.083	19.0755	15.602	17.7984
851385	54.5081	48.2986	56.5223	178.91	261.33	244.438	53.1097	228.226	-2.10196	2.25263e-21	1.86294e-20	UGX2	NC_001136.10	158064	158735	-	672	protein_coding	Ugx2p && P32772.2 RecName: Full=Protein UGX2 && -	-	48	43	53	203	273	283	4.26613	3.78736	4.46324	14.4124	20.8714	19.3561
9164915	151.033	157.251	139.706	21.1519	24.8885	34.5495	149.33	26.8633	2.47141	3.89314e-21	3.1898e-20	snR42	NC_001143.9	559016	559366	-	351	snoRNA	SNR42 && - && -	-	133	140	131	24	26	40	22.6312	23.608	21.1207	3.26223	3.80562	5.23785
853209	281.625	314.503	299.675	89.8954	110.084	107.967	298.601	102.649	1.54154	7.61705e-21	6.18361e-20	MAL12	NC_001139.9	1076599	1078353	+	1755	protein_coding	alpha-glucosidase MAL12 && P53341.1 RecName: Full=Alpha-glucosidase MAL12; AltName: Full=Maltase && PF00128:Alpha amylase, catalytic domain	-	248	280	281	102	115	125	8.43989	9.44319	9.06092	2.7729	3.36651	3.27365
1466465	1630.7	1487.15	1344.8	169.215	276.646	318.719	1487.55	254.86	2.54519	7.74232e-21	6.26885e-20	DPI8	NC_001142.9	159623	159847	-	225	protein_coding	Dpi8p && Q3E7A3.1 RecName: Full=Uncharacterized protein YJL133C-A && -	-	1436	1324	1261	192	289	369	381.184	348.292	317.158	40.7127	65.9894	75.3778
856540	200.999	243.74	197.295	475.036	597.325	520.834	214.011	531.065	-1.31102	8.94606e-21	7.22458e-20	YHR138C	NC_001140.6	377355	377699	-	345	protein_coding	uncharacterized protein && P38841.1 RecName: Full=Uncharacterized protein YHR138C; Flags: Precursor && -	-	177	217	185	539	624	603	30.642	37.2287	30.3456	74.5385	92.9233	80.3338
851238	632.522	706.508	685.733	230.027	305.363	324.765	674.921	286.718	1.2355	1.38606e-20	1.10777e-19	BDH2	NC_001133.9	33448	34701	+	1254	protein_coding	putative dehydrogenase BDH2 && P39713.1 RecName: Full=Probable diacetyl reductase [(R)-acetoin forming] 2 && PF00107:Zinc-binding dehydrogenase|PF08240:Alcohol dehydrogenase GroES-like domain	ADH_N	557	629	643	261	319	376	26.5289	29.6887	29.0173	9.93011	13.0693	13.7813
853302	708.606	684.043	732.657	375.446	319.722	354.996	708.435	350.055	1.0162	1.61792e-20	1.29141e-19	YUR1	NC_001142.9	151713	152999	-	1287	protein_coding	mannosyltransferase YUR1 && P26725.1 RecName: Full=Probable mannosyltransferase YUR1 && PF01793:Glycolipid 2-alpha-mannosyltransferase	-	624	609	687	426	334	411	28.958	28.0076	30.208	15.7922	13.333	14.6779
852380	65.864	53.9147	54.3894	272.33	226.869	191.75	58.056	230.316	-1.98902	1.90535e-20	1.51303e-19	AAC3	NC_001134.8	415983	416906	+	924	protein_coding	ADP/ATP carrier protein AAC3 && P18238.1 RecName: Full=ADP,ATP carrier protein 3; AltName: Full=ADP/ATP translocase 3; AltName: Full=Adenine nucleotide translocator 3; Short=ANT 3 && PF00153:Mitochondrial carrier protein	Mito_carr	58	48	51	309	237	222	3.74903	3.07473	3.1235	15.955	13.1776	11.0428
855800	282.761	214.536	231.421	76.6755	71.7939	64.7803	242.906	71.0832	1.77292	4.21484e-20	3.26729e-19	PUL4	NC_001146.8	746943	748766	+	1824	protein_coding	Pul4p && P53749.1 RecName: Full=Uncharacterized transcriptional regulatory protein YNR063W && PF00172:Fungal Zn(2)-Cys(6) binuclear cluster domain|PF04082:Fungal specific transcription factor domain	Zn_clus	249	191	217	87	75	75	8.15336	6.19792	6.73253	2.27565	2.11249	1.88989
9164904	392.913	422.332	461.776	167.452	156.032	192.614	425.674	172.033	1.30596	4.6477e-20	3.59384e-19	RUF5-2	NC_001140.6	214407	215116	+	710	ncRNA	RUF5-2 && P0CL32.1 RecName: Full=Putative uncharacterized protein YHR052W-A >P0CL33.1 RecName: Full=Putative uncharacterized protein YHR054W-A && PF11403:Yeast metallothionein	-	346	376	433	190	163	223	29.1058	31.3449	34.5122	12.7675	11.7947	14.436
851843	598.454	527.915	537.495	250.297	226.869	274.669	554.621	250.611	1.14443	6.38875e-20	4.90941e-19	CTA1	NC_001136.10	968133	969680	-	1548	protein_coding	catalase A && P15202.1 RecName: Full=Peroxisomal catalase A && PF00199:Catalase|PF06628:Catalase-related immune-responsive	Catalase	527	470	504	284	237	318	20.333	17.9707	18.4248	8.75303	7.86568	9.44183
850466	252.1	244.863	237.82	515.577	507.343	563.157	244.928	528.692	-1.11081	8.12865e-20	6.17737e-19	YCR102C	NC_001135.5	304361	305467	-	1107	protein_coding	uncharacterized protein && P25608.1 RecName: Full=Uncharacterized protein YCR102C && PF00107:Zinc-binding dehydrogenase	ADH_zinc_N	222	218	223	585	530	652	11.9775	11.6559	11.3999	25.2127	24.5973	27.0707
854856	545.081	735.712	626.011	1180.98	1321.01	1446.76	635.601	1316.25	-1.05023	9.68151e-20	7.34844e-19	GTT1	NC_001141.2	423809	424513	-	705	protein_coding	bifunctional glutathione transferase/peroxidase && P40582.1 RecName: Full=Glutathione S-transferase 1; AltName: Full=GST-I && PF00043:Glutathione S-transferase, C-terminal domain|PF02798:Glutathione S-transferase, N-terminal domain	GST_N	480	655	587	1340	1380	1675	40.6644	54.9908	47.1186	90.6832	100.566	109.201
855846	1127.64	1235.55	1306.41	643.369	447.037	603.753	1223.2	564.719	1.11394	1.06655e-19	8.07548e-19	YRF1-7	NC_001148.4	280	6007	-	5580	protein_coding	Y' element ATP-dependent helicase protein 1 copy 7 && P0CX14.1 RecName: Full=Y' element ATP-dependent helicase protein 1 copy 3 >P0CX15.1 RecName: Full=Y' element ATP-dependent helicase protein 1 copy 7 && PF00270:DEAD/DEAH box helicase|PF00271:Helicase conserved C-terminal domain|PF11603:Regulatory protein Sir1	Helicase_C	993	1100	1225	730	467	699	10.6286	11.668	12.4235	6.24165	4.29974	5.75762
856333	146.491	147.142	201.561	40.5411	26.803	19.866	165.065	29.07	2.50636	1.12974e-19	8.52267e-19	YPR203W	NC_001148.4	943880	944188	+	309	protein_coding	uncharacterized protein && Q08994.1 PUTATIVE PSEUDOGENE: RecName: Full=Putative uncharacterized protein YPR203W && -	-	129	131	189	46	28	23	24.9341	25.0929	34.6136	7.10248	4.65542	3.42113
853231	609.81	693.029	851.034	340.193	244.099	266.031	717.957	283.441	1.34045	1.73527e-19	1.29799e-18	YJL225C	NC_001142.9	466	6130	-	5277	protein_coding	Y' element ATP-dependent helicase && P40889.2 RecName: Full=Y' element ATP-dependent helicase YJL225C && PF00271:Helicase conserved C-terminal domain	Helicase_C	537	617	798	386	255	308	6.07784	6.92047	8.55774	3.48989	2.48263	2.68265
850853	1035.65	1165.91	1468.51	598.422	586.795	515.651	1223.36	566.956	1.11035	2.19155e-19	1.62553e-18	YLR157C-B	NC_001144.5	476333	481601	-	5269	protein_coding	gag-pol fusion protein && P0C2I5.1 RecName: Full=Transposon Ty1-LR2 Gag-Pol polyprotein; AltName: Full=Gag-Pol-p199; AltName: Full=TY1A-TY1B; AltName: Full=Transposon Ty1 TYA-TYB polyprotein; AltName: Full=p190; Contains: RecName: Full=Capsid protein; Short=CA; AltName: Full=Gag-p45; AltName: Full=p54; Contains: RecName: Full=Ty1 protease; Short=PR; AltName: Full=Pol-p20; AltName: Full=p23; Conta…	RVT_2	912	1038	1377	679	613	597	10.3378	11.6602	14.7893	6.14826	5.97711	5.2077
novel.45	1071.99	919.92	810.508	382.496	398.217	488.012	934.141	422.908	1.14219	2.47571e-19	1.82536e-18	-	NC_001148.4	928713	931370	-	2658	-	- && - && -	-	944	819	760	434	416	565	21.2119	18.2376	16.1809	7.79015	8.04077	9.76997
856342	438.336	444.797	430.849	200.943	196.237	198.66	437.994	198.613	1.14068	2.77069e-19	2.03557e-18	ECM34	NC_001140.6	14901	15413	+	513	protein_coding	Ecm34p && P38728.1 RecName: Full=Protein ECM34; AltName: Full=Extracellular mutant protein 34 && PF00674:DUP family	-	386	396	404	228	205	230	44.9399	45.6894	44.5664	21.2045	20.5303	20.6068
855984	322.506	311.133	386.058	676.86	698.794	711.72	339.899	695.791	-1.03243	3.79964e-19	2.77503e-18	DBP1	NC_001148.4	324411	326264	-	1854	protein_coding	putative DEAD-box ATP-dependent RNA helicase DBP1 && P24784.2 RecName: Full=ATP-dependent RNA helicase DBP1; AltName: Full=DEAD box protein 1; AltName: Full=Helicase CA1 && PF00271:Helicase conserved C-terminal domain|PF00270:DEAD/DEAH box helicase	DEAD	284	277	362	768	730	824	9.14894	8.84316	11.0495	19.7634	20.2289	20.4276
854205	398.591	400.991	452.178	166.571	190.493	178.794	417.253	178.619	1.22544	4.39407e-19	3.19035e-18	GLO4	NC_001147.6	407064	407921	+	858	protein_coding	hydroxyacylglutathione hydrolase GLO4 && Q12320.1 RecName: Full=Hydroxyacylglutathione hydrolase, mitochondrial; AltName: Full=Glyoxalase II; Short=Glx II; Flags: Precursor && PF00753:Metallo-beta-lactamase superfamily|PF16123:Hydroxyacylglutathione hydrolase C-terminus	Lactamase_B	351	357	424	189	199	207	24.4333	24.6274	27.9655	10.5096	11.9158	11.0888
9164986	96.5248	95.474	110.912	14.1012	12.4443	12.9561	100.97	13.1672	2.93822	6.72788e-19	4.8003e-18	snR41	NC_001148.4	719148	719242	-	95	snoRNA	SNR41 && - && -	-	85	85	104	16	13	15	53.4389	52.9582	61.9517	8.0354	7.03038	7.25717
854357	457.641	480.74	454.311	805.534	1029.05	1111.63	464.231	982.07	-1.08102	8.11922e-19	5.74662e-18	GSP2	NC_001147.6	681444	682106	-	663	protein_coding	Ran GTPase GSP2 && P32836.1 RecName: Full=GTP-binding nuclear protein GSP2/CNR2 && PF00071:Ras family	Ras	403	428	426	914	1075	1287	36.3039	38.2092	36.3613	65.7724	83.3017	89.2205
855433	1623.89	1642.15	2181.97	983.562	842.381	892.241	1816	906.061	1.00318	1.3654e-18	9.60905e-18	YNL284C-B	NC_001146.8	96964	102232	-	5269	protein_coding	gag-pol fusion protein && Q12112.1 RecName: Full=Transposon Ty1-NL1 Gag-Pol polyprotein; AltName: Full=Gag-Pol-p199; AltName: Full=TY1A-TY1B; AltName: Full=Transposon Ty1 TYA-TYB polyprotein; AltName: Full=p190; Contains: RecName: Full=Capsid protein; Short=CA; AltName: Full=Gag-p45; AltName: Full=p54; Contains: RecName: Full=Ty1 protease; Short=PR; AltName: Full=Pol-p20; AltName: Full=p23; Conta…	RVT_2	1430	1462	2046	1116	880	1033	16.2095	16.4232	21.9746	10.1052	8.58052	9.01098
851986	627.979	590.816	518.299	204.468	264.201	279.851	579.031	249.507	1.21441	2.60039e-18	1.81149e-17	SDH6	NC_001136.10	1233278	1233517	-	240	protein_coding	Sdh6p && Q3E785.1 RecName: Full=Succinate dehydrogenase assembly factor 1, mitochondrial; Short=SDH assembly factor 1; Short=SDHAF1 >A6ZYX9.1 RecName: Full=Succinate dehydrogenase assembly factor 1, mitochondrial; Short=SDH assembly factor 1; Short=SDHAF1 && PF05347:Complex 1 protein (LYR family)	-	553	526	486	232	276	324	137.618	129.722	114.596	46.1198	59.0822	62.0488
2746859	292.981	302.147	309.273	559.643	628.914	622.755	301.467	603.771	-1.00149	3.6555e-18	2.52377e-17	YCL012C	NC_001135.5	101317	101788	-	405	protein_coding	uncharacterized protein && Q8J0M4.2 RecName: Full=UPF0357 protein YCL012C; Flags: Precursor && PF09435:Fungal protein of unknown function (DUF2015)	-	258	269	290	635	657	721	38.0476	39.3129	40.5216	74.8048	83.3431	81.8239
853003	290.71	275.19	308.206	685.673	572.437	575.249	291.369	611.12	-1.06846	5.4248e-18	3.67959e-17	CLB6	NC_001139.9	705359	706501	-	1143	protein_coding	B-type cyclin CLB6 && P32943.2 RecName: Full=S-phase entry cyclin-6 && PF00134:Cyclin, N-terminal domain|PF02984:Cyclin, C-terminal domain	Cyclin_C	256	245	289	778	598	666	13.3769	12.687	14.3085	32.4746	26.8791	26.7811
855371	211.219	138.157	138.64	20.2705	42.1191	22.4572	162.672	28.2823	2.53247	8.02017e-18	5.41033e-17	YMR321C	NC_001145.3	917579	917896	-	318	protein_coding	uncharacterized protein && Q04898.1 RecName: Full=Putative uncharacterized protein YMR321C && PF02574:Homocysteine S-methyltransferase	-	186	123	130	23	44	26	34.934	22.8937	23.1345	3.45074	7.10861	3.75791
854693	97.6604	89.8579	99.1806	232.671	320.679	374.862	95.5663	309.404	-1.69469	8.26062e-18	5.56647e-17	SDP1	NC_001141.2	150559	151188	+	630	protein_coding	mitogen-activated protein kinase tyrosine protein phosphatase SDP1 && P40479.1 RecName: Full=Dual-specificity protein phosphatase SDP1; AltName: Full=Stress-inducible MAPK phosphatase && PF00782:Dual specificity phosphatase, catalytic domain	DSPc	86	80	93	264	335	434	8.15305	7.51601	8.35383	19.9928	27.3189	31.6628
854708	98.796	105.583	121.576	267.924	300.577	361.042	108.652	309.848	-1.51094	1.32523e-17	8.84344e-17	SGA1	NC_001141.2	178004	179653	+	1650	protein_coding	glucan 1%2C4-alpha-glucosidase && P08019.2 RecName: Full=Glucoamylase, intracellular sporulation-specific; AltName: Full=1,4-alpha-D-glucan glucohydrolase; AltName: Full=Glucan 1,4-alpha-glucosidase && PF00723:Glycosyl hydrolases family 15	-	87	94	114	304	314	418	3.14918	3.37195	3.90989	8.79024	9.77698	11.6437
854354	3845.09	3671.82	2729.07	464.46	715.067	836.962	3415.33	672.163	2.34511	1.92159e-17	1.26726e-16	RPS30B	NC_001147.6	678191	678793	-	192	protein_coding	ribosomal 40S subunit protein S30B && P0CX33.1 RecName: Full=40S ribosomal protein S30-A >P0CX34.1 RecName: Full=40S ribosomal protein S30-B && PF04758:Ribosomal protein S30	Ribosomal_S30	3386	3269	2559	527	747	969	1053.29	1007.75	754.245	130.954	199.884	231.965
856701	40.8811	47.1754	74.6521	183.316	238.356	218.526	54.2362	213.399	-1.97102	2.72281e-17	1.77672e-16	YEL014C	NC_001137.3	128303	128608	-	306	protein_coding	uncharacterized protein && P39999.1 RecName: Full=Uncharacterized protein YEL014C && -	-	36	42	70	208	249	253	7.02657	8.12392	12.9455	32.4304	41.8059	38.0013
856208	517.827	560.489	476.707	219.451	268.988	240.983	518.341	243.14	1.09298	3.73187e-17	2.41732e-16	ASR1	NC_001148.4	719558	720424	-	867	protein_coding	ubiquitin-protein ligase ASR1 && Q06834.2 RecName: Full=Alcohol-sensitive RING finger protein 1 && PF13639:Ring finger domain	-	456	499	447	249	281	279	31.4129	34.0658	29.1764	13.7022	16.6512	14.7906
851323	576.878	646.977	636.675	239.721	336.953	285.897	620.177	287.524	1.11079	5.68475e-17	3.63284e-16	RTN2	NC_001136.10	94605	95786	+	1182	protein_coding	Rtn2p && Q12443.1 RecName: Full=Reticulon-like protein 2 && PF02453:Reticulon	-	508	576	597	272	352	331	25.669	28.8432	28.5825	10.979	15.2997	12.8709
851377	262.32	229.138	305.007	531.441	572.437	578.704	265.488	560.86	-1.07774	8.20441e-17	5.20005e-16	YDL177C	NC_001136.10	141209	141721	-	513	protein_coding	uncharacterized protein && Q12257.1 RecName: Full=IMPACT family member YDL177C && PF01205:Uncharacterized protein family UPF0029	-	231	204	286	603	598	670	26.8941	23.537	31.5495	56.0804	59.8884	60.0285
856623	1293.43	1395.04	1896.16	802.008	667.204	723.812	1528.21	731.008	1.06396	9.29331e-17	5.87816e-16	YHR214C-B	NC_001140.6	543964	549346	-	5383	protein_coding	gag-pol fusion protein && O13535.1 RecName: Full=Transposon Ty1-H Gag-Pol polyprotein; AltName: Full=Gag-Pol-p199; AltName: Full=TY1A-TY1B; AltName: Full=Transposon Ty1 TYA-TYB polyprotein; AltName: Full=p190; Contains: RecName: Full=Capsid protein; Short=CA; AltName: Full=Gag-p45; AltName: Full=p54; Contains: RecName: Full=Ty1 protease; Short=PR; AltName: Full=Pol-p20; AltName: Full=p23; Contain…	RVT_2	1139	1242	1778	910	697	838	12.6375	13.6564	18.6918	8.06544	6.65223	7.15516
856777	657.504	575.091	624.944	240.602	302.492	329.084	619.18	290.726	1.09077	9.80357e-17	6.19457e-16	JHD1	NC_001137.3	254656	256134	+	1479	protein_coding	[Histone H3]-lysine-36 demethylase && P40034.1 RecName: Full=JmjC domain-containing histone demethylation protein 1; AltName: Full=Jumonji/ARID domain-containing protein 1; AltName: Full=ScJHDM1; AltName: Full=[Histone-H3]-lysine-36 demethylase 1 && -	-	579	512	586	273	316	381	23.3815	20.4899	22.4219	8.80654	10.9769	11.8401
853822	132.864	125.801	122.643	268.805	424.063	409.412	127.102	367.426	-1.53123	1.46205e-16	9.19133e-16	MMO1	NC_001143.9	356322	356642	+	321	protein_coding	Mmo1p && P36092.1 RecName: Full=Uncharacterized protein YKL044W && -	-	117	112	115	305	443	474	21.7692	20.6515	20.2738	45.3321	70.9019	67.8693
856628	240.744	230.261	264.482	89.8954	91.8962	95.0111	245.162	92.2676	1.41015	3.43036e-16	2.1284e-15	YHR218W	NC_001140.6	558014	559924	+	1812	protein_coding	uncharacterized protein && Q3E7Y5.1 RecName: Full=Uncharacterized helicase-like protein YBL111C && PF00270:DEAD/DEAH box helicase	DEAD	212	205	248	102	96	110	6.98779	6.69628	7.74527	2.68567	2.7219	2.79019
853337	732.453	600.925	556.691	268.805	335.995	255.666	630.023	286.822	1.13643	6.12832e-16	3.77587e-15	YJL107C	NC_001142.9	218853	220016	-	1164	protein_coding	uncharacterized protein && P42947.1 RecName: Full=Uncharacterized UPF0442 protein YJL107C && PF06738:Putative threonine/serine exporter	-	645	535	522	305	351	296	33.0955	27.2044	25.3782	12.5014	15.4922	11.688
852364	629.115	741.328	833.97	1220.64	1877.17	1650.6	734.804	1582.8	-1.10631	9.78091e-16	5.93765e-15	HSP26	NC_001134.8	382030	382674	+	645	protein_coding	chaperone protein HSP26 && P15992.3 RecName: Full=Heat shock protein 26; AltName: Full=26 kDa heat shock protein && PF00011:Hsp20/alpha crystallin family	-	554	660	782	1385	1961	1911	51.2994	60.565	68.6105	102.447	156.199	136.176
851187	324.778	388.635	408.453	140.131	101.469	171.02	373.956	137.54	1.44008	1.10495e-15	6.66852e-15	YRF1-4	NC_001144.5	1067087	1071235	+	4149	protein_coding	Y' element ATP-dependent helicase protein 1 copy 4 && O13559.1 RecName: Full=Y' element ATP-dependent helicase protein 1 copy 4 && PF00270:DEAD/DEAH box helicase|PF00271:Helicase conserved C-terminal domain	Helicase_C	286	346	383	159	106	198	4.11704	4.93595	5.22395	1.82837	1.31257	2.19342
855955	324.778	338.09	299.675	130.437	149.331	137.334	320.848	139.034	1.20717	1.25999e-15	7.57466e-15	PPT2	NC_001148.4	272294	272815	-	522	protein_coding	holo-[acyl-carrier-protein] synthase && Q12036.2 RecName: Full=Mitochondrial holo-[acyl-carrier-protein] synthase; Short=Mitochondrial holo-ACP synthase; AltName: Full=4'-phosphopantetheinyl transferase PPT2; Short=PPTase && PF01648:4'-phosphopantetheinyl transferase superfamily	ACPS	286	301	281	148	156	159	32.7234	34.1298	30.4635	13.527	15.3537	13.9999
856283	407.675	555.996	582.286	240.602	231.655	186.567	515.319	219.608	1.2319	3.21831e-15	1.90512e-14	YPR158W-B	NC_001148.4	844709	849980	+	5272	protein_coding	gag-pol fusion protein && P0C2J0.1 RecName: Full=Transposon Ty1-PR2 Gag-Pol polyprotein; AltName: Full=Gag-Pol-p199; AltName: Full=TY1A-TY1B; AltName: Full=Transposon Ty1 TYA-TYB polyprotein; AltName: Full=p190; Contains: RecName: Full=Capsid protein; Short=CA; AltName: Full=Gag-p45; AltName: Full=p54; Contains: RecName: Full=Ty1 protease; Short=PR; AltName: Full=Pol-p20; AltName: Full=p23; Conta…	RVT_2	359	495	546	273	242	216	4.06707	5.55735	5.86085	2.47058	2.3583	1.88312
852102	1269.59	1173.77	1212.56	3104.04	2477.37	1882.95	1218.64	2488.12	-1.02975	3.84807e-15	2.26922e-14	IZH1	NC_001136.10	1434924	1435874	+	951	protein_coding	PAQR-type receptor && Q03419.1 RecName: Full=ADIPOR-like receptor IZH1; AltName: Full=Implicated in zinc homeostasis protein 1 && PF03006:Haemolysin-III related	-	1118	1045	1137	3522	2588	2180	70.214	65.0389	67.6586	176.693	139.811	105.36
853237	244.151	284.176	243.152	460.934	561.907	568.339	257.16	530.394	-1.04448	5.89712e-15	3.40931e-14	YJL218W	NC_001142.9	21973	22563	+	591	protein_coding	acetyltransferase && P40892.1 RecName: Full=Putative acetyltransferase YJL218W && PF14602:Hexapeptide repeat of succinyl-transferase|PF12464:Maltose acetyltransferase	-	215	253	228	523	587	658	21.7277	25.3379	21.8319	42.2207	51.0281	51.1727
1466463	282.761	259.465	220.757	79.3195	99.5542	105.376	254.327	94.7499	1.42406	1.09246e-14	6.24582e-14	YGR240C-A	NC_001139.9	974577	974777	-	201	protein_coding	uncharacterized protein && Q3E786.1 RecName: Full=Uncharacterized protein YGR240C-A && -	-	249	231	207	90	104	122	73.9887	68.0227	58.2797	21.3628	26.5825	27.8974
novel.28	657.504	633.498	466.042	286.432	260.372	191.75	585.682	246.185	1.25059	1.55778e-14	8.84078e-14	-	NC_001144.5	809754	809995	-	242	-	- && - && -	-	579	564	437	325	272	222	142.898	137.944	102.19	64.0736	57.7448	42.1636
851289	87.4401	99.9669	83.1837	18.5079	12.4443	15.5473	90.1969	15.4998	2.53597	1.5879e-14	9.00345e-14	FLO1	NC_001133.9	203403	208016	+	4614	protein_coding	flocculin FLO1 && P32768.4 RecName: Full=Flocculation protein FLO1; Short=Flocculin-1; Flags: Precursor && PF00624:Flocculin repeat|PF07691:PA14 domain	-	77	89	78	21	13	18	0.996725	1.1417	0.956666	0.217146	0.144752	0.179306
856630	537.132	526.792	487.371	265.28	182.835	264.304	517.099	237.473	1.12003	1.73618e-14	9.80822e-14	YEL077C	NC_001137.3	264	4097	-	3834	protein_coding	Y' element ATP-dependent helicase && Q3E7X8.1 RecName: Full=Y' element ATP-dependent helicase YEL077C && PF00271:Helicase conserved C-terminal domain	Helicase_C	473	469	457	301	191	306	7.36837	7.24033	6.74539	3.74563	2.55941	3.66834
850480	105.61	130.294	129.041	30.8465	31.5893	16.411	121.648	26.2823	2.21647	1.92634e-14	1.08429e-13	YFL064C	NC_001138.5	3322	3846	-	525	protein_coding	uncharacterized protein && P43540.1 RecName: Full=Uncharacterized protein YFL064C && PF11603:Regulatory protein Sir1	-	93	116	121	35	33	19	10.58	13.0779	13.0428	3.18068	3.22934	1.66339
855105	361.116	303.27	340.2	126.911	169.434	134.743	334.862	143.696	1.22298	2.3734e-14	1.32747e-13	ISF1	NC_001145.3	430079	431095	-	1017	protein_coding	Isf1p && P32488.1 RecName: Full=Increasing suppression factor 1; AltName: Full=Mitochondrial biogenesis regulation protein 3 && -	-	318	270	319	144	177	156	18.6753	15.7138	17.7506	6.75542	8.94152	7.05023
854750	177.151	180.839	127.975	52.8797	44.0336	31.0946	161.988	42.6693	1.92516	2.62202e-14	1.46256e-13	YIL060W	NC_001141.2	246392	246826	+	435	protein_coding	uncharacterized protein && P40519.1 RecName: Full=Uncharacterized protein YIL060W && -	-	156	161	120	60	46	36	21.4189	21.9066	15.6112	6.58071	5.43285	3.80376
856832	71.5419	88.7347	113.045	241.484	255.586	246.165	91.1071	247.745	-1.44013	2.89567e-14	1.61085e-13	SHC1	NC_001137.3	351698	353236	+	1539	protein_coding	Shc1p && P39000.1 RecName: Full=Protein SHC1; AltName: Full=Sporulation-specific homolog of CSD4 && -	-	63	79	106	274	267	285	2.44492	3.03827	3.89772	8.49421	8.91316	8.5115
853126	412.218	404.361	410.586	207.112	219.211	183.112	409.055	203.145	1.01113	3.27658e-14	1.81296e-13	SLI1	NC_001139.9	917040	918446	+	1407	protein_coding	N-acetyltransferase && P53304.1 RecName: Full=N-acetyltransferase SLI1; AltName: Full=Sphingosine-like immunosuppressant resistant protein 1 && PF07247:Alcohol acetyltransferase	-	363	360	385	235	229	212	15.409	15.1442	15.485	7.96865	8.36181	6.92535
852454	211.219	232.507	228.222	388.666	577.223	617.572	223.983	527.82	-1.23627	5.31629e-14	2.92325e-13	ICS2	NC_001134.8	553543	554310	-	768	protein_coding	Ics2p && P38284.2 RecName: Full=Increased copper sensitivity protein 2 && -	-	186	207	214	441	603	715	14.4649	15.9532	15.7687	27.3961	40.3381	42.7902
850493	146.491	165.114	172.766	40.5411	59.3496	49.233	161.457	49.7079	1.70342	5.74088e-14	3.15111e-13	YFL051C	NC_001138.5	30058	30540	-	483	protein_coding	uncharacterized protein && P43552.1 RecName: Full=Uncharacterized membrane protein YFL051C; Flags: Precursor && -	-	129	147	162	46	62	57	15.9516	18.0139	18.9807	4.54383	6.59483	5.4241
850340	632.522	679.55	838.236	408.055	331.209	293.671	716.769	344.312	1.05831	6.53735e-14	3.56276e-13	YCL019W	NC_001135.5	85102	90415	+	5314	protein_coding	gag-pol fusion protein && P25384.2 RecName: Full=Transposon Ty2-C Gag-Pol polyprotein; AltName: Full=TY2A-TY2B; AltName: Full=Transposon Ty2 TYA-TYB polyprotein; Contains: RecName: Full=Capsid protein; Short=CA; Contains: RecName: Full=Ty2 protease; Short=PR; Contains: RecName: Full=Integrase; Short=IN; Contains: RecName: Full=Reverse transcriptase/ribonuclease H; Short=RT; Short=RT-RH && PF13976…	RVT_2	557	605	786	463	346	340	6.26031	6.73863	8.37036	4.15691	3.34514	2.94074
9164903	183.965	134.787	284.744	40.5411	44.0336	61.3254	201.165	48.6333	2.04768	6.907e-14	3.75454e-13	RUF5-1	NC_001140.6	212409	213118	+	710	ncRNA	RUF5-1 && P0CL32.1 RecName: Full=Putative uncharacterized protein YHR052W-A >P0CL33.1 RecName: Full=Putative uncharacterized protein YHR054W-A && PF11403:Yeast metallothionein	-	162	120	267	46	46	71	13.6276	10.0037	21.2812	3.09108	3.32858	4.59621
1466526	40.8811	38.1896	51.19	118.979	183.792	220.253	43.4202	174.342	-2.00356	7.73735e-14	4.19853e-13	YHR007C-A	NC_001140.6	122550	122765	-	216	protein_coding	uncharacterized protein && Q07074.2 RecName: Full=Uncharacterized protein YHR007C-A && -	-	36	34	48	135	192	255	9.95431	9.31672	12.5757	29.8189	45.6674	54.2608
9164984	71.5419	81.9953	65.0539	10.5759	8.61527	10.3649	72.8637	9.85202	2.88272	7.83215e-14	4.24253e-13	snR70	NC_001148.4	718887	719050	-	164	snoRNA	SNR70 && - && -	-	63	73	61	12	9	12	22.9435	26.3461	21.0489	3.49099	2.81941	3.36308
850680	21.5761	12.3555	22.3956	83.7261	117.742	107.967	18.7757	103.145	-2.45457	8.88757e-14	4.80581e-13	RNP1	NC_001144.5	46714	47463	-	750	protein_coding	Rnp1p && P32385.2 RecName: Full=Ribonucleoprotein 1 && PF00076:RNA recognition motif. (a.k.a. RRM, RBD, or RNP domain)	RRM_1	19	11	21	95	123	125	1.51305	0.868099	1.58453	6.04329	8.42564	7.66035
853659	23.8473	25.8341	28.7944	123.386	91.8962	143.38	26.1586	119.554	-2.19259	1.14035e-13	6.11812e-13	MCH2	NC_001143.9	6107	7528	+	1422	protein_coding	Mch2p && P36032.2 RecName: Full=Probable transporter MCH2 && PF07690:Major Facilitator Superfamily	MFS_1	21	23	27	140	96	166	0.882027	0.957339	1.0745	4.6972	3.46841	5.36548
853999	68.1352	65.147	60.7881	7.05062	5.74351	8.63738	64.6901	7.14384	3.17183	1.38523e-13	7.40627e-13	AAD15	NC_001147.6	1647	2078	-	432	protein_coding	putative aryl-alcohol dehydrogenase && Q08361.1 RecName: Full=Putative aryl-alcohol dehydrogenase AAD15 && PF00248:Aldo/keto reductase family	Aldo_ket_red	60	58	57	8	6	10	8.29526	7.94661	7.4668	0.883522	0.713554	1.06394
851674	423.574	527.915	498.036	234.433	221.125	267.759	483.175	241.106	1.00197	1.73689e-13	9.23059e-13	YDR098C-B	NC_001136.10	645858	651126	-	5269	protein_coding	gag-pol fusion protein && Q03855.2 RecName: Full=Transposon Ty1-DR1 Gag-Pol polyprotein; AltName: Full=Gag-Pol-p199; AltName: Full=TY1A-TY1B; AltName: Full=Transposon Ty1 TYA-TYB polyprotein; AltName: Full=p190; Contains: RecName: Full=Capsid protein; Short=CA; AltName: Full=Gag-p45; AltName: Full=p54; Contains: RecName: Full=Ty1 protease; Short=PR; AltName: Full=Pol-p20; AltName: Full=p23; Conta…	RVT_2	373	470	467	266	231	310	4.22808	5.27968	5.0157	2.4086	2.25239	2.70417
852484	296.388	220.152	222.89	102.234	89.9817	95.0111	246.477	95.7423	1.36273	2.4467e-13	1.27294e-12	PCH2	NC_001134.8	600553	602360	+	1695	protein_coding	Pch2p && P38126.2 RecName: Full=Pachytene checkpoint protein 2 && PF00004:ATPase family associated with various cellular activities (AAA)	AAA	261	196	209	116	94	110	9.19672	6.84422	6.97782	3.26512	2.84916	2.98279
855990	245.287	229.138	236.754	401.004	513.087	515.651	237.059	476.581	-1.00719	4.47802e-13	2.29313e-12	YPL113C	NC_001148.4	335953	337143	-	1191	protein_coding	glyoxylate reductase && Q02961.1 RecName: Full=Putative 2-hydroxyacid dehydrogenase YPL113C && PF02826:D-isomer specific 2-hydroxyacid dehydrogenase, NAD binding domain	2-Hacid_dh_C	216	204	222	455	536	597	10.8319	10.1381	10.5483	18.2268	23.1213	23.0389
852280	352.032	421.209	415.919	213.281	157.947	130.424	396.386	167.217	1.2454	4.74738e-13	2.42905e-12	YBL005W-B	NC_001134.8	221330	226598	+	5269	protein_coding	gag-pol fusion protein && Q12490.1 RecName: Full=Transposon Ty1-BL Gag-Pol polyprotein; AltName: Full=Gag-Pol-p199; AltName: Full=TY1A-TY1B; AltName: Full=Transposon Ty1 TYA-TYB polyprotein; AltName: Full=p190; Contains: RecName: Full=Capsid protein; Short=CA; AltName: Full=Gag-p45; AltName: Full=p54; Contains: RecName: Full=Ty1 protease; Short=PR; AltName: Full=Pol-p20; AltName: Full=p23; Contai…	RVT_2	310	375	390	242	165	151	3.51395	4.21251	4.1887	2.19128	1.60885	1.31719
856051	261.185	288.669	261.282	54.6423	107.212	112.286	270.379	91.3801	1.56621	6.78652e-13	3.45526e-12	LCL1	NC_001148.4	453430	453735	-	306	protein_coding	Lcl1p && Q02786.1 RecName: Full=Long chronological lifespan protein 1; Flags: Precursor && -	-	230	257	245	62	112	130	44.892	49.7106	45.3094	9.66677	18.8042	19.5264
856343	328.184	293.161	280.478	124.267	151.246	139.062	300.608	138.192	1.12199	1.06364e-12	5.34063e-12	YHL042W	NC_001140.6	15667	16119	+	453	protein_coding	uncharacterized protein && P38729.1 RecName: Full=Putative uncharacterized protein YHL042W; Flags: Precursor && PF00674:DUP family	-	289	261	263	141	158	161	38.1032	34.102	32.855	14.8502	17.9192	16.3353
9164966	161.253	199.934	62.921	14.9826	21.0595	30.2308	141.369	22.091	2.67477	1.29853e-12	6.47278e-12	snR49	NC_001146.8	716120	716284	+	165	snoRNA	SNR49 && - && -	-	142	178	59	17	22	35	51.4004	63.8519	20.2354	4.91559	6.85012	9.74954
855163	225.982	188.702	204.76	78.4382	80.4091	91.5562	206.481	83.4678	1.30563	3.3921e-12	1.65616e-11	REC114	NC_001145.3	536207	537609	+	1287	protein_coding	Rec114p && P32841.3 RecName: Full=Meiotic recombination protein REC114 && PF03525:Meiotic recombination protein rec114	-	199	168	192	89	84	106	9.235	7.72624	8.4424	3.2993	3.3532	3.78553
9164874	321.371	303.27	193.029	49.3544	99.5542	99.3298	272.557	82.7461	1.72041	3.59333e-12	1.74889e-11	snR33	NC_001135.5	142364	142546	-	183	snoRNA	SNR33 && - && -	-	283	270	181	56	104	115	92.3629	87.3274	55.972	14.5998	29.1972	28.8833
855712	143.084	141.526	137.573	40.5411	51.6916	48.3693	140.728	46.8673	1.58777	4.09396e-12	1.98419e-11	YNL019C	NC_001146.8	598376	599230	-	855	protein_coding	uncharacterized protein && P53975.1 RecName: Full=Uncharacterized membrane protein YNL019C; Flags: Precursor && -	-	126	126	129	46	54	56	8.8017	8.72252	8.53821	2.56686	3.24479	3.01038
852111	11262.7	12162.3	10146.3	3418.67	4802.53	5228.2	11190.4	4483.14	1.31969	4.71423e-12	2.2783e-11	RPL37B	NC_001136.10	1450198	1450853	-	267	protein_coding	ribosomal 60S subunit protein L37B && P51402.2 RecName: Full=60S ribosomal protein L37-B; AltName: Full=L43; AltName: Full=YL35; AltName: Full=YP55 && PF01907:Ribosomal protein L37e	-	9918	10828	9514	3879	5017	6053	2218.58	2400.35	2016.49	693.138	965.366	1041.98
856906	325.913	348.199	410.586	175.384	149.331	195.205	361.566	173.307	1.05976	9.42526e-12	4.43381e-11	YER160C	NC_001137.3	492856	498124	-	5269	protein_coding	gag-pol fusion protein && Q03619.1 RecName: Full=Transposon Ty1-ER2 Gag-Pol polyprotein; AltName: Full=Gag-Pol-p199; AltName: Full=TY1A-TY1B; AltName: Full=Transposon Ty1 TYA-TYB polyprotein; AltName: Full=p190; Contains: RecName: Full=Capsid protein; Short=CA; AltName: Full=Gag-p45; AltName: Full=p54; Contains: RecName: Full=Ty1 protease; Short=PR; AltName: Full=Pol-p20; AltName: Full=p23; Conta…	RVT_2	287	310	385	199	156	226	3.25324	3.48234	4.135	1.80192	1.52109	1.97142
853213	163.524	152.758	193.029	72.2689	48.8198	57.8704	169.771	59.653	1.50703	1.07112e-11	5.01207e-11	YRF1-3	NC_001139.9	1084864	1090591	+	5580	protein_coding	Y' element ATP-dependent helicase protein 1 copy 3 && P0CX14.1 RecName: Full=Y' element ATP-dependent helicase protein 1 copy 3 >P0CX15.1 RecName: Full=Y' element ATP-dependent helicase protein 1 copy 7 && PF00270:DEAD/DEAH box helicase|PF11603:Regulatory protein Sir1|PF00271:Helicase conserved C-terminal domain	Helicase_C	144	136	181	82	51	67	1.54131	1.44259	1.83564	0.701117	0.469564	0.551875
856335	844.876	931.152	638.808	319.922	379.072	475.056	804.946	391.35	1.03955	1.29118e-11	6.03265e-11	YHL050C	NC_001140.6	445	3311	-	2094	protein_coding	uncharacterized protein && P38721.1 RecName: Full=Uncharacterized protein YHL050C && PF00270:DEAD/DEAH box helicase	DEAD	744	829	599	363	396	550	21.2206	23.4323	16.188	8.27067	9.71578	12.0722
853233	114.694	149.389	122.643	43.1851	38.2901	40.5957	128.909	40.6903	1.66243	1.43613e-11	6.68969e-11	VTH2	NC_001142.9	11475	16124	+	4650	protein_coding	signal sequence-binding protein && P40890.1 RecName: Full=VPS10 homolog 2; AltName: Full=Sortilin VTH2; Flags: Precursor && PF15902:Sortilin, neurotensin receptor 3,|PF15901:Sortilin, neurotensin receptor 3, C-terminal	-	101	133	115	49	40	47	1.29727	1.69292	1.39955	0.502752	0.441943	0.464563
3799972	88.5757	90.9811	86.3831	170.096	275.688	277.26	88.6467	241.015	-1.44262	1.56701e-11	7.26652e-11	CMI8	NC_001136.10	1385524	1385766	-	243	protein_coding	Cmi8p && Q2V2P7.1 RecName: Full=Uncharacterized protein YDR461C-A && -	-	78	81	81	193	288	321	19.1713	19.7295	18.8635	37.8933	60.8899	60.7154
855525	197.592	217.905	200.494	94.3021	68.9221	90.6925	205.331	84.6389	1.27551	2.69124e-11	1.22412e-10	SLZ1	NC_001146.8	270275	271171	-	897	protein_coding	Slz1p && P40167.1 RecName: Full=Sporulation-specific with a leucine zipper motif protein 1 && -	-	174	194	188	107	72	105	11.5856	12.8011	11.8607	5.69118	4.12382	5.38018
852928	248.693	261.711	226.089	115.454	111.998	116.605	245.498	114.686	1.09712	3.50033e-11	1.57706e-10	YGR038C-B	NC_001139.9	562199	567467	-	5269	protein_coding	gag-pol fusion protein && Q12269.3 RecName: Full=Transposon Ty1-GR2 Gag-Pol polyprotein; AltName: Full=Gag-Pol-p199; AltName: Full=TY1A-TY1B; AltName: Full=Transposon Ty1 TYA-TYB polyprotein; AltName: Full=p190; Contains: RecName: Full=Capsid protein; Short=CA; AltName: Full=Gag-p45; AltName: Full=p54; Contains: RecName: Full=Ty1 protease; Short=PR; AltName: Full=Pol-p20; AltName: Full=p23; Conta…	RVT_2	219	233	212	131	117	135	2.48244	2.61737	2.27694	1.18619	1.14082	1.17762
850332	22.7117	31.4503	25.595	107.522	84.2381	122.651	26.5857	104.804	-1.98075	3.80489e-11	1.70682e-10	FRM2	NC_001135.5	74704	75285	-	582	protein_coding	type II nitroreductase && P37261.2 RecName: Full=Fatty acid repression mutant protein 2 && PF00881:Nitroreductase family	Nitroreductase	20	28	24	122	88	142	2.05243	2.84756	2.33363	10.0011	7.76817	11.2141
854630	400.862	332.474	462.843	203.587	116.785	184.84	398.726	168.404	1.24129	4.1875e-11	1.87032e-10	YIL177C	NC_001141.2	483	6147	-	5277	protein_coding	Y' element ATP-dependent helicase && P40434.1 RecName: Full=Y' element ATP-dependent helicase YIL177C && PF00271:Helicase conserved C-terminal domain	Helicase_C	353	296	434	231	122	214	3.9953	3.32003	4.65421	2.08851	1.18777	1.86392
854634	66.9996	104.46	104.513	25.5585	19.145	20.7297	91.9908	21.8111	2.07537	9.49514e-11	4.14809e-10	VTH1	NC_001141.2	11492	16141	+	4650	protein_coding	signal sequence-binding protein && P40438.1 RecName: Full=VPS10 homolog 1; AltName: Full=Sortilin VTH1; Flags: Precursor && PF15902:Sortilin, neurotensin receptor 3,|PF15901:Sortilin, neurotensin receptor 3, C-terminal	-	59	93	98	29	20	24	0.757812	1.18377	1.19266	0.297547	0.220971	0.237224
850615	49.9658	33.6967	51.19	0	0	0	44.9508	0	8.08567	9.80296e-11	4.27653e-10	YFR054C	NC_001138.5	258855	259433	-	579	protein_coding	uncharacterized protein && P43622.1 RecName: Full=Uncharacterized protein YFR054C && -	-	44	30	48	0	0	0	4.53875	3.06676	4.69144	0	0	0
852667	237.338	221.275	170.633	74.0315	75.6229	100.194	209.749	83.2827	1.32973	9.99113e-11	4.35248e-10	POX1	NC_001139.9	108158	110404	+	2247	protein_coding	acyl-CoA oxidase && P13711.2 RecName: Full=Acyl-coenzyme A oxidase; Short=Acyl-CoA oxidase && PF01756:Acyl-CoA oxidase|PF14749:Acyl-coenzyme A oxidase N-terminal|PF02770:Acyl-CoA dehydrogenase, middle domain	-	209	197	160	84	79	116	5.55527	5.18921	4.02958	1.78356	1.80627	2.37277
856259	88.5757	80.8721	55.4558	14.1012	18.1878	6.04616	74.9679	12.7784	2.56228	1.17085e-10	5.05434e-10	tN(GUU)P	NC_001148.4	810676	810749	+	74	tRNA	tRNA-Asn && - && -	-	78	72	52	16	19	7	62.9543	57.5889	39.7663	10.3157	13.1911	4.34777
850925	44.2879	58.4076	41.5919	3.52531	0.957252	6.9099	48.0958	3.79749	3.6364	1.1929e-10	5.14236e-10	tL(UAG)L1	NC_001144.5	592519	592619	-	82	tRNA	tRNA-Leu && - && -	-	39	52	39	4	1	8	28.4062	37.5342	26.915	2.32733	0.626535	4.48411
851980	10.2203	4.4929	4.26583	40.5411	74.6656	61.3254	6.32633	58.844	-3.22351	1.70449e-10	7.2767e-10	PHO92	NC_001136.10	1223474	1224394	-	921	protein_coding	mRNA-binding phosphate metabolism regulator && Q06390.1 RecName: Full=Methylated RNA-binding protein 1; AltName: Full=PHOsphate metabolism protein 92; AltName: Full=YTH domain-containing protein PHO92 && PF04146:YT521-B-like domain	YTH	9	4	4	46	78	71	0.58364	0.257062	0.245778	2.38292	4.35105	3.54322
854145	72.6775	66.2702	58.6552	173.622	161.776	160.655	65.8676	165.351	-1.32951	1.74341e-10	7.4275e-10	IRC10	NC_001147.6	297078	298838	+	1761	protein_coding	Irc10p && Q08118.1 RecName: Full=Uncharacterized protein IRC10; AltName: Full=Increased recombination centers protein 10 && -	-	64	59	55	197	169	186	2.17062	1.98303	1.76745	5.33725	4.93045	4.8546
855697	39.7455	49.4218	55.4558	147.182	133.058	130.424	48.2077	136.888	-1.5036	2.44416e-10	1.03276e-09	YNL034W	NC_001146.8	570477	572315	+	1839	protein_coding	uncharacterized protein && P53963.1 RecName: Full=Uncharacterized protein YNL034W && -	-	35	44	52	167	139	151	1.13671	1.41615	1.60017	4.33257	3.88322	3.77394
855313	122.643	103.337	122.643	209.756	283.347	278.987	116.208	257.363	-1.14618	3.40142e-10	1.41883e-09	URA10	NC_001145.3	806865	807548	-	684	protein_coding	orotate phosphoribosyltransferase URA10 && P30402.3 RecName: Full=Orotate phosphoribosyltransferase 2; Short=OPRT 2; Short=OPRTase 2 && PF00156:Phosphoribosyl transferase domain	Pribosyltran	108	92	115	238	296	323	9.4304	7.96103	9.51448	16.6009	22.2328	21.7043
856487	857.368	870.498	772.116	147.182	283.347	275.532	833.327	235.354	1.82442	3.9404e-10	1.63264e-09	RTC3	NC_001140.6	280820	281155	+	336	protein_coding	Rtc3p && P38804.1 RecName: Full=Restriction of telomere capping protein 3 && PF01172:Shwachman-Bodian-Diamond syndrome (SBDS) protein	SBDS	755	775	724	167	296	319	134.205	136.521	121.939	23.7131	45.2597	43.6366
855910	414.489	388.635	400.988	148.944	208.681	239.255	401.371	198.96	1.01243	3.98514e-10	1.64912e-09	YPL191C	NC_001148.4	183597	184679	-	1083	protein_coding	ubiquitinyl hydrolase 1 && Q08930.1 RecName: Full=Ubiquitin carboxyl-terminal hydrolase MIY1; AltName: Full=Deubiquitinating enzyme MIY1 && PF04424:Protein of unknown function (DUF544)	-	365	346	376	169	218	277	20.1292	18.9097	19.6473	7.44508	10.3416	11.7558
1466473	73.8131	84.2418	97.0477	16.7452	26.803	20.7297	85.0342	21.426	1.99456	4.01396e-10	1.65867e-09	YOL164W-A	NC_001147.6	4130	4312	+	183	protein_coding	uncharacterized protein && Q3E7A5.1 RecName: Full=Uncharacterized protein YOL164W-A && -	-	65	75	91	19	28	24	21.2141	24.2576	28.1406	4.95351	7.86079	6.02782
855864	120.372	105.583	90.6489	204.468	263.244	239.255	105.535	235.656	-1.15974	4.22301e-10	1.73925e-09	YPL264C	NC_001148.4	43283	44344	-	1062	protein_coding	uncharacterized protein && Q08980.1 RecName: Full=Probable transport protein YPL264C && PF00892:EamA-like transporter family	DUF6	106	94	85	232	275	277	5.96134	5.23891	4.52937	10.4226	13.3035	11.9882
9164876	176.016	131.417	134.374	18.5079	35.4183	60.4616	147.269	38.1293	1.94656	4.9699e-10	2.03198e-09	snR63	NC_001136.10	323217	323471	-	255	snoRNA	SNR63 && - && -	-	155	117	126	21	37	70	36.3039	27.1571	27.9623	3.92907	7.45454	12.617
856816	51.1014	41.5593	36.2596	108.403	125.4	170.156	42.9734	134.653	-1.65066	5.79358e-10	2.35745e-09	YER084W	NC_001137.3	327065	327451	+	387	protein_coding	uncharacterized protein && P40057.1 RecName: Full=Uncharacterized protein YER084W && -	-	45	37	34	123	131	197	6.94487	5.65885	4.97177	15.1637	17.3908	23.3967
856768	187.372	190.948	225.023	85.4888	96.6824	90.6925	201.114	90.9546	1.14653	6.66936e-10	2.69475e-09	MEI4	NC_001137.3	238460	239774	-	1227	protein_coding	Mei4p && P29467.2 RecName: Full=Meiosis-specific protein MEI4 && PF13971:Meiosis-specific protein Mei4	-	165	170	211	97	101	105	8.03159	8.20053	9.73153	3.77171	4.22898	3.93319
850479	95.3892	106.706	122.643	41.4224	19.145	31.9583	108.246	30.8419	1.8059	1.00598e-09	4.03045e-09	YFL065C	NC_001138.5	3030	3338	-	309	protein_coding	uncharacterized protein && P43539.1 RecName: Full=Uncharacterized protein YFL065C && -	-	84	95	115	47	20	37	16.2362	18.1971	21.0612	7.25689	3.3253	5.50355
855388	277.083	232.507	221.823	132.199	107.212	108.831	243.805	116.081	1.06915	1.32184e-09	5.26524e-09	MDJ2	NC_001146.8	22834	23274	-	441	protein_coding	Mdj2p && P42834.1 RecName: Full=Mitochondrial DnaJ homolog 2 && -	-	244	207	208	150	112	126	33.0456	27.7824	26.6912	16.2279	13.0478	13.132
9164979	111.287	114.569	65.0539	18.5079	23.9313	31.0946	96.9701	24.5112	1.98107	1.41391e-09	5.62112e-09	snR31	NC_001147.6	841958	842182	-	225	snoRNA	SNR31 && - && -	-	98	102	61	21	25	36	26.0139	26.8321	15.3423	4.45295	5.70843	7.35394
855377	206.677	222.398	259.149	121.623	104.34	81.1913	229.408	102.385	1.16548	1.42358e-09	5.65191e-09	YRF1-6	NC_001146.8	371	6098	-	5580	protein_coding	Y' element ATP-dependent helicase protein 1 copy 6 && P53819.1 RecName: Full=Y' element ATP-dependent helicase protein 1 copy 6 && PF00270:DEAD/DEAH box helicase|PF00271:Helicase conserved C-terminal domain|PF11603:Regulatory protein Sir1	Helicase_C	182	198	243	138	109	94	1.94805	2.10024	2.46442	1.17993	1.00358	0.774272
856193	68.1352	64.0238	59.7217	152.47	190.493	139.926	63.9602	160.963	-1.33068	1.75548e-09	6.91353e-09	YPR078C	NC_001148.4	697147	698265	-	1119	protein_coding	uncharacterized protein && Q06813.1 RecName: Full=Uncharacterized protein YPR078C && -	-	60	57	56	173	199	162	3.20246	3.01497	2.83205	7.3761	9.13655	6.65403
9164895	77.2199	62.9005	62.921	15.8639	13.4015	17.2748	67.6805	15.5134	2.12125	2.0157e-09	7.88189e-09	snR39	NC_001139.9	365163	365251	-	89	snoRNA	SNR39 && - && -	-	68	56	59	18	14	20	45.6332	37.2422	37.515	9.64925	8.0816	10.3286
9164871	78.3554	58.4076	130.108	16.7452	21.0595	22.4572	88.957	20.0873	2.14911	2.15743e-09	8.40948e-09	LSR1	NC_001134.8	680688	681862	-	1175	snRNA	LSR1 && - && -	-	69	52	122	19	22	26	3.50731	2.61941	5.87578	0.771484	0.961931	1.01703
851184	101.067	121.308	134.374	51.117	31.5893	34.5495	118.916	39.0853	1.60352	2.20815e-09	8.59094e-09	YLR462W	NC_001144.5	1065956	1066564	+	609	protein_coding	uncharacterized protein && O13556.1 PUTATIVE PSEUDOGENE: RecName: Full=Putative uncharacterized protein YLR462W && PF11603:Regulatory protein Sir1	-	89	108	126	58	33	40	8.72841	10.4965	11.7084	4.54383	2.78391	3.01886
853240	98.796	121.308	78.9179	195.655	225.911	265.167	99.674	228.911	-1.20155	2.33759e-09	9.06038e-09	MBB1	NC_001142.9	59856	60182	-	327	protein_coding	Mbb1p && P39534.1 RecName: Full=Putative uncharacterized protein MBB1 && -	-	87	108	74	222	236	307	15.8904	19.5485	12.8064	32.3904	37.0786	43.151
850827	64.7284	64.0238	47.9906	128.674	162.733	164.974	58.9143	152.127	-1.37039	2.44831e-09	9.47171e-09	TIS11	NC_001144.5	415801	416658	-	858	protein_coding	Tis11p && P47977.1 RecName: Full=mRNA decay factor CTH2; AltName: Full=Cysteine-three-histidine protein 2; AltName: Full=Protein TIS11 homolog; AltName: Full=Protein YTIS11; AltName: Full=TPA-induced sequence protein 11 && PF00642:Zinc finger C-x8-C-x5-C-x3-H type (and similar)	zf-CCCH	57	57	45	146	170	191	3.9678	3.93211	2.96803	8.11851	10.1794	10.2317
852944	30.6608	53.9147	43.7248	111.929	155.075	120.06	42.7668	129.021	-1.59071	2.74896e-09	1.05687e-08	MCO32	NC_001139.9	594986	595837	-	852	protein_coding	Mco32p && P53234.1 RecName: Full=Uncharacterized protein YGR053C && PF17119:Mitochondrial protein up-regulated during meiosis	-	27	48	41	127	162	139	1.89272	3.33457	2.72325	7.11173	9.76865	7.49851
854463	239.609	223.522	220.757	122.505	105.298	113.15	227.962	113.651	1.00288	2.96164e-09	1.13301e-08	YOR289W	NC_001147.6	853357	854112	+	756	protein_coding	uncharacterized protein && Q12012.1 RecName: Full=Uncharacterized protein YOR289W && PF01871:AMMECR1	-	211	199	207	139	110	131	16.6695	15.5801	15.495	8.77211	7.47532	7.96433
853413	68.1352	71.8863	63.9875	148.063	168.476	161.519	68.003	159.353	-1.22874	3.36334e-09	1.28035e-08	LOH1	NC_001142.9	375115	375774	-	660	protein_coding	Loh1p && P47055.1 RecName: Full=Outer spore wall protein 4; AltName: Full=Loss of heterozygosity protein 1; Flags: Precursor && -	-	60	64	60	168	176	187	5.42962	5.7395	5.14459	12.1444	13.7002	13.0226
854798	36.3388	34.8199	36.2596	1.76266	0	2.59121	35.8061	1.45129	4.58639	4.51869e-09	1.69718e-08	tD(GUC)I1	NC_001141.2	324303	324374	-	72	tRNA	tRNA-Asp && - && -	-	32	31	34	2	0	3	26.5448	25.484	26.7233	1.32528	0	1.91509
850618	29.5252	20.218	41.5919	0	0	0	30.445	0	7.5246	5.07018e-09	1.89741e-08	YFR057W	NC_001138.5	269061	269516	+	456	protein_coding	uncharacterized protein && P43625.1 RecName: Full=Uncharacterized protein YFR057W && -	-	26	18	39	0	0	0	3.40542	2.33639	4.83997	0	0	0
9164928	80.6266	37.0664	38.3925	0.881328	0	0	52.0285	0.293776	7.33294	5.1103e-09	1.91043e-08	RDN5-2	NC_001144.5	468813	468931	+	119	rRNA	5S ribosomal RNA && P0CY04.1 RecName: Full=Uncharacterized protein YLR157C-C >P0CY05.1 RecName: Full=Uncharacterized protein YLR159C-A >P0CY03.1 RecName: Full=Uncharacterized protein YLR156C-A >P0CY02.1 RecName: Full=Uncharacterized protein YLR154C-H && -	-	71	33	36	1	0	0	35.6347	16.4136	17.1198	0.400926	0	0
854695	127.186	130.294	146.105	222.976	288.133	402.502	134.528	304.537	-1.17866	6.56048e-09	2.42432e-08	COX5B	NC_001141.2	155222	155765	+	456	protein_coding	cytochrome c oxidase subunit Vb && P00425.3 RecName: Full=Cytochrome c oxidase polypeptide 5B, mitochondrial; AltName: Full=Cytochrome c oxidase polypeptide Vb; Flags: Precursor && PF02936:Cytochrome c oxidase subunit IV	COX4	112	116	137	253	301	466	14.6695	15.0567	17.002	26.4708	33.9126	46.97
856325	148.762	116.815	104.513	49.3544	44.0336	42.3231	123.363	45.237	1.44605	7.12372e-09	2.62462e-08	YPR195C	NC_001148.4	927965	928294	-	330	protein_coding	uncharacterized protein && Q06594.1 RecName: Full=Putative uncharacterized protein YPR195C && -	-	131	104	98	56	46	49	23.7094	18.6534	16.8057	8.09627	7.16148	6.82468
1466448	133.999	135.91	158.902	43.1851	48.8198	71.6902	142.937	54.565	1.38741	9.7088e-09	3.54747e-08	YBR196C-B	NC_001134.8	614526	614630	-	105	protein_coding	uncharacterized protein && Q3E778.1 RecName: Full=Uncharacterized protein YBR196C-B && -	-	118	121	149	49	51	83	67.1205	68.2078	80.3046	22.2647	24.954	36.3319
850770	200.999	176.346	235.687	75.7942	96.6824	106.24	204.344	92.9054	1.13804	1.16287e-08	4.21166e-08	GAL2	NC_001144.5	290212	291936	+	1725	protein_coding	galactose permease GAL2 && P13181.3 RecName: Full=Galactose transporter; AltName: Full=Galactose permease && PF00083:Sugar (and other) transporter	Sugar_tr	177	157	221	86	101	123	6.12839	5.38702	7.25014	2.37859	3.00809	3.2773
852158	127.186	163.991	180.231	66.0996	46.9053	73.4177	157.136	62.1409	1.33547	1.30992e-08	4.72764e-08	YRF1-1	NC_001136.10	1526321	1531711	+	5391	protein_coding	Y' element ATP-dependent helicase protein 1 copy 1 && P0CX20.1 RecName: Full=Y' element ATP-dependent helicase protein 1 copy 1 >P0CX21.1 RecName: Full=Y' element ATP-dependent helicase protein 1 copy 5 >P0CX22.1 RecName: Full=Y' element ATP-dependent helicase protein 1 copy 8 && PF00271:Helicase conserved C-terminal domain|PF00270:DEAD/DEAH box helicase	Helicase_C	112	146	169	75	49	85	1.24083	1.60295	1.77403	0.663747	0.466967	0.724685
852478	120.372	116.815	117.31	45.829	41.1618	50.9605	118.166	45.9838	1.35935	1.36586e-08	4.9152e-08	DTR1	NC_001134.8	589741	591459	+	1719	protein_coding	Dtr1p && P38125.1 RecName: Full=Dityrosine transporter 1 && PF07690:Major Facilitator Superfamily	MFS_1	106	104	110	52	43	59	3.68292	3.58092	3.62126	1.44324	1.28514	1.57752
854416	72.6775	75.256	109.845	141.894	261.33	331.675	85.9262	244.966	-1.50968	1.39435e-08	5.00897e-08	SSP2	NC_001147.6	788742	789857	-	1116	protein_coding	Ssp2p && Q08646.1 RecName: Full=Sporulation-specific protein 2 && -	-	64	67	103	161	273	384	3.42514	3.55343	5.22296	6.88292	12.5678	15.8149
855698	104.474	103.337	106.646	45.829	31.5893	33.6858	104.819	37.0347	1.49895	1.52088e-08	5.44141e-08	YNL033W	NC_001146.8	572999	573853	+	855	protein_coding	uncharacterized protein && P53964.1 RecName: Full=Uncharacterized membrane protein YNL033W; Flags: Precursor && -	-	92	92	100	52	33	39	6.42664	6.36883	6.61877	2.90167	1.98293	2.09652
854774	178.287	178.593	180.231	94.3021	66.0504	86.3738	179.037	82.2421	1.11941	1.94083e-08	6.85662e-08	PRM2	NC_001141.2	283029	284999	-	1971	protein_coding	pheromone-regulated protein PRM2 && P40534.1 RecName: Full=Pheromone-regulated membrane protein 3 && -	-	157	159	169	107	69	100	4.75746	4.77472	4.85225	2.59005	1.79855	2.33192
3799970	354.303	316.749	243.152	10.5759	49.7771	34.5495	304.735	31.6342	3.27037	2.03202e-08	7.15835e-08	COX26	NC_001136.10	691014	691214	+	201	protein_coding	Cox26p && Q2V2P9.1 RecName: Full=Uncharacterized protein YDR119W-A && -	-	312	282	228	12	52	40	92.7088	83.0407	64.1922	2.84837	13.2913	9.14669
1466467	157.846	157.251	132.241	73.1502	47.8626	63.9166	149.113	61.6431	1.27037	2.11553e-08	7.44407e-08	YJL077W-B	NC_001142.9	294047	294145	+	99	protein_coding	uncharacterized protein && Q8TGT3.1 RecName: Full=Uncharacterized protein YJL077W-B && -	-	139	140	124	83	50	74	83.8575	83.701	70.881	39.9994	25.9474	34.3555
853288	77.2199	75.256	95.9812	158.639	195.279	190.886	82.819	181.601	-1.13053	2.26577e-08	7.9456e-08	INO1	NC_001142.9	134332	135933	-	1602	protein_coding	inositol-3-phosphate synthase INO1 && P11986.3 RecName: Full=Inositol-3-phosphate synthase; Short=MIP synthase; AltName: Full=Myo-inositol 1-phosphate synthase; Short=IPS; Short=MI-1-P synthase && PF01658:Myo-inositol-1-phosphate synthase|PF07994:Myo-inositol-1-phosphate synthase	-	68	67	90	180	204	221	2.53518	2.47543	3.17924	5.36069	6.54224	6.34059
1466533	216.897	175.223	163.168	102.234	54.5633	64.7803	185.096	73.8592	1.3222	2.31139e-08	8.10098e-08	YHR213W-B	NC_001140.6	540800	541099	+	300	protein_coding	uncharacterized protein && Q8TGK1.1 RecName: Full=Uncharacterized protein YHR213W-B && -	-	191	156	153	116	57	75	38.0255	30.778	28.8611	18.4479	9.76141	11.4905
9164955	105.61	120.185	74.6521	5.28797	18.1878	36.277	100.149	19.9176	2.32576	2.36116e-08	8.26137e-08	snR83	NC_001145.3	626349	626654	+	306	snoRNA	SNR83 && - && -	-	93	107	70	6	19	42	18.152	20.6966	12.9455	0.935494	3.19	6.30852
9164968	47.6946	30.327	29.8608	2.64398	3.82901	4.31869	35.9608	3.59723	3.32064	3.31507e-08	1.14437e-07	snR66	NC_001146.8	586090	586175	+	86	snoRNA	SNR66 && - && -	-	42	27	28	3	4	5	29.1684	18.5825	18.4248	1.66431	2.38958	2.67222
856257	266.863	181.962	195.162	85.4888	111.998	48.3693	214.662	81.9522	1.39298	3.77779e-08	1.29686e-07	YPR137C-B	NC_001148.4	805001	810269	-	5269	protein_coding	gag-pol fusion protein && P0C2I9.1 RecName: Full=Transposon Ty1-PR1 Gag-Pol polyprotein; AltName: Full=Gag-Pol-p199; AltName: Full=TY1A-TY1B; AltName: Full=Transposon Ty1 TYA-TYB polyprotein; AltName: Full=p190; Contains: RecName: Full=Capsid protein; Short=CA; AltName: Full=Gag-p45; AltName: Full=p54; Contains: RecName: Full=Ty1 protease; Short=PR; AltName: Full=Pol-p20; AltName: Full=p23; Conta…	RVT_2	235	162	183	97	117	56	2.6638	1.8198	1.96547	0.878323	1.14082	0.488495
853210	23.8473	23.5877	28.7944	65.2183	83.2809	123.514	25.4098	90.6712	-1.83468	3.80704e-08	1.30545e-07	PAU12	NC_001139.9	1080306	1080668	+	363	protein_coding	seripauperin PAU12 && P53343.1 RecName: Full=Seripauperin-12 && PF00660:Seripauperin and TIP1 family	-	21	21	27	74	87	143	3.45521	3.42413	4.20921	9.72604	12.3132	18.1063
854062	95.3892	115.692	95.9812	173.622	252.714	223.708	102.354	216.681	-1.08134	4.55648e-08	1.547e-07	SPO21	NC_001147.6	145334	147163	+	1830	protein_coding	Spo21p && Q12411.1 RecName: Full=Sporulation-specific protein 21; AltName: Full=Meiotic plaque component protein 70 && -	-	84	103	90	197	264	259	2.74151	3.33138	2.78314	5.13601	7.4116	6.50502
853275	173.745	189.825	190.896	262.636	399.174	524.289	184.822	395.366	-1.09706	4.79632e-08	1.62397e-07	TPK1	NC_001142.9	109966	111159	-	1194	protein_coding	cAMP-dependent protein kinase catalytic subunit TPK1 && P06244.3 RecName: Full=cAMP-dependent protein kinase type 1; Short=PKA 1; AltName: Full=CDC25-suppressing protein kinase; AltName: Full=PK-25 && PF00069:Protein kinase domain	Pkinase	153	169	179	298	417	607	7.65331	8.37761	8.48383	11.9076	17.9428	23.366
855815	40.8811	39.3128	44.7912	6.16929	8.61527	5.18243	41.6617	6.65566	2.65487	4.87483e-08	1.64966e-07	tW(CCA)P	NC_001148.4	56169	56274	-	72	tRNA	tRNA-Trp && - && -	-	36	35	42	7	9	6	29.8629	28.7722	33.0111	4.63849	6.42198	3.83017
9164965	93.1181	99.9669	61.8546	26.4398	23.9313	27.6396	84.9799	26.0036	1.70523	5.20092e-08	1.75329e-07	snR19	NC_001146.8	230105	230672	-	568	snRNA	SNR19 && - && -	-	82	89	58	30	25	32	8.62239	9.27426	5.7786	2.5199	2.26126	2.58941
851804	24.9829	30.327	20.2627	66.9809	93.8107	88.1012	25.1909	82.9643	-1.72106	7.04189e-08	2.34831e-07	SPR28	NC_001136.10	903781	905052	-	1272	protein_coding	septin SPR28 && Q04921.1 RecName: Full=Sporulation-regulated protein 28 && PF00735:Septin	GTP_CDC	22	27	19	76	98	102	1.03299	1.25636	0.845298	2.85061	3.9582	3.68564
851912	42.0167	38.1896	29.8608	5.28797	3.82901	5.18243	36.689	4.76647	2.93766	7.67402e-08	2.54266e-07	tF(GAA)D	NC_001136.10	1095370	1095461	-	73	tRNA	tRNA-Phe && - && -	-	37	34	28	6	4	6	30.272	27.5673	21.7059	3.92138	2.81512	3.77771
853506	11.3559	17.9716	12.7975	51.117	59.3496	68.2353	14.0416	59.5673	-2.08578	9.00136e-08	2.95711e-07	ANB1	NC_001142.9	524908	525381	-	474	protein_coding	translation elongation factor eIF-5A && P19211.3 RecName: Full=Eukaryotic translation initiation factor 5A-2; Short=eIF-5A-2; AltName: Full=Anaerobically induced protein 1; AltName: Full=Hypusine-containing protein HP1; AltName: Full=eIF-4D && PF01287:Eukaryotic elongation factor 5A hypusine, DNA-binding OB fold	-	10	16	12	58	62	79	1.26004	1.99793	1.43267	5.83795	6.72005	7.66035
853158	302.066	259.465	188.763	357.819	593.496	560.566	250.098	503.96	-1.01154	1.0061e-07	3.27909e-07	MPC3	NC_001139.9	977336	977776	+	441	protein_coding	mitochondrial pyruvate carrier && P53311.1 RecName: Full=Mitochondrial pyruvate carrier 3; Short=MPC3; AltName: Full=Protein FMP43; Flags: Precursor && PF03650:Uncharacterised protein family (UPF0041)	-	266	231	177	406	620	649	36.0251	31.0035	22.7132	43.9236	72.2291	67.6404
856629	127.186	167.36	162.102	74.9129	64.1359	68.2353	152.216	69.0947	1.13908	1.15871e-07	3.74689e-07	YHR219W	NC_001140.6	560173	562047	+	1875	protein_coding	uncharacterized protein && P38900.1 RecName: Full=Putative uncharacterized protein YHR219W && -	-	112	149	152	85	67	79	3.56762	4.70352	4.5876	2.16286	1.83583	1.93654
852134	80.6266	121.308	109.845	178.028	223.04	269.486	103.927	223.518	-1.10432	1.36079e-07	4.37975e-07	SPS2	NC_001136.10	1483795	1485303	-	1509	protein_coding	Sps2p && P08459.2 RecName: Full=Sporulation-specific protein 2; Flags: Precursor && -	-	71	108	103	202	233	312	2.81016	4.23616	3.8627	6.38665	7.93279	9.5031
851233	0	0	0	15.8639	17.2305	42.3231	0	25.1392	-6.94902	1.52341e-07	4.88029e-07	YAL064W-B	NC_001133.9	12046	12426	+	381	protein_coding	uncharacterized protein && O13512.1 RecName: Full=Uncharacterized membrane protein YAL064W-B && PF13928:Flocculin type 3 repeat	-	0	0	0	18	18	49	0	0	0	2.25402	2.42721	5.91114
852680	5365.64	5763.26	6847.73	2755.03	2174.88	3406.58	5992.21	2778.83	1.10853	1.70187e-07	5.42388e-07	GCN1	NC_001139.9	131525	139543	+	8019	protein_coding	Gcn1p && P33892.1 RecName: Full=eIF-2-alpha kinase activator GCN1; AltName: Full=General control non-derepressible protein 1; AltName: Full=Translational activator GCN1 && PF13646:HEAT repeats|PF12074:Domain of unknown function (DUF3554)	-	4725	5131	6421	3126	2272	3944	35.192	37.8721	45.3133	18.5986	14.5562	22.6056
851352	176.016	169.607	165.301	53.761	91.8962	87.2375	170.308	77.6316	1.13516	2.60215e-07	8.15032e-07	HXT15	NC_001136.10	11657	13360	-	1704	protein_coding	hexose transporter HXT15 && P54854.1 RecName: Full=Hexose transporter HXT15 && PF00083:Sugar (and other) transporter	Sugar_tr	155	151	155	61	96	101	5.43281	5.24499	5.14761	1.70793	2.89441	2.72428
9164908	36.3388	52.7915	44.7912	8.81328	6.70076	11.2286	44.6405	8.91421	2.31774	3.14404e-07	9.78814e-07	snR37	NC_001142.9	228094	228479	-	386	snoRNA	SNR37 && - && -	-	32	47	42	10	7	13	4.95137	7.2069	6.15751	1.23601	0.931687	1.54795
9164950	48.8302	35.9432	54.3894	4.40664	3.82901	14.6835	46.3876	7.63973	2.58845	3.4033e-07	1.05528e-06	snR44	NC_001144.5	856710	856920	+	211	snoRNA	SNR44 && - && -	-	43	32	51	5	4	17	12.1716	8.97646	13.6783	1.13057	0.97395	3.70311
855770	154.44	166.237	141.839	51.9983	79.4519	79.4639	154.172	70.3047	1.13373	3.59423e-07	1.11225e-06	EGO4	NC_001146.8	692561	692857	+	297	protein_coding	Ego4p && Q3E841.1 RecName: Full=Uncharacterized protein YNR034W-A && PF11503:Protein of unknown function (DUF3215)	-	136	148	133	59	83	92	27.3492	29.4946	25.3419	9.47778	14.3576	14.2374
9164897	57.9149	56.1612	34.1267	4.40664	12.4443	12.0923	49.4009	9.64775	2.35912	3.63421e-07	1.1235e-06	snR46	NC_001139.9	545370	545566	+	197	snoRNA	SNR46 && - && -	-	51	50	32	5	13	14	15.462	15.0225	9.19236	1.21092	3.39029	3.26634
855670	84.0334	110.076	69.3198	8.81328	36.3756	25.0484	87.8097	23.4124	1.91348	5.28192e-07	1.61114e-06	tD(GUC)N	NC_001146.8	519099	519169	-	71	tRNA	tRNA-Asp && - && -	-	74	98	65	10	38	29	62.2495	81.6969	51.8082	6.71974	27.4969	18.7733
1466453	107.881	86.4882	46.9242	14.1012	26.803	25.0484	80.431	21.9842	1.87203	5.2975e-07	1.6151e-06	YGL188C-A	NC_001139.9	148824	148964	-	141	protein_coding	uncharacterized protein && Q8TGU1.1 RecName: Full=Uncharacterized protein YGL188C-A && -	-	95	77	44	16	28	29	40.2408	32.3228	17.6594	5.41392	10.2023	9.4532
856938	170.338	155.005	150.371	70.5062	81.3664	85.51	158.571	79.1276	1.00257	6.05951e-07	1.83746e-06	YER188W	NC_001137.3	568040	568759	+	720	protein_coding	uncharacterized protein && P40103.1 RecName: Full=Putative uncharacterized protein YER188W && -	-	150	138	141	80	85	99	12.4429	11.3445	11.0823	5.30113	6.06521	6.31979
856115	140.813	112.322	172.766	74.0315	57.4351	56.1429	141.967	62.5365	1.18316	6.97732e-07	2.10237e-06	REC8	NC_001148.4	569336	571378	-	2043	protein_coding	Rec8p && Q12188.1 RecName: Full=Meiotic recombination protein REC8; AltName: Full=Cohesin REC8; AltName: Full=Sporulation protein 69 && PF04825:N terminus of Rad21 / Rec8 like protein	Rad21_Rec8_N	124	100	162	84	60	65	3.62506	2.89714	4.48735	1.96165	1.50884	1.46233
850390	56.7793	98.8437	71.4527	153.351	157.947	179.657	75.6919	163.652	-1.11284	7.4635e-07	2.2434e-06	YCR025C	NC_001135.5	163446	163856	-	411	protein_coding	uncharacterized protein && P25352.2 RecName: Full=Putative uncharacterized protein YCR025C && -	-	50	88	67	174	165	208	7.26592	12.673	9.22521	20.1985	20.6253	23.2606
856332	124.914	146.019	213.292	71.3876	51.6916	82.0551	161.408	68.3781	1.23742	7.49846e-07	2.25172e-06	YPR202W	NC_001148.4	943032	943896	+	717	protein_coding	uncharacterized protein && Q08993.1 PUTATIVE PSEUDOGENE: RecName: Full=Putative uncharacterized protein YPR202W && PF11603:Regulatory protein Sir1	-	110	130	200	81	54	95	9.16296	10.7315	15.7853	5.38985	3.86931	6.08982
855878	77.2199	85.365	65.0539	148.944	166.562	148.563	75.8796	154.69	-1.02834	8.27911e-07	2.46817e-06	GRE1	NC_001148.4	128632	129138	-	507	protein_coding	Gre1p && Q08969.1 RecName: Full=Protein GRE1; AltName: Full=Genes de respuesta a estres protein 1; AltName: Full=Hydrophilin && -	-	68	76	61	169	174	172	8.01057	8.87245	6.80872	15.9034	17.632	15.5927
850725	88.5757	83.1186	61.8546	27.3212	21.0595	31.0946	77.8496	26.4918	1.54972	8.92342e-07	2.65131e-06	YLR036C	NC_001144.5	221521	222132	-	612	protein_coding	uncharacterized protein && Q07986.1 RecName: Full=Uncharacterized protein YLR036C && PF15701:Domain of unknown function (DUF4668)	-	78	74	58	31	22	36	7.61212	7.15679	5.36315	2.41669	1.84684	2.70365
851866	81.7622	89.8579	98.1141	139.25	201.98	217.662	89.9114	186.297	-1.04983	1.1048e-06	3.25598e-06	DON1	NC_001136.10	1010176	1011273	+	1098	protein_coding	Don1p && Q05610.1 RecName: Full=Donuts protein 1 && PF02845:CUE domain	CUE	72	80	92	158	211	252	3.91645	4.31246	4.74164	6.8654	9.87278	10.5487
851604	74.9487	69.6399	58.6552	133.081	134.015	158.064	67.7479	141.72	-1.0671	1.18713e-06	3.4903e-06	YDR034W-B	NC_001136.10	521314	521469	+	156	protein_coding	uncharacterized protein && - && PF12734:Cysteine-rich TM module stress tolerance	-	66	62	55	151	140	183	25.2686	23.5237	19.9518	46.181	46.1065	53.9171
854052	70.4063	53.9147	53.3229	148.944	137.844	109.695	59.2147	132.161	-1.15901	1.20963e-06	3.54801e-06	IZH4	NC_001147.6	126982	127920	-	939	protein_coding	Izh4p && Q99393.1 RecName: Full=ADIPOR-like receptor IZH4; AltName: Full=Implicated in zinc homeostasis protein 4 && PF03006:Haemolysin-III related	-	62	48	50	169	144	127	3.94356	3.02561	3.01334	8.58681	7.87873	6.21639
856124	171.474	156.128	140.772	48.473	74.6656	89.8287	156.125	70.9891	1.13633	1.44821e-06	4.21327e-06	YPR014C	NC_001148.4	587189	587518	-	330	protein_coding	uncharacterized protein && Q6B0W2.1 RecName: Full=Putative uncharacterized protein YPR014C && -	-	151	139	132	55	78	104	27.3291	24.9309	22.6362	7.9517	12.1434	14.485
851422	7298.41	7856.95	5993.49	2080.82	3548.53	3486.91	7049.62	3038.75	1.21409	1.70838e-06	4.94295e-06	RPL41B	NC_001136.10	221724	221801	-	78	protein_coding	ribosomal 60S subunit protein L41B && - && PF05162:Ribosomal protein L41	-	6427	6995	5620	2361	3707	4037	4921.26	5308	4077.42	1444.15	2441.67	2378.83
9164951	112.423	117.938	66.1204	11.4573	29.6748	44.0506	98.8273	28.3942	1.79724	1.73864e-06	5.02582e-06	snR11	NC_001145.3	652275	652532	+	258	snoRNA	SNR11 && - && -	-	99	105	62	13	31	51	22.9181	24.0884	13.5993	2.404	6.17307	9.08553
854238	74.9487	78.6257	56.5223	20.2705	13.4015	31.0946	70.0322	21.5889	1.68902	2.16034e-06	6.15846e-06	YOR072W	NC_001147.6	461502	461816	+	315	protein_coding	uncharacterized protein && Q08486.1 RecName: Full=Putative uncharacterized protein YOR072W && -	-	66	70	53	23	14	36	12.514	13.153	9.52157	3.4836	2.28337	5.25281
1466469	1.13559	1.12322	3.19937	15.8639	37.3328	28.5033	1.81939	27.2334	-3.88559	3.09774e-06	8.69842e-06	LSO1	NC_001142.9	448477	448758	-	282	protein_coding	Lso1p && Q3E827.1 RecName: Full=Uncharacterized protein YJR005C-A && -	-	1	1	3	18	39	33	0.211794	0.209888	0.602026	3.04533	7.10517	5.37854
852161	109.016	111.199	138.64	59.049	52.6488	57.0067	119.618	56.2348	1.08903	3.38638e-06	9.47451e-06	YBL111C	NC_001134.8	2907	5009	-	2004	protein_coding	uncharacterized protein && Q3E7Y5.1 RecName: Full=Uncharacterized helicase-like protein YBL111C && PF00270:DEAD/DEAH box helicase	DEAD	96	99	130	67	55	66	2.86112	2.92399	3.67104	1.5951	1.41002	1.51372
852306	63.5928	44.929	29.8608	104.878	121.571	107.103	46.1275	111.184	-1.27264	4.50321e-06	1.24583e-05	GAL7	NC_001134.8	274427	275527	-	1101	protein_coding	UDP-glucose:hexose-1-phosphate uridylyltransferase && P08431.4 RecName: Full=Galactose-1-phosphate uridylyltransferase; Short=Gal-1-P uridylyltransferase; AltName: Full=UDP-glucose--hexose-1-phosphate uridylyltransferase && PF02744:Galactose-1-phosphate uridyl transferase, C-terminal domain|PF01087:Galactose-1-phosphate uridyl transferase, N-terminal domain	-	56	40	28	119	127	124	3.03783	2.15036	1.43918	5.15669	5.92619	5.17648
9164962	44.2879	43.8057	22.3956	6.16929	9.57252	5.18243	36.8297	6.97475	2.40752	4.66993e-06	1.28908e-05	snR76	NC_001145.3	297725	297833	+	109	snoRNA	SNR76 && - && -	-	39	39	21	7	10	6	21.3698	21.1776	10.9028	3.06396	4.71338	2.53002
850356	103.338	85.365	56.5223	21.1519	26.803	37.1407	81.7419	28.3652	1.52338	4.85092e-06	1.33546e-05	YCL001W-B	NC_001135.5	113770	114024	+	255	protein_coding	uncharacterized protein && Q96VH2.1 RecName: Full=Putative pelota-like protein YCL001W-B && PF03465:eRF1 domain 3	-	91	76	53	24	28	43	21.3139	17.6405	11.7619	4.49037	5.64127	7.75047
851474	40.8811	44.929	40.5254	77.5568	124.443	101.921	42.1118	101.307	-1.26502	5.06249e-06	1.39123e-05	NDE2	NC_001136.10	303211	304848	+	1638	protein_coding	NADH-ubiquinone reductase (H(+)-translocating) NDE2 && Q07500.1 RecName: Full=External NADH-ubiquinone oxidoreductase 2, mitochondrial; AltName: Full=External NADH dehydrogenase 2; Flags: Precursor && PF07992:Pyridine nucleotide-disulphide oxidoreductase	Pyr_redox_2	36	40	38	88	130	118	1.31266	1.44539	1.31284	2.56318	4.07745	3.31107
1466510	90.8469	71.8863	58.6552	23.7959	26.803	30.2308	73.7961	26.9432	1.45157	5.13922e-06	1.41106e-05	YNL146C-A	NC_001146.8	351386	351580	-	195	protein_coding	uncharacterized protein && Q3E7Z1.1 RecName: Full=Uncharacterized protein YNL146C-A && -	-	80	64	55	27	28	35	24.5029	19.426	15.9614	6.60602	7.37705	8.24961
9164949	35.2032	34.8199	18.1298	2.64398	4.78626	5.18243	29.3843	4.20422	2.80488	5.19899e-06	1.42621e-05	snR61	NC_001144.5	794486	794575	-	90	snoRNA	SNR61 && - && -	-	31	31	17	3	5	6	20.5722	20.3872	10.6893	1.59034	2.85421	3.06414
851351	22.7117	24.7109	22.3956	58.1676	69.8794	69.9628	23.2728	66.0033	-1.5039	5.31302e-06	1.4562e-05	SOR2	NC_001136.10	8683	9756	-	1074	protein_coding	L-iditol 2-dehydrogenase SOR2 && Q07786.1 RecName: Full=Sorbitol dehydrogenase 2; AltName: Full=L-iditol 2-dehydrogenase 2 && PF00107:Zinc-binding dehydrogenase|PF08240:Alcohol dehydrogenase GroES-like domain	ADH_N	20	22	21	66	73	81	1.11221	1.21243	1.10652	2.93191	3.49203	3.46642
850536	4.54234	2.24645	7.46521	23.7959	42.1191	29.3671	4.75133	31.7607	-2.7294	7.63333e-06	2.05572e-05	HXT10	NC_001138.5	112345	113985	+	1641	protein_coding	hexose transporter HXT10 && P43581.1 RecName: Full=Hexose transporter HXT10 && PF00083:Sugar (and other) transporter	Sugar_tr	4	2	7	27	44	34	0.145584	0.0721372	0.241397	0.784994	1.37754	0.952292
856390	6346.79	6096.86	3809.39	2393.69	2781.77	2859.84	5417.68	2678.43	1.01625	8.40832e-06	2.25461e-05	QCR10	NC_001140.6	107826	108122	+	234	protein_coding	ubiquinol--cytochrome-c reductase subunit 10 && P37299.2 RecName: Full=Cytochrome b-c1 complex subunit 10; AltName: Full=Complex III subunit 10; AltName: Full=Complex III subunit XI; AltName: Full=Ubiquinol-cytochrome c reductase complex 8.5 kDa protein && PF09796:Ubiquinol-cytochrome-c reductase complex subunit (QCR10)	-	5589	5428	3572	2716	2906	3311	1426.53	1372.97	863.851	553.764	638.027	650.344
852160	76.0843	86.4882	93.8483	38.7784	33.5038	37.1407	85.4736	36.4743	1.228	8.47045e-06	2.2693e-05	YBL112C	NC_001134.8	2582	2899	-	318	protein_coding	uncharacterized protein && Q3E7Y4.1 PUTATIVE PSEUDOGENE: RecName: Full=Putative uncharacterized helicase-like protein YBL112C >A0A023PXF5.1 PUTATIVE PSEUDOGENE: RecName: Full=Putative uncharacterized helicase-like protein YHR218W-A && PF00271:Helicase conserved C-terminal domain	Helicase_C	67	77	88	44	35	43	12.5837	14.3318	15.6603	6.60141	5.65458	6.215
853368	140.813	184.209	205.826	57.2863	78.4946	114.013	176.949	83.2648	1.08696	9.31738e-06	2.48544e-05	ICS3	NC_001142.9	294666	295061	-	396	protein_coding	Ics3p && P47034.1 RecName: Full=Increased copper sensitivity protein 3 && -	-	124	164	193	65	82	132	18.702	24.5124	27.5807	7.83121	10.6384	15.3207
856940	54.5081	37.0664	49.0571	18.5079	10.5298	7.77364	46.8772	12.2704	1.93281	9.38964e-06	2.50363e-05	YRF1-2	NC_001137.3	571480	576525	+	5046	protein_coding	Y' element ATP-dependent helicase protein 1 copy 2 && P40105.2 RecName: Full=Y' element ATP-dependent helicase protein 1 copy 2 && PF00270:DEAD/DEAH box helicase|PF00271:Helicase conserved C-terminal domain	Helicase_C	48	33	46	21	11	9	0.568141	0.387083	0.515886	0.198556	0.111997	0.0819776
9164889	137.406	169.607	114.111	59.9303	71.7939	76.8727	140.375	69.5323	1.01261	1.02945e-05	2.73311e-05	RUF20	NC_001138.5	131061	131503	-	443	ncRNA	RUF20 && - && -	-	121	151	107	68	75	89	16.3134	20.1749	13.6686	7.32346	8.69795	9.23392
854891	65.864	68.5166	77.8514	122.505	127.314	181.385	70.744	143.735	-1.02299	1.13494e-05	2.99776e-05	YML083C	NC_001145.3	99794	101050	-	1257	protein_coding	uncharacterized protein && Q04526.1 RecName: Full=Putative uncharacterized protein YML083C && -	-	58	61	73	139	133	210	2.75585	2.87232	3.28648	5.27583	5.43595	7.67863
856939	66.9996	62.9005	60.7881	32.6091	13.4015	14.6835	63.5627	20.2314	1.64715	1.17666e-05	3.10001e-05	YER189W	NC_001137.3	571155	571523	+	369	protein_coding	uncharacterized protein && P40104.1 RecName: Full=Uncharacterized protein YER189W && PF11603:Regulatory protein Sir1	-	59	56	57	37	14	17	9.54966	8.98254	8.74162	4.78395	1.94922	2.1175
9164875	74.9487	57.2844	30.9273	13.2199	19.145	12.9561	54.3868	15.107	1.85051	1.23405e-05	3.24429e-05	snR43	NC_001135.5	107504	107712	-	209	snoRNA	SNR43 && - && -	-	66	51	29	15	20	15	18.8608	14.4431	7.85227	3.42417	4.91635	3.29872
1466513	132.864	115.692	87.4496	47.5917	45.9481	60.4616	112.002	51.3338	1.1221	1.33001e-05	3.48915e-05	YNL097C-B	NC_001146.8	440797	440919	-	123	protein_coding	uncharacterized protein && P0C271.1 RecName: Full=Uncharacterized protein YNL097C-B && -	-	117	103	82	54	48	70	56.8124	49.5644	37.727	20.9459	20.0491	26.1573
9164909	29.5252	22.4645	19.1962	0.881328	1.9145	5.18243	23.7287	2.65942	3.14327	1.45917e-05	3.82152e-05	snR128	NC_001142.9	139566	139691	-	126	snoRNA	SNR128 && - && -	-	26	20	18	1	2	6	12.3244	9.39501	8.08435	0.378652	0.81549	2.18867
856336	65.864	69.6399	92.7819	38.7784	17.2305	28.5033	76.0952	28.1708	1.42931	2.05293e-05	5.28703e-05	YHL049C	NC_001140.6	3726	4541	-	816	protein_coding	uncharacterized protein && P38722.1 RecName: Full=Uncharacterized protein YHL049C && -	-	58	62	87	44	18	33	4.24522	4.49717	6.03354	2.57261	1.13329	1.85876
9164974	73.8131	98.8437	53.3229	14.9826	28.7176	34.5495	75.3266	26.0832	1.52909	2.15245e-05	5.51121e-05	snR9	NC_001147.6	407948	408134	-	187	snoRNA	SNR9 && - && -	-	65	88	50	17	30	40	20.7603	27.8534	15.1311	4.33729	8.24212	9.83146
13393614	824.436	981.698	676.134	250.297	345.568	464.691	827.423	353.519	1.22658	2.94777e-05	7.42767e-05	MEO1	NC_001134.8	490850	491056	+	207	protein_coding	Meo1p && Q8TGU7.1 RecName: Full=Uncharacterized protein YBR126W-A && -	-	726	874	634	284	361	538	209.473	249.907	173.325	65.4574	89.5975	119.457
851294	54.5081	42.6825	42.6583	14.9826	15.316	14.6835	46.6163	14.994	1.63616	2.97895e-05	7.50011e-05	YAR064W	NC_001133.9	220198	220497	+	300	protein_coding	uncharacterized protein && P39563.1 RecName: Full=Uncharacterized protein YAR064W && -	-	48	38	40	17	16	17	9.55614	7.49722	7.5454	2.70358	2.74005	2.60452
851185	88.5757	68.5166	106.646	42.3037	22.974	42.3231	87.9127	35.867	1.28912	3.10308e-05	7.79045e-05	YLR464W	NC_001144.5	1066572	1067501	+	651	protein_coding	uncharacterized protein && P0CX16.1 PUTATIVE PSEUDOGENE: RecName: Full=Putative uncharacterized protein YEL076C-A >P0CX17.1 PUTATIVE PSEUDOGENE: RecName: Full=Putative uncharacterized protein YLR464W && -	-	78	61	100	48	24	49	7.15609	5.54609	8.69285	3.5178	1.89404	3.45951
854859	3.40676	4.4929	3.19937	20.2705	27.7603	26.7759	3.69968	24.9356	-2.75397	3.33171e-05	8.33737e-05	PAU15	NC_001141.2	433929	434303	+	375	protein_coding	seripauperin PAU15 && P40585.1 RecName: Full=Seripauperin-15; Flags: Precursor && PF00660:Seripauperin and TIP1 family	-	3	4	3	23	29	31	0.477807	0.631345	0.452724	2.92622	3.97307	3.79953
850684	96.5248	110.076	84.2502	28.2025	55.5206	44.9144	96.9503	42.8791	1.18002	3.88766e-05	9.63118e-05	ATG10	NC_001144.5	52087	52590	-	504	protein_coding	E2-like conjugating enzyme && Q07879.1 RecName: Full=Ubiquitin-like-conjugating enzyme ATG10; AltName: Full=Autophagy-related protein 10 && PF03987:Autophagocytosis associated protein, active-site domain	-	85	98	79	32	58	52	10.0728	11.5089	8.87033	3.02922	5.9123	4.74212
851972	35.2032	52.7915	34.1267	7.93195	6.70076	17.2748	40.7071	10.6358	1.92662	5.24785e-05	0.000128009	YDR366C	NC_001136.10	1212438	1212836	-	399	protein_coding	uncharacterized protein && P87287.1 RecName: Full=Uncharacterized protein YDR366C; Flags: Precursor && -	-	31	47	32	9	7	20	4.64035	6.97208	4.53858	1.07617	0.901331	2.30386
9164972	40.8811	34.8199	29.8608	5.28797	9.57252	12.0923	35.1873	8.98427	1.96816	5.46462e-05	0.00013314	snR36	NC_001147.6	680685	680866	-	182	snoRNA	SNR36 && - && -	-	36	31	28	6	10	14	11.8139	10.0816	8.70623	1.57286	2.82285	3.53555
23547380	73.8131	35.9432	56.5223	19.3892	22.974	13.8198	55.4262	18.7277	1.56958	6.61665e-05	0.000159573	RME2	NC_001139.9	141898	144120	-	2223	antisense_RNA	RME2 && P41833.1 RecName: Full=N6-adenosine-methyltransferase IME4 && PF05063:MT-A70	-	65	32	53	22	24	16	1.74637	0.852017	1.34921	0.472165	0.554665	0.330811
1466476	31.7964	33.6967	26.6615	47.5917	91.8962	93.2837	30.7182	77.5905	-1.3372	7.82131e-05	0.000186517	YOL038C-A	NC_001147.6	254926	255021	-	96	protein_coding	uncharacterized protein && Q3E7Z9.1 RecName: Full=Uncharacterized protein YOL038C-A && -	-	28	30	25	54	96	108	17.42	18.4964	14.7371	26.837	51.3759	51.7074
855868	1.13559	3.36967	0	20.2705	13.4015	24.1847	1.50175	19.2856	-3.70336	8.05929e-05	0.000191602	YPL261C	NC_001148.4	48996	49304	-	309	protein_coding	uncharacterized protein && Q08976.1 RecName: Full=Putative uncharacterized protein YPL261C; Flags: Precursor && -	-	1	3	0	23	14	28	0.193288	0.574646	0	3.55124	2.32771	4.16485
856661	17.0338	20.218	17.0633	0	1.9145	3.45495	18.1051	1.78982	3.33398	8.86617e-05	0.000209017	tG(GCC)E	NC_001137.3	61890	61960	-	71	tRNA	tRNA-Gly && - && -	-	15	18	16	0	2	4	12.6181	15.0055	12.7528	0	1.44721	2.58941
851016	7.9491	12.3555	13.864	39.6598	28.7176	51.8243	11.3895	40.0672	-1.81388	9.91891e-05	0.00023233	CDA1	NC_001144.5	745620	746525	+	906	protein_coding	chitin deacetylase CDA1 && Q06702.1 RecName: Full=Chitin deacetylase 1; Flags: Precursor && PF01522:Polysaccharide deacetylase	Polysacc_deac_1	7	11	13	45	30	60	0.461458	0.718625	0.812005	2.36971	1.70119	3.04385
1466447	94.2537	71.8863	63.9875	42.3037	32.5466	22.4572	76.7092	32.4358	1.24173	0.000103888	0.000242693	YBR196C-A	NC_001134.8	614024	614173	-	150	protein_coding	uncharacterized protein && Q3E820.1 RecName: Full=Uncharacterized protein YBR196C-A && -	-	83	64	60	48	34	26	33.0483	25.2538	22.6362	15.2673	11.6452	7.96676
851295	85.169	71.8863	90.6489	49.3544	32.5466	31.9583	82.5681	37.9531	1.12041	0.000117878	0.000273106	YAR066W	NC_001133.9	221049	221660	+	612	protein_coding	uncharacterized protein && P0CX18.1 RecName: Full=Putative GPI-anchored protein YAR066W; Flags: Precursor >P0CX19.1 RecName: Full=Putative GPI-anchored protein YHR214W; Flags: Precursor && -	-	75	64	85	56	34	37	7.31934	6.18965	7.85979	4.36564	2.85421	2.77875
9164967	29.5252	17.9716	28.7944	3.52531	3.82901	7.77364	25.4304	5.04265	2.32695	0.000126371	0.000292126	NME1	NC_001146.8	585587	585926	+	340	RNase_MRP_RNA	NME1 && - && -	-	26	16	27	4	4	9	4.56727	2.78534	4.49395	0.561296	0.604422	1.21664
853776	28.3897	41.5593	31.9937	68.7436	73.7084	79.4639	33.9809	73.9719	-1.1227	0.00017354	0.000394967	SRX1	NC_001143.9	278281	278664	+	384	protein_coding	sulfiredoxin && P36077.1 RecName: Full=Sulfiredoxin; AltName: Full=Sulphiredoxin && PF02195:ParB-like nuclease domain	ParBc	25	37	30	78	77	92	3.8884	5.70306	4.42113	9.69113	10.3019	11.0118
852630	0	2.24645	2.13292	17.6266	14.3588	18.1385	1.45979	16.7079	-3.50527	0.000221945	0.000498348	PAU11	NC_001139.9	6290	6652	-	363	protein_coding	seripauperin PAU11 && Q3E770.2 RecName: Full=Seripauperin-9; Flags: Precursor >P0CE93.1 RecName: Full=Seripauperin-11; Flags: Precursor >P0CE92.1 RecName: Full=Seripauperin-8; Flags: Precursor && PF00660:Seripauperin and TIP1 family	-	0	2	2	20	15	21	0	0.326108	0.311793	2.62866	2.12297	2.65896
854125	1324.09	1344.5	1289.35	1744.15	3367.61	2992.85	1319.31	2701.54	-1.03395	0.000243798	0.000545634	OPI10	NC_001147.6	265429	266169	+	741	protein_coding	Opi10p && Q08202.1 RecName: Full=Protein OPI10; AltName: Full=Overproducer of inositol protein 10 && PF05603:Protein of unknown function (DUF775)	-	1166	1197	1209	1979	3518	3465	93.9816	95.6123	92.3318	127.42	243.914	214.924
856730	56.7793	48.2986	62.921	23.7959	22.974	25.0484	55.9997	23.9394	1.22599	0.000278478	0.000618551	tE(UUC)E1	NC_001137.3	177099	177170	+	72	tRNA	tRNA-Glu && - && -	-	50	43	59	27	24	29	41.4763	35.3487	46.3727	17.8913	17.1253	18.5125
851679	46.559	44.929	30.9273	77.5568	85.1954	84.6463	40.8051	82.4662	-1.01764	0.00029878	0.000659856	YDR102C	NC_001136.10	657648	657980	-	333	protein_coding	uncharacterized protein && Q03864.1 RecName: Full=Putative uncharacterized protein YDR102C && -	-	41	40	29	88	89	98	7.35363	7.10974	4.9283	12.6081	13.7311	13.5264
852072	2016.8	2079.09	1276.55	673.334	947.679	1020.07	1790.81	880.363	1.02439	0.000304494	0.000671753	MFA1	NC_001136.10	1385176	1385286	+	111	protein_coding	mating pheromone a && P34165.1 RecName: Full=Mating hormone A-factor 1; Flags: Precursor && -	-	1776	1851	1197	764	990	1181	955.614	987.009	610.259	328.384	458.217	489.02
856843	10.2203	15.7251	3.19937	31.7278	43.0763	30.2308	9.71493	35.0116	-1.85588	0.000379908	0.000827504	MAM1	NC_001137.3	372326	373234	+	909	protein_coding	Mam1p && P40065.1 RecName: Full=Monopolin complex subunit MAM1; AltName: Full=Monopolar microtubule attachment during meiosis 1 protein 1 && PF10434:Monopolin complex protein MAM1	-	9	14	3	36	45	35	0.591345	0.911595	0.186767	1.88951	2.54336	1.76972
855435	15.8982	20.218	18.1298	0	5.74351	1.72748	18.082	2.49033	2.89257	0.000387682	0.000841179	tN(GUU)N1	NC_001146.8	102716	102789	+	74	tRNA	tRNA-Asn && - && -	-	14	18	17	0	6	2	11.2995	14.3972	13.0005	0	4.16561	1.24222
853043	2100.83	2330.69	2329.14	3168.37	10554.7	9045.92	2253.56	7589.65	-1.75182	0.000428873	0.000925058	BTN2	NC_001139.9	772454	773686	+	1233	protein_coding	Btn2p && P53286.1 RecName: Full=Protein BTN2; AltName: Full=Batten disease protein 2 && -	-	1850	2075	2184	3595	11026	10473	89.613	99.6077	100.238	139.106	459.424	390.398
9164983	30.6608	20.218	23.4621	3.52531	5.74351	8.63738	24.7803	5.96873	2.05018	0.000459127	0.000987539	snR51	NC_001148.4	718700	718806	-	107	snoRNA	SNR51 && - && -	-	27	18	22	4	6	10	15.071	9.95695	11.6354	1.78356	2.88089	4.29552
9164960	29.5252	22.4645	25.595	3.52531	7.65801	8.63738	25.8616	6.6069	1.97018	0.00046257	0.000994252	snR54	NC_001145.3	163535	163620	-	86	snoRNA	SNR54 && - && -	-	26	20	24	4	8	10	18.0567	13.7648	15.7927	2.21908	4.77915	5.34443
9164961	17.0338	33.6967	15.9969	4.40664	4.78626	5.18243	22.2425	4.79177	2.21299	0.000538933	0.00115198	RNA170	NC_001145.3	667288	667456	-	169	ncRNA	RNA170 && - && -	-	15	30	15	5	5	6	5.30111	10.5068	5.02282	1.41154	1.52	1.63179
854906	42.0167	41.5593	61.8546	25.5585	18.1878	14.6835	48.4768	19.4766	1.31722	0.000693221	0.00146307	YML133C	NC_001145.3	461	4684	-	4125	protein_coding	Y' element ATP-dependent helicase && Q03099.1 RecName: Full=Y' element ATP-dependent helicase YML133C && PF00271:Helicase conserved C-terminal domain|PF00270:DEAD/DEAH box helicase	Helicase_C	37	37	58	29	19	17	0.535723	0.530903	0.795696	0.335417	0.23664	0.18942
852708	60.1861	58.4076	57.5887	19.3892	24.8885	35.4132	58.7275	26.5637	1.14229	0.000757939	0.00159368	HUR1	NC_001139.9	187464	187796	+	333	protein_coding	Hur1p && P45820.1 RecName: Full=Putative uncharacterized protein HUR1 && PF00689:Cation transporting ATPase, C-terminus	Cation_ATPase_C	53	52	54	22	26	41	9.50592	9.24266	9.17683	3.15202	4.01133	5.659
1466508	19.305	19.0948	9.59812	31.7278	46.9053	50.9605	15.9993	43.1979	-1.43752	0.000797911	0.00167148	YMR315W-A	NC_001145.3	904286	904393	+	108	protein_coding	uncharacterized protein && Q8TGS4.1 RecName: Full=Uncharacterized protein YMR315W-A; Flags: Precursor && -	-	17	17	9	36	49	59	9.40129	9.31672	4.71587	15.9034	23.3094	25.1089
novel.30	21.5761	13.4787	33.0602	7.05062	5.74351	2.59121	22.705	5.12845	2.15344	0.00083502	0.00174272	-	NC_001144.5	928150	928642	-	493	-	- && - && -	-	19	12	31	8	6	3	2.30181	1.44069	3.55843	0.774202	0.625264	0.279688
850531	12.4914	21.3413	12.7975	29.9651	43.0763	54.4155	15.5434	42.4856	-1.45256	0.000836455	0.00174454	YFL015C	NC_001138.5	106469	106963	-	495	protein_coding	uncharacterized protein && P43578.1 RecName: Full=Putative uncharacterized protein YFL015C && -	-	11	19	12	34	45	63	1.32724	2.27188	1.37189	3.27706	4.67053	5.84972
854302	96.5248	79.7489	87.4496	14.1012	52.6488	48.3693	87.9078	38.3731	1.19877	0.000868432	0.00180515	BAG7	NC_001147.6	578564	579793	+	1230	protein_coding	GTPase-activating protein BAG7 && Q12128.1 RecName: Full=Rho-GTPase-activating protein BAG7 && PF00620:RhoGAP domain	RhoGAP	85	71	82	16	55	56	4.1274	3.41657	3.7727	0.62062	2.29729	2.09258
9164892	56.7793	92.1043	43.7248	15.8639	37.3328	26.7759	64.2028	26.6575	1.27153	0.000962974	0.00198698	RUF21	NC_001138.5	57815	58521	-	707	ncRNA	RUF21 && - && -	-	50	82	41	18	39	31	4.22389	6.86487	3.28177	1.21469	2.83403	2.01531
856879	34.0676	114.569	45.8577	24.6772	15.316	31.0946	64.8314	23.6959	1.44711	0.001017	0.00209009	YER138C	NC_001137.3	443756	449024	-	5269	protein_coding	gag-pol fusion protein && Q03612.1 RecName: Full=Transposon Ty1-ER1 Gag-Pol polyprotein; AltName: Full=Gag-Pol-p199; AltName: Full=TY1A-TY1B; AltName: Full=Transposon Ty1 TYA-TYB polyprotein; AltName: Full=p190; Contains: RecName: Full=Capsid protein; Short=CA; AltName: Full=Gag-p45; AltName: Full=p54; Contains: RecName: Full=Ty1 protease; Short=PR; AltName: Full=Pol-p20; AltName: Full=p23; Conta…	RVT_2	30	102	43	28	16	36	0.34006	1.1458	0.461831	0.253537	0.156009	0.314032
851586	1.13559	11.2322	8.53166	0	0	0	6.9665	0	5.39686	0.00103113	0.00211562	tV(UAC)D	NC_001136.10	488797	488870	-	74	tRNA	tRNA-Val && - && -	-	1	10	8	0	0	0	0.807106	7.99845	6.11789	0	0	0
9164977	10.2203	15.7251	6.39875	0	0.957252	0.863738	10.7814	0.606996	4.16331	0.00132418	0.0026778	snR35	NC_001147.6	759326	759529	-	204	snoRNA	SNR35 && - && -	-	9	14	6	0	1	1	2.63496	4.06196	1.66443	0	0.251842	0.225304
855058	15.8982	23.5877	10.6646	1.76266	1.9145	5.18243	16.7168	2.9532	2.48748	0.00132993	0.00268678	tF(GAA)M	NC_001145.3	352280	352370	+	73	tRNA	tRNA-Phe && - && -	-	14	21	10	2	2	6	11.4543	17.0268	7.75212	1.30713	1.40756	3.77771
novel.23	130.592	138.157	47.9906	48.473	49.7771	53.5517	105.58	50.6006	1.05879	0.00137481	0.00276571	-	NC_001143.9	34312	34537	-	226	-	- && - && -	-	115	123	45	55	52	62	30.3915	32.2132	11.268	11.6109	11.821	12.6091
853280	44.2879	37.0664	36.2596	8.81328	24.8885	9.50111	39.2046	14.401	1.45626	0.00164492	0.00326661	PIR5	NC_001142.9	117962	118825	-	864	protein_coding	beta-1%2C3-glucan linked protein && P46999.2 RecName: Full=Cell wall protein PIR5; AltName: Full=Protein with internal repeats 5; Flags: Precursor && PF00399:Yeast PIR protein repeat	-	39	33	34	10	26	11	2.69596	2.26067	2.22694	0.552201	1.54603	0.585166
3799967	48.8302	39.3128	24.5285	59.049	79.4519	86.3738	37.5572	74.9582	-1.00051	0.00169364	0.00335582	MIN7	NC_001134.8	624493	624696	-	204	protein_coding	Min7p && Q2V2Q3.1 RecName: Full=Putative uncharacterized protein YBR201C-A && -	-	43	35	23	67	83	100	12.5893	10.1549	6.3803	15.6695	20.9029	22.5304
9164970	29.5252	56.1612	25.595	18.5079	9.57252	11.2286	37.0938	13.103	1.49646	0.00180061	0.00354394	snR191	NC_001146.8	721938	722211	-	274	snoRNA	SNR191 && - && -	-	26	50	24	21	10	13	5.66742	10.8008	4.95683	3.65662	1.87503	2.18068
856043	17.0338	21.3413	20.2627	3.52531	7.65801	3.45495	19.5459	4.87943	2.01548	0.00180596	0.00355333	YPL062W	NC_001148.4	431895	432299	+	405	protein_coding	uncharacterized protein && Q02781.1 RecName: Full=Putative uncharacterized protein YPL062W && -	-	15	19	19	4	8	4	2.21207	2.77675	2.65486	0.471212	1.01483	0.453947
1466521	1.13559	0	0	5.28797	14.3588	8.63738	0.378529	9.42804	-4.56634	0.00181719	0.00357429	YPL038W-A	NC_001148.4	480182	480373	+	192	protein_coding	uncharacterized protein && Q3E7B4.1 RecName: Full=Uncharacterized protein YPL038W-A && -	-	1	0	0	6	15	10	0.311072	0	0	1.49094	4.01374	2.39386
1500485	34.0676	17.9716	17.0633	0.881328	2.87176	11.2286	23.0342	4.99389	2.19213	0.00208351	0.00406068	YKL183C-A	NC_001143.9	98395	98607	-	213	protein_coding	uncharacterized protein && Q3E765.1 RecName: Full=Uncharacterized protein YKL183C-A && -	-	30	16	16	1	3	13	8.41209	4.44609	4.25093	0.223991	0.723604	2.8052
1466474	29.5252	43.8057	28.7944	15.8639	14.3588	7.77364	34.0418	12.6654	1.42934	0.00216411	0.00420188	YOL155W-A	NC_001147.6	27084	27218	+	135	protein_coding	uncharacterized protein && Q3E7Y8.1 RecName: Full=Uncharacterized protein YOL155W-A && -	-	26	39	27	18	15	9	11.5028	17.0989	11.3181	6.36136	5.70843	3.06414
850629	0	0	2.13292	8.81328	9.57252	15.5473	0.710972	11.311	-3.95024	0.00217652	0.00422464	RRT7	NC_001144.5	80356	80697	-	342	protein_coding	Rrt7p && Q07829.1 RecName: Full=Putative regulator of rDNA transcription protein 7 && -	-	0	0	2	10	10	18	0	0	0.330938	1.39503	1.50222	2.41906
9164927	27.2541	23.5877	10.6646	6.16929	2.87176	6.04616	20.5021	5.02907	2.01549	0.00224768	0.00435048	snR34	NC_001144.5	899180	899382	+	203	snoRNA	SNR34 && - && -	-	24	21	10	7	3	7	7.06118	6.12295	2.78771	1.64518	0.759249	1.5849
854521	61.3217	53.9147	52.2564	14.1012	28.7176	34.5495	55.8309	25.7894	1.11424	0.00235097	0.00454047	YOR343C	NC_001147.6	968148	968474	-	327	protein_coding	uncharacterized protein && Q12484.1 RecName: Full=Putative uncharacterized protein YOR343C && -	-	54	48	49	16	30	40	9.86298	8.68823	8.47992	2.33444	4.71338	5.62228
1466402	51.1014	38.1896	23.4621	16.7452	12.4443	14.6835	37.5844	14.6243	1.35686	0.00238723	0.00460475	MIN10	NC_001138.5	223710	223973	-	264	protein_coding	Min10p && Q8TGU2.1 RecName: Full=Uncharacterized protein YFR032C-B && -	-	45	34	22	19	13	17	10.1805	7.62277	4.71587	3.43369	2.52987	2.95968
855292	54.5081	52.7915	47.9906	26.4398	28.7176	22.4572	51.7634	25.8715	1.0022	0.00299698	0.00568761	GTO3	NC_001145.3	772915	774015	+	1101	protein_coding	omega-class glutathione transferase && Q04806.1 RecName: Full=Glutathione S-transferase omega-like 3 && PF13409:Glutathione S-transferase, N-terminal domain|PF13410:Glutathione S-transferase, C-terminal domain	-	48	47	45	30	30	26	2.60385	2.52667	2.31296	1.3	1.39989	1.08539
856795	10.2203	17.9716	11.731	0	2.87176	3.45495	13.3076	2.1089	2.66197	0.00299735	0.00568761	SUP19	NC_001137.3	288443	288524	-	82	tRNA	tRNA-Ser && - && -	-	9	16	11	0	3	4	6.55528	11.549	7.5914	0	1.8796	2.24205
1466530	56.7793	60.6541	34.1267	20.2705	28.7176	21.5934	50.52	23.5272	1.10385	0.00305637	0.00578186	YHR175W-A	NC_001140.6	453558	453707	+	150	protein_coding	uncharacterized protein && Q3E815.1 RecName: Full=Uncharacterized membrane protein YHR175W-A && -	-	50	54	32	23	30	25	19.9086	21.3079	12.0726	7.31556	10.2752	7.66035
856640	49.9658	30.327	25.595	15.8639	11.487	15.5473	35.2959	14.2994	1.29805	0.00411302	0.00764977	HXT13	NC_001137.3	21537	23231	-	1695	protein_coding	hexose transporter HXT13 && P39924.1 RecName: Full=Hexose transporter HXT13 && PF00083:Sugar (and other) transporter	Sugar_tr	44	27	24	18	12	18	1.55041	0.942826	0.801281	0.506657	0.363723	0.488093
9164931	45.4234	12.3555	19.1962	11.4573	6.70076	3.45495	25.6584	7.20432	1.83155	0.00412714	0.00767141	RDN37-1	NC_001144.5	451575	458432	-	6858	misc_RNA	35S pre-ribosomal RNA && Q8TGM6.1 RecName: Full=Protein TAR1; AltName: Full=Transcript antisense to ribosomal RNA protein 1 && -	-	40	11	18	13	7	4	0.348357	0.0949364	0.148531	0.0904392	0.0524396	0.0268079
850548	53.3726	32.5735	42.6583	26.4398	18.1878	11.2286	42.8681	18.6187	1.20384	0.00415386	0.00771644	YFL002W-A	NC_001138.5	138204	143517	+	5314	protein_coding	gag-pol fusion protein && P0CX63.1 RecName: Full=Transposon Ty2-F Gag-Pol polyprotein; AltName: Full=TY2A-TY2B; AltName: Full=Transposon Ty2 TYA-TYB polyprotein; Contains: RecName: Full=Capsid protein; Short=CA; Contains: RecName: Full=Ty2 protease; Short=PR; Contains: RecName: Full=Integrase; Short=IN; Contains: RecName: Full=Reverse transcriptase/ribonuclease H; Short=RT; Short=RT-RH >P0CX64.1 …	RVT_2	47	29	40	30	19	13	0.528249	0.323009	0.425973	0.269346	0.183692	0.11244
1466468	31.7964	32.5735	31.9937	4.40664	15.316	16.411	32.1212	12.0446	1.41791	0.00437353	0.00810019	YJL047C-A	NC_001142.9	349044	349178	-	135	protein_coding	uncharacterized protein && Q3E737.1 RecName: Full=Uncharacterized protein YJL047C-A && -	-	28	29	30	5	16	19	12.3876	12.7146	12.5757	1.76704	6.08899	6.46874
850591	5.67793	14.6019	5.33229	17.6266	28.7176	31.9583	8.53738	26.1008	-1.61536	0.00474563	0.00872924	RRT5	NC_001138.5	222090	222959	-	870	protein_coding	Rrt5p && P43607.1 RecName: Full=Regulator of rDNA transcription protein 5 >B3LUP1.1 RecName: Full=Regulator of rDNA transcription protein 5 >C7GYD5.1 RecName: Full=Regulator of rDNA transcription protein 5 >B5VI57.1 RecName: Full=Regulator of rDNA transcription protein 5 >A7A270.1 RecName: Full=Regulator of rDNA transcription protein 5 && PF00076:RNA recognition motif. (a.k.a. RRM, RBD, or RNP do…	RRM_1	5	13	5	20	30	37	0.343252	0.884427	0.325233	1.09679	1.77158	1.95471
850537	15.8982	28.0806	19.1962	2.64398	3.82901	11.2286	21.0583	5.90053	1.82566	0.00510969	0.00936273	AUA1	NC_001138.5	114990	115274	+	285	protein_coding	Aua1p && P32450.1 RecName: Full=Ammonia regulation of amino acid uptake protein && -	-	14	25	18	3	4	13	2.9339	5.19198	3.57413	0.502212	0.721065	2.09652
851901	4.54234	3.36967	11.731	0	0	0.863738	6.54769	0.287913	4.34806	0.00612594	0.011074	tV(CAC)D	NC_001136.10	1075472	1075544	-	73	tRNA	tRNA-Val && - && -	-	4	3	11	0	0	1	3.27265	2.43241	8.52733	0	0	0.629618
850355	43.1523	38.1896	35.1931	26.4398	12.4443	12.9561	38.845	17.2801	1.16474	0.00638353	0.0115026	YCL001W-A	NC_001135.5	113080	113541	+	462	protein_coding	uncharacterized protein && P87012.1 RecName: Full=Putative pelota-like protein YCL001W-A && -	-	38	34	33	30	13	15	4.91252	4.35587	4.04218	3.09806	1.44564	1.49228
855809	26.1185	12.3555	21.3292	7.05062	4.78626	6.9099	19.9344	6.24893	1.66892	0.00666319	0.0119647	HXT17	NC_001146.8	772657	774351	+	1695	protein_coding	hexose transporter HXT17 && P53631.1 RecName: Full=Hexose transporter HXT17 && PF00083:Sugar (and other) transporter	Sugar_tr	23	11	20	8	5	8	0.810439	0.384114	0.667734	0.225181	0.151551	0.21693
9164867	32.932	35.9432	23.4621	14.9826	14.3588	9.50111	30.7791	12.9475	1.25045	0.00708268	0.0126555	snR18	NC_001133.9	142367	142468	+	102	snoRNA	SNR18 && - && -	-	29	32	22	17	15	11	16.9809	18.569	12.2058	7.9517	7.55527	4.9567
854069	32.932	25.8341	40.5254	10.5759	18.1878	14.6835	33.0972	14.4824	1.19779	0.00750698	0.0133481	YOL085C	NC_001147.6	161673	162014	-	342	protein_coding	uncharacterized protein && Q99345.1 RecName: Full=Putative uncharacterized protein YOL085C && -	-	29	23	38	12	19	17	5.06447	3.98052	6.28783	1.67404	2.85421	2.28467
850292	0	1.12322	0	7.93195	0.957252	13.8198	0.374408	7.56967	-4.25885	0.00758869	0.0134818	HMLALPHA2	NC_001135.5	12386	13018	-	633	protein_coding	homeodomain mating type protein alpha2 && P0CY09.1 RecName: Full=Silenced mating-type protein ALPHA2; Short=MATalpha2 protein; AltName: Full=Alpha-2 repressor >P0CY08.1 RecName: Full=Mating-type protein ALPHA2; Short=MATalpha2 protein; AltName: Full=Alpha-2 repressor && PF00046:Homeobox domain	Homeobox	0	1	0	9	1	16	0	0.0935048	0	0.678344	0.0811625	1.16176
855134	14.7626	14.6019	10.6646	24.6772	34.4611	34.5495	13.343	31.2292	-1.22866	0.00768876	0.01364	SPG4	NC_001145.3	483014	483361	+	348	protein_coding	Spg4p && Q04438.1 RecName: Full=Stationary phase protein 4 >B3LLZ8.1 RecName: Full=Stationary phase protein 4 >C7GWA2.1 RecName: Full=Stationary phase protein 4 >A6ZMG4.1 RecName: Full=Stationary phase protein 4 >C8ZEW0.1 RecName: Full=Stationary phase protein 4 && -	-	13	13	10	28	36	40	2.23114	2.21107	1.62616	3.83875	5.31474	5.283
856818	0	2.24645	0	7.05062	7.65801	11.2286	0.748816	8.64574	-3.54552	0.00836441	0.0147288	YER085C	NC_001137.3	327619	328140	-	522	protein_coding	uncharacterized protein && A0A023PZG0.1 RecName: Full=Putative uncharacterized membrane protein YER084W-A; Flags: Precursor && -	-	0	2	0	8	8	13	0	0.226776	0	0.73119	0.78737	1.14465
851215	3.40676	1.12322	4.26583	14.1012	14.3588	11.2286	2.93194	13.2295	-2.16668	0.00839779	0.0147834	LDS1	NC_001133.9	118564	119541	-	978	protein_coding	Lds1p && P31379.1 RecName: Full=Outer spore wall protein LDS1; AltName: Full=Lipid droplets in sporulation protein 1 && -	-	3	1	4	16	15	13	0.183208	0.06052	0.231454	0.780534	0.787973	0.610948
855901	5.67793	8.98579	6.39875	14.1012	23.9313	25.0484	7.02082	21.027	-1.58234	0.00841224	0.0148046	CSM4	NC_001148.4	171484	171954	+	471	protein_coding	Csm4p && Q08955.1 RecName: Full=Chromosome segregation in meiosis protein 4 && -	-	5	8	6	16	25	29	0.634032	1.00533	0.720898	1.62073	2.72696	2.82994
9164971	23.8473	33.6967	21.3292	6.16929	13.4015	11.2286	26.2911	10.2665	1.36018	0.00871413	0.015288	snR8	NC_001147.6	832332	832521	+	190	snoRNA	SNR8 && - && -	-	21	30	20	7	14	13	6.60128	9.34556	5.95689	1.75774	3.78559	3.14478
1466491	4.54234	7.86257	2.13292	21.1519	16.2733	13.8198	4.84594	17.0816	-1.82476	0.0089581	0.0156938	YIL134C-A	NC_001141.2	96522	96725	-	204	protein_coding	uncharacterized protein && Q45U18.1 RecName: Full=Uncharacterized protein YIL134C-A && -	-	4	7	2	24	17	16	1.1711	2.03098	0.554809	5.61296	4.28132	3.60487
853691	10.2203	7.86257	8.53166	1.76266	1.9145	0	8.8715	1.22572	2.87542	0.00899656	0.0157523	tE(UUC)K	NC_001143.9	141018	141089	-	72	tRNA	tRNA-Glu && - && -	-	9	7	8	2	2	0	7.46573	5.75444	6.28783	1.32528	1.42711	0
852328	4.54234	1.12322	2.13292	24.6772	7.65801	6.9099	2.59949	13.0817	-2.33775	0.0110812	0.0190595	FIG1	NC_001134.8	316968	317864	+	897	protein_coding	Fig1p && P38224.1 RecName: Full=Factor-induced gene 1 protein && PF12351:Ca2+ regulator and membrane fusion protein Fig1	-	4	1	2	28	8	8	0.266336	0.065985	0.126177	1.48928	0.458202	0.409918
9164896	11.3559	11.2322	8.53166	1.76266	2.87176	1.72748	10.3733	2.12063	2.29812	0.0111325	0.0191347	snR39B	NC_001139.9	366374	366469	-	96	snoRNA	SNR39B && - && -	-	10	10	8	2	3	2	6.22144	6.16547	4.71587	0.993962	1.6055	0.957544
852739	0	1.12322	3.19937	4.40664	10.5298	15.5473	1.44087	10.1612	-2.79649	0.0113258	0.0194399	YGL138C	NC_001139.9	248494	249531	-	1038	protein_coding	uncharacterized protein && P53122.1 RecName: Full=Uncharacterized protein YGL138C && -	-	0	1	3	5	11	18	0	0.0570217	0.163556	0.229818	0.544446	0.797031
852627	3.40676	4.4929	8.53166	0	0.957252	0	5.47711	0.319084	4.08969	0.0118103	0.0201652	tV(AAC)G3	NC_001139.9	73829	73902	-	74	tRNA	tRNA-Val && - && -	-	3	4	8	0	1	0	2.42132	3.19938	6.11789	0	0.694268	0
9164957	21.5761	30.327	18.1298	10.5759	8.61527	8.63738	23.3443	9.27619	1.32918	0.0124933	0.0212201	snR85	NC_001145.3	67768	67938	-	171	snoRNA	SNR85 && - && -	-	19	27	17	12	9	10	6.63621	9.34556	5.62595	3.34808	2.70399	2.68784
853024	0	8.98579	4.26583	0	0	0	4.41721	0	4.73863	0.0142134	0.0239184	tI(AAU)G	NC_001139.9	739122	739195	+	74	tRNA	tRNA-Ile && P53977.1 RecName: Full=Putative uncharacterized protein YNL017C && -	-	0	8	4	0	0	0	0	6.39876	3.05894	0	0	0
856633	12.4914	30.327	25.595	12.3386	3.82901	8.63738	22.8045	8.26832	1.45658	0.0146602	0.0246101	YEL076C	NC_001137.3	4464	5114	-	651	protein_coding	uncharacterized protein && P39971.1 RecName: Full=Uncharacterized protein YEL076C && -	-	11	27	24	14	4	10	1.00919	2.45482	2.08628	1.02603	0.315674	0.706023
9164883	15.8982	7.86257	2.13292	0.881328	1.9145	0.863738	8.63123	1.21986	2.83322	0.0146873	0.0246488	snR80	NC_001137.3	52150	52320	-	171	snoRNA	SNR80 && - && -	-	14	7	2	1	2	1	4.88984	2.42292	0.661877	0.279007	0.600887	0.268784
852057	9.08469	5.61612	8.53166	14.9826	24.8885	22.4572	7.74416	20.7761	-1.42137	0.0150086	0.0251131	ECM11	NC_001136.10	1353725	1354633	+	909	protein_coding	Ecm11p && Q04110.1 RecName: Full=Protein ECM11; AltName: Full=Extracellular mutant protein 11 && PF15463:Extracellular mutant protein 11	-	8	5	8	17	26	26	0.52564	0.32557	0.498046	0.892269	1.4695	1.31465
9164954	6.81352	11.2322	4.26583	0	0.957252	1.72748	7.4372	0.894909	3.04873	0.015062	0.0251956	snR77	NC_001145.3	297506	297593	+	88	snoRNA	SNR77 && - && -	-	6	10	4	0	1	2	4.07222	6.72597	2.57229	0	0.583817	1.04459
852510	9.08469	12.3555	5.33229	1.76266	0	2.59121	8.92415	1.45129	2.59149	0.015361	0.025668	tE(UUC)B	NC_001134.8	645167	645238	+	72	tRNA	tRNA-Glu && - && -	-	8	11	5	2	0	3	6.63621	9.04269	3.92989	1.32528	0	1.91509
9164956	2.27117	5.61612	11.731	0	0	1.72748	6.53944	0.575825	3.47079	0.0199591	0.0327411	snR75	NC_001145.3	297918	298006	+	89	snoRNA	SNR75 && - && -	-	2	5	11	0	0	2	1.34215	3.3252	6.99433	0	0	1.03286
856025	5.67793	5.61612	3.19937	4.40664	23.9313	21.5934	4.83114	16.6438	-1.78636	0.0201699	0.0330431	YPL080C	NC_001148.4	406172	406498	-	327	protein_coding	uncharacterized protein && Q02826.1 RecName: Full=Putative uncharacterized protein YPL080C && -	-	5	5	3	5	25	25	0.913239	0.905024	0.519179	0.729513	3.92782	3.51392
853070	11.3559	17.9716	8.53166	2.64398	2.87176	5.18243	12.6197	3.56605	1.81565	0.0205477	0.0336264	tV(AAC)G2	NC_001139.9	823482	823555	+	74	tRNA	tRNA-Val && - && -	-	10	16	8	3	3	6	8.07106	12.7975	6.11789	1.9342	2.08281	3.72666
9164952	11.3559	10.109	17.0633	3.52531	3.82901	4.31869	12.8427	3.891	1.72419	0.0213543	0.0348727	snR24	NC_001145.3	499984	500072	-	89	snoRNA	SNR24 && - && -	-	10	9	16	4	4	5	6.71077	5.98536	10.1736	2.14428	2.30903	2.58214
1466481	12.4914	12.3555	8.53166	1.76266	5.74351	0.863738	11.1262	2.78997	2.01817	0.0218744	0.0355812	YOR032W-A	NC_001147.6	392176	392376	+	201	protein_coding	uncharacterized protein && Q8TGS1.1 RecName: Full=Uncharacterized protein YOR032W-A && -	-	11	11	8	2	6	1	3.26858	3.23917	2.25236	0.474728	1.53361	0.228667
851003	23.8473	17.9716	21.3292	14.9826	5.74351	1.72748	21.0494	7.48452	1.49105	0.022245	0.0361174	YLR296W	NC_001144.5	722978	723304	+	327	protein_coding	uncharacterized protein && Q05898.1 RecName: Full=Putative uncharacterized protein YLR296W && -	-	21	16	20	17	6	2	3.8356	2.89608	3.46119	2.48035	0.942676	0.281114
852869	13.627	13.4787	5.33229	26.4398	19.145	29.3671	10.8127	24.984	-1.21666	0.0224407	0.0364256	YGL015C	NC_001139.9	465043	465435	-	393	protein_coding	uncharacterized protein && P33199.1 RecName: Full=Uncharacterized protein YGL015C && -	-	12	12	5	30	20	34	1.82369	1.80728	0.719981	3.642	2.61455	3.97636
852917	7.9491	3.36967	6.39875	0.881328	0	0.863738	5.90584	0.581689	3.31354	0.0224606	0.0364483	tD(GUC)G2	NC_001139.9	544577	544648	-	72	tRNA	tRNA-Asp && - && -	-	7	3	6	1	0	1	5.80668	2.46619	4.71587	0.662641	0	0.638362
4036073	1.13559	16.8484	13.864	23.7959	35.4183	22.4572	10.616	27.2238	-1.35217	0.0233166	0.0376994	HED1	NC_001136.10	477797	478285	+	489	protein_coding	Hed1p && Q03937.1 RecName: Full=Meiosis-specific protein HED1; AltName: Full=RED1 suppressor protein 1 && -	-	1	15	13	27	37	26	0.122139	1.8156	1.50445	2.6343	3.88734	2.44379
1466532	34.0676	11.2322	10.6646	7.05062	6.70076	6.04616	18.6548	6.59918	1.49653	0.0242639	0.0391284	YHR213W-A	NC_001140.6	540549	540782	+	234	protein_coding	uncharacterized protein && Q8TGT4.1 RecName: Full=Uncharacterized protein YHR213W-A && -	-	30	10	10	8	7	7	7.65716	2.52943	2.4184	1.63112	1.53688	1.37493
856211	15.8982	5.61612	4.26583	15.8639	26.803	23.3209	8.59339	21.996	-1.36157	0.0245605	0.039514	YPR096C	NC_001148.4	724842	725144	-	303	protein_coding	uncharacterized protein && O13587.1 RecName: Full=Uncharacterized protein YPR096C && -	-	14	5	4	18	28	27	2.75961	0.976709	0.747069	2.83427	4.7476	4.09563
853331	5.67793	2.24645	5.33229	0	0	0.863738	4.41889	0.287913	3.77751	0.0266458	0.04257	tD(GUC)J1	NC_001142.9	204735	204806	+	72	tRNA	tRNA-Asp && - && -	-	5	2	5	0	0	1	4.14763	1.64413	3.92989	0	0	0.638362
852633	26.1185	21.3413	21.3292	9.69461	13.4015	8.63738	22.9296	10.5778	1.12054	0.0294925	0.0466839	YGL258W-A	NC_001139.9	9162	9395	+	234	protein_coding	uncharacterized protein && Q3E740.1 RecName: Full=Uncharacterized protein YGL258W-A && PF00026:Eukaryotic aspartyl protease	Asp	23	19	20	11	14	10	5.87049	4.80591	4.83679	2.24279	3.07377	1.96419
9164982	18.1694	21.3413	20.2627	7.05062	8.61527	10.3649	19.9244	8.67691	1.19862	0.0304194	0.0480159	snR45	NC_001148.4	821732	821903	+	172	snoRNA	SNR45 && - && -	-	16	19	19	8	9	12	5.55589	6.53827	6.25127	2.21908	2.68827	3.20666
853764	21.5761	8.98579	7.46521	6.16929	3.82901	0	12.6757	3.33277	1.93109	0.0306988	0.0484323	YKL097C	NC_001143.9	258503	258913	-	411	protein_coding	uncharacterized protein && P34245.1 RecName: Full=Putative uncharacterized protein YKL097C && -	-	19	8	7	7	4	0	2.76105	1.15209	0.963828	0.812582	0.500008	0
856238	12.4914	15.7251	12.7975	3.52531	5.74351	5.18243	13.6714	4.81708	1.50782	0.0309847	0.0487776	tC(GCA)P2	NC_001148.4	775765	775836	-	72	tRNA	tRNA-Cys && - && -	-	11	14	12	4	6	6	9.12478	11.5089	9.43174	2.65057	4.28132	3.83017
