# Supplementary material for: A polycistronic system for multiplexed and precalibrated expression of multigene pathways in fungi
Source: Nat Commun. 2023 Jul 17;14:4267. doi: 10.1038/s41467-023-40027-0 (PMC10352335; doi:10.1038/s41467-023-40027-0)
Supplement: Supplementary file 10 — Supplementary Data 7 [file 41467_2023_40027_MOESM10_ESM.xlsx]

## Sheet: Supplementary data 7
Supplementary data 7. List of plasmids used in this study.
Name	Description	Source
pJET1.2	Comertial cloning vector	Thermo Fisher
YEpADH2p-TRP	PCR template for TRP1	Xie et al. (2018) Methylglucosylation of aromatic amino and phenolic moieties of drug-like biosynthons by combinatorial biosynthesis. Proc. Natl. Acad. Sci. USA 115, E4980-E4989.
pRS425	Empty yeast expression vector with LEU2 selection marker	Xie et al. (2018) Methylglucosylation of aromatic amino and phenolic moieties of drug-like biosynthons by combinatorial biosynthesis. Proc. Natl. Acad. Sci. USA 115, E4980-E4989.
pEASY-Blunt-GFP	PCR template for GFP	Yue et al. (2015) Functional operons in secondary metabolic gene clusters in Glarea lozoyensis (Fungi, Ascomycota, Leotiomycetes). mBio 6, e00703-00715.
pCas	Cas9 CRISPR vector for sequence-specific yeast genome integration	Zhang et al. (2019) A gRNA-tRNA array CRISPR-Cas9 based rapid multiplexed genome editing in Saccharomyces cerevisiae. Nat. Commun. 10, 1053.
pScURA3	PCR template for gRNA-URA3-SNR52p-tGly	Zhang et al. (2019) A gRNA-tRNA array CRISPR-Cas9 based rapid multiplexed genome editing in Saccharomyces cerevisiae. Nat. Commun. 10, 1053.
psgtRNA	PCR template for gRNA-tGly	Zhang et al. (2019) A gRNA-tRNA array CRISPR-Cas9 based rapid multiplexed genome editing in Saccharomyces cerevisiae. Nat. Commun. 10, 1053.
pYH-WA-pyrG	PCR template for pyrG, and pYH plasmid	Yin et al. (2013) A nonribosomal peptide synthetase-derived iron(III) complex from the pathogenic fungus Aspergillus fumigatus. J. Am. Chem. Soc. 135, 2064-2067.
pJET1.2-TDH3-FLAG	Cloning vector; 3‘ region of TDH3-FLAG-TADH2-TRP1-downstream of TDH3	This study
pJET1.2-TDH3-FLAG::IGG1-GFP	Cloning vector; 3‘ region of TDH3-FLAG-IGG1-GFP-TADH2-TRP1-downstream of TDH3	This study
pJET1.2-TDH3-FLAG::IGG2-GFP	Cloning vector; 3‘ region of TDH3-FLAG-IGG2-GFP-TADH2-TRP1-downstream of TDH3	This study
pJET1.2-TDH3-FLAG::IGG3-GFP	Cloning vector; 3‘ region of TDH3-FLAG-IGG3-GFP-TADH2-TRP1-downstream of TDH3	This study
pJET1.2-TDH3-FLAG::IGG4-GFP	Cloning vector; 3‘ region of TDH3-FLAG-IGG4-GFP-TADH2-TRP1-downstream of TDH3	This study
pJET1.2-TDH3-FLAG::IGG5-GFP	Cloning vector; 3‘ region of TDH3-FLAG-IGG5-GFP-TADH2-TRP1-downstream of TDH3	This study
pJET1.2-TDH3-FLAG::IGG6-GFP	Cloning vector; 3‘ region of TDH3-FLAG-IGG6-GFP-TADH2-TRP1-downstream of TDH3	This study
pJET1.2-TDH3-FLAG::IGG7-GFP	Cloning vector; 3‘ region of TDH3-FLAG-IGG7-GFP-TADH2-TRP1-downstream of TDH3	This study
pJET1.2-TDH3-FLAG::IGG8-GFP	Cloning vector; 3‘ region of TDH3-FLAG-IGG8-GFP-TADH2-TRP1-downstream of TDH3	This study
pJET1.2-TDH3-FLAG::IGG9-GFP	Cloning vector; 3‘ region of TDH3-FLAG-IGG9-GFP-TADH2-TRP1-downstream of TDH3	This study
pJET1.2-TDH3-FLAG::IGG10-GFP	Cloning vector; 3‘ region of TDH3-FLAG-IGG10-GFP-TADH2-TRP1-downstream of TDH3	This study
pJET1.2-TDH3-FLAG::IGG11-GFP	Cloning vector; 3‘ region of TDH3-FLAG-IGG11-GFP-TADH2-TRP1-downstream of TDH3	This study
pJET1.2-uTDH3-GFP	Cloning vector; upstream of TDH3-GFP-TADH2-TRP1-downstream of TDH3	This study
pRS425-PTEF1-mCherry::IGG6-GFP	Yeast expression vector; mCherry carrying MDH3 signal sequence; GFP carrying NLS signal sequence; two genes are directly linked together with IGG6	This study
pJET1.2-TDH3-FLAG::IGG6-TBS-GFP	Cloning vector; 3‘ region of TDH3-FLAG-IGG6-TBS-GFP-TADH2-TRP1-downstream of TDH3	This study
pJET1.2-TDH3-FLAG::TBS-IGG6-GFP	Cloning vector; 3‘ region of TDH3-FLAG-TBS-IGG6-GFP-TADH2-TRP1-downstream of TDH3	This study
pJET1.2-TBS-TDH3-FLAG::IGG6-GFP	Cloning vector; upstream of TDH3-TBS-TDH3-FLAG-IGG6-GFP-TADH2-TRP1-downstream of TDH3	This study
pJET1.2-TDH3-FLAG::GFP	Cloning vector; 3‘ region of TDH3-FLAG-GFP-TADH2-TRP1-downstream of TDH3	This study
pJET1.2-TDH3-FLAG-fusion-GFP	Cloning vector; 3‘ region of TDH3-FLAG(no stop condon)-GFP-TADH2-TRP1-downstream of TDH3	This study
pRS425-PTEF1-mCherry-fusion-GFP	Yeast expression vector; mCherry carrying MDH3 signal sequence without stop codon; GFP carrying NLS signal sequence without start codon; two genes are directly linked together	This study
pRS425-PTEF1-mCherry::GFP	Yeast expression vector; mCherry carrying MDH3 signal sequence; GFP carrying NLS signal sequence; two genes are directly linked together with stop codon of mCherry and start codon of GFP	This study
pRS414-EfmvaE	Yeast expression vector with synthetized gene EfmvaE	This study
pRS414-EfmvaS	Yeast expression vector with synthetized gene EfmvaS	This study
pRS414-CPR1	Yeast expression vector with synthetized gene CPR1	This study
pRS414-CYP87D18	Yeast expression vector with synthetized gene CYP87D18	This study
pRS414-CDS	Yeast expression vector with synthetized gene CDS	This study
pRS414-SQE1	Yeast expression vector with synthetized gene SQE1	This study
pRS414-EPH3	Yeast expression vector with synthetized gene EPH3	This study
pCas-ACB1	Cas9 CRISPR vector for integration at downstream of ACB1	This study
pCas-ALD4	Cas9 CRISPR vector for integration at downstream of ALD4	This study
pCas-ARF2	Cas9 CRISPR vector for integration at downstream of ARF2	This study
pCas-ARO8	Cas9 CRISPR vector for integration at downstream of ARO8	This study
pCas-ATP1	Cas9 CRISPR vector for integration at downstream of ATP1	This study
pCas-BMH1	Cas9 CRISPR vector for integration at downstream of BMH1	This study
pCas-CDC33	Cas9 CRISPR vector for integration at downstream of CDC33	This study
pCas-CIT1	Cas9 CRISPR vector for integration at downstream of CIT1	This study
pCas-COF1	Cas9 CRISPR vector for integration at downstream of COF1	This study
pCas-COX4	Cas9 CRISPR vector for integration at downstream of COX4	This study
pCas-COX6	Cas9 CRISPR vector for integration at downstream of COX6	This study
pCas-CPR6	Cas9 CRISPR vector for integration at downstream of CPR6	This study
pCas-CYS3	Cas9 CRISPR vector for integration at downstream of CYS3	This study
pCas-DDR48	Cas9 CRISPR vector for integration at downstream of DDR48	This study
pCas-DPM1	Cas9 CRISPR vector for integration at downstream of DPM1	This study
pCas-EFB1	Cas9 CRISPR vector for integration at downstream of EFB1	This study
pCas-EFT2	Cas9 CRISPR vector for integration at downstream of EFT2	This study
pCas-FAS1	Cas9 CRISPR vector for integration at downstream of FAS1	This study
pCas-FSH1	Cas9 CRISPR vector for integration at downstream of FSH1	This study
pCas-GND1	Cas9 CRISPR vector for integration at downstream of GND1	This study
pCas-GPD1	Cas9 CRISPR vector for integration at downstream of GPD1	This study
pCas-GRE3	Cas9 CRISPR vector for integration at downstream of GRE3	This study
pCas-GRX1	Cas9 CRISPR vector for integration at downstream of GRX1	This study
pCas-HBN1	Cas9 CRISPR vector for integration at downstream of HBN1	This study
pCas-HNT1	Cas9 CRISPR vector for integration at downstream of HNT1	This study
pCas-HOM2	Cas9 CRISPR vector for integration at downstream of HOM2	This study
pCas-HRI1	Cas9 CRISPR vector for integration at downstream of HRI1	This study
pCas-HSP10	Cas9 CRISPR vector for integration at downstream of HSP10	This study
pCas-HSP104	Cas9 CRISPR vector for integration at downstream of HSP104	This study
pCas-HSP12	Cas9 CRISPR vector for integration at downstream of HSP12	This study
pCas-HSP26	Cas9 CRISPR vector for integration at downstream of HSP26	This study
pCas-HTA1	Cas9 CRISPR vector for integration at downstream of HTA1	This study
pCas-HTB2	Cas9 CRISPR vector for integration at downstream of HTB2	This study
pCas-HXT7	Cas9 CRISPR vector for integration at downstream of HXT7	This study
pCas-HYR1	Cas9 CRISPR vector for integration at downstream of HYR1	This study
pCas-IDH1	Cas9 CRISPR vector for integration at downstream of IDH1	This study
pCas-ILV3	Cas9 CRISPR vector for integration at downstream of ILV3	This study
pCas-ILV5	Cas9 CRISPR vector for integration at downstream of ILV5	This study
pCas-LSC1	Cas9 CRISPR vector for integration at downstream of LSC1	This study
pCas-LYS21	Cas9 CRISPR vector for integration at downstream of LYS21	This study
pCas-MBF1	Cas9 CRISPR vector for integration at downstream of MBF1	This study
pCas-MIR1	Cas9 CRISPR vector for integration at downstream of MIR1	This study
pCas-MMF1	Cas9 CRISPR vector for integration at downstream of MMF1	This study
pCas-NTF2	Cas9 CRISPR vector for integration at downstream of NTF2	This study
pCas-PET9	Cas9 CRISPR vector for integration at downstream of PET9	This study
pCas-PFY1	Cas9 CRISPR vector for integration at downstream of PFY1	This study
pCas-PLN1	Cas9 CRISPR vector for integration at downstream of PLN1	This study
pCas-PMI40	Cas9 CRISPR vector for integration at downstream of PMI40	This study
pCas-PSA1	Cas9 CRISPR vector for integration at downstream of PSA1	This study
pCas-QCR2	Cas9 CRISPR vector for integration at downstream of QCR2	This study
pCas-QCR7	Cas9 CRISPR vector for integration at downstream of QCR7	This study
pCas-RGI1	Cas9 CRISPR vector for integration at downstream of RGI1	This study
pCas-RPL11B	Cas9 CRISPR vector for integration at downstream of RPL11B	This study
pCas-RPL18B	Cas9 CRISPR vector for integration at downstream of RPL18B	This study
pCas-RPL24B	Cas9 CRISPR vector for integration at downstream of RPL24B	This study
pCas-RPL2B	Cas9 CRISPR vector for integration at downstream of RPL2B	This study
pCas-RPL30	Cas9 CRISPR vector for integration at downstream of RPL30	This study
pCas-RPL33A	Cas9 CRISPR vector for integration at downstream of RPL33A	This study
pCas-RPL35A	Cas9 CRISPR vector for integration at downstream of RPL35A	This study
pCas-RPL36B	Cas9 CRISPR vector for integration at downstream of RPL36B	This study
pCas-RPL38	Cas9 CRISPR vector for integration at downstream of RPL38	This study
pCas-RPL5	Cas9 CRISPR vector for integration at downstream of RPL5	This study
pCas-RPL7A	Cas9 CRISPR vector for integration at downstream of RPL7A	This study
pCas-RPL8B	Cas9 CRISPR vector for integration at downstream of RPL8B	This study
pCas-RPP2A	Cas9 CRISPR vector for integration at downstream of RPP2A	This study
pCas-RPP2B	Cas9 CRISPR vector for integration at downstream of RPP2B	This study
pCas-RPS0A	Cas9 CRISPR vector for integration at downstream of RPS0A	This study
pCas-RPS10A	Cas9 CRISPR vector for integration at downstream of RPS10A	This study
pCas-RPS12	Cas9 CRISPR vector for integration at downstream of RPS12	This study
pCas-RPS16B	Cas9 CRISPR vector for integration at downstream of RPS16B	This study
pCas-RPS20	Cas9 CRISPR vector for integration at downstream of RPS20	This study
pCas-RPS24A	Cas9 CRISPR vector for integration at downstream of RPS24A	This study
pCas-RPS25A	Cas9 CRISPR vector for integration at downstream of RPS25A	This study
pCas-RPS5	Cas9 CRISPR vector for integration at downstream of RPS5	This study
pCas-RPS7B	Cas9 CRISPR vector for integration at downstream of RPS7B	This study
pCas-RTC3	Cas9 CRISPR vector for integration at downstream of RTC3	This study
pCas-SBA1	Cas9 CRISPR vector for integration at downstream of SBA1	This study
pCas-SCS2	Cas9 CRISPR vector for integration at downstream of SCS2	This study
pCas-SGT2	Cas9 CRISPR vector for integration at downstream of SGT2	This study
pCas-SOD1	Cas9 CRISPR vector for integration at downstream of SOD1	This study
pCas-SPE3	Cas9 CRISPR vector for integration at downstream of SPE3	This study
pCas-SSA1	Cas9 CRISPR vector for integration at downstream of SSA1	This study
pCas-STI1	Cas9 CRISPR vector for integration at downstream of STI1	This study
pCas-SUI1	Cas9 CRISPR vector for integration at downstream of SUI1	This study
pCas-TAL1	Cas9 CRISPR vector for integration at downstream of TAL1	This study
pCas-TDH1	Cas9 CRISPR vector for integration at downstream of TDH1	This study
pCas-TDH2	Cas9 CRISPR vector for integration at downstream of TDH2	This study
pCas-TDH3	Cas9 CRISPR vector for integration at downstream of TDH3	This study
pCas-TEF1	Cas9 CRISPR vector for integration at downstream of TEF1	This study
pCas-THI20	Cas9 CRISPR vector for integration at downstream of THI20	This study
pCas-THI4	Cas9 CRISPR vector for integration at downstream of THI4	This study
pCas-TIF1	Cas9 CRISPR vector for integration at downstream of TIF1	This study
pCas-TIF5	Cas9 CRISPR vector for integration at downstream of TIF5	This study
pCas-TMA17	Cas9 CRISPR vector for integration at downstream of TMA17	This study
pCas-TRR1	Cas9 CRISPR vector for integration at downstream of TRR1	This study
pCas-TSA1	Cas9 CRISPR vector for integration at downstream of TSA1	This study
pCas-URA1	Cas9 CRISPR vector for integration at downstream of URA1	This study
pCas-VMA1	Cas9 CRISPR vector for integration at downstream of VMA1	This study
pCas-VMA2	Cas9 CRISPR vector for integration at downstream of VMA2	This study
pCas-YDL124W	Cas9 CRISPR vector for integration at downstream of YDL124W	This study
pCas-YLR179C	Cas9 CRISPR vector for integration at downstream of YLR179C	This study
pCas-YMR226C	Cas9 CRISPR vector for integration at downstream of YMR226C	This study
pCas-YMR315W	Cas9 CRISPR vector for integration at downstream of YMR315W	This study
pCas-YNK1	Cas9 CRISPR vector for integration at downstream of YNK1	This study
pCas-SEI1	Cas9 CRISPR vector for integration at downstream of TDH2, TIF1, RPS10A, CYS3	This study
pCas-SEI2	Cas9 CRISPR vector for integration at downstream of RPS25A, PFY1, RPS0A, RPL38	This study
pCas-MEI1	Cas9 CRISPR vector for integration at downstream of TDH1, TEF1	This study
pCas-MEI2	Cas9 CRISPR vector for integration at downstream of ILV5, TDH3, SOD1	This study
pCas-MEI3	Cas9 CRISPR vector for integration at downstream of SOD1, TDH3,	This study
pCas-MEI4	Cas9 CRISPR vector for integration at downstream of HSP104, TRR1, QCR2	This study
pCas-MEI5	Cas9 CRISPR vector for integration at downstream of TMA17, THI20, HBN1	This study
pHR-PpTDH3-IGG6-GFP	Cloning vector; 3‘ region of Pichia pastoris PpTDH3-IGG6-GFP-BleoR-downstream of PpTDH3	This study
pHR-YlTEF1-IGG6-GFP	Cloning vector; 3‘ region of Yarrowia lipolytica YlTEF1-IGG6-GFP-His4-downstream of YlTEF1	This study
pYH-NpgA-IGG6-GFP-pyrG	Cloning vector; 3‘ region of Aspergillus nidulans NpgA-IGG6-GFP-TtrpC-pyrG-downstream of NpgA	This study
pK1	Yeast expression vector; pRS425-PTEF1-KanR-THXT7	This study
pK2	Yeast expression vector; polycistronic expression; pRS425-PTEF1-crtYB-IGG6-KanR-THXT7	This study
pK3	Yeast expression vector; polycistronic expression; pRS425-PTEF1-crtYB-IGG6-crtE-IGG6-KanR-THXT7	This study
pK4	Yeast expression vector; polycistronic expression; pRS425-PTEF1-crtYB-IGG6-crtE-IGG6-crtI-IGG6-KanR-THXT7	This study
