# Supplementary material for: A polycistronic system for multiplexed and precalibrated expression of multigene pathways in fungi
Source: Nat Commun. 2023 Jul 17;14:4267. doi: 10.1038/s41467-023-40027-0 (PMC10352335; doi:10.1038/s41467-023-40027-0)
Supplement: Supplementary file 11 — Supplementary Data 8 [file 41467_2023_40027_MOESM11_ESM.xlsx]

## Sheet: Supplementary data 8
Supplementary data 8. List of strains used in this study.
Name	Genotype	Source
CEN.PK2-1D	MATα; ura3-52; trp1-289; leu2-3,112; his3Δ 1; MAL2-8C; SUC2
Pichia pastoris GS115	his4	Invitrogen (USA)
Yersinia lipolitica PO1f	MatA; leu2-270; ura3-302; xpr2-322; axp-2	CIRM-Levures collection (France)
Aspergillus nidulans A1145 ΔEMΔST	pyrG89; pyroA4;nkuA::argB; riboB2;ΔstcA;ΔeasA	Xie et al. (2021), J. Am. Chem. Soc. 43, 9575–9584.
Escherichia coli FAST-T1	F- φ80 (lacZ) ΔM15 ΔlacX74 hsdR (rK- , mK+) ΔrecA1398 endA1 tonA	Vazyme (China)
ΔTDH3::PTDH3-GFP	CEN.PK 2-1D ΔTDH3::GFP-TADH2, TRP1	This study
TDH3-FLAG1	CEN.PK 2-1D TDH3-FLAG-TADH2, TRP1	This study
TDH3::IGG1-GFP	CEN.PK 2-1D TDH3-FLAG::IGG1-GFP-TADH2, TRP1	This study
TDH3::IGG2-GFP	CEN.PK 2-1D TDH3-FLAG::IGG2-GFP-TADH2, TRP1	This study
TDH3::IGG3-GFP	CEN.PK 2-1D TDH3-FLAG::IGG3-GFP-TADH2, TRP1	This study
TDH3::IGG4-GFP	CEN.PK 2-1D TDH3-FLAG::IGG4-GFP-TADH2, TRP1	This study
TDH3::IGG5-GFP	CEN.PK 2-1D TDH3-FLAG::IGG5-GFP-TADH2, TRP1	This study
TDH3::IGG6-GFP	CEN.PK 2-1D TDH3-FLAG::IGG6-GFP-TADH2, TRP1	This study
TDH3::IGG7-GFP	CEN.PK 2-1D TDH3-FLAG::IGG7-GFP-TADH2, TRP1	This study
TDH3::IGG8-GFP	CEN.PK 2-1D TDH3-FLAG::IGG8-GFP-TADH2, TRP1	This study
TDH3::IGG9-GFP	CEN.PK 2-1D TDH3-FLAG::IGG9-GFP-TADH2, TRP1	This study
TDH3::IGG10-GFP	CEN.PK 2-1D TDH3-FLAG::IGG10-GFP-TADH2, TRP1	This study
TDH3::IGG11-GFP	CEN.PK 2-1D TDH3-FLAG::IGG11-GFP-TADH2, TRP1	This study
mCherry::IGG6-GFP	CEN.PK 2-1D PTEF1-mCherry-MDH3-IGG6-GFP-NLS-THXT7, LEU2	This study
TDH3::IGG6-TBS-GFP	CEN.PK 2-1D TDH3-FLAG::IGG6-TBS-GFP-TADH2, TRP1	This study
TDH3::TBS-IGG6-GFP	CEN.PK 2-1D TDH3-FLAG::TBS-IGG6-GFP-TADH2, TRP1	This study
TBS-TDH3::IGG6-GFP	CEN.PK 2-1D ΔTDH3::TBS-TDH3-FLAG-IGG6-GFP-TADH2, TRP1	This study
TDH3::GFP	CEN.PK 2-1D TDH3-FLAG-GFP-TADH2, TRP1	This study
TDH3-fusion-GFP	CEN.PK 2-1D TDH3-FLAG(no stop condon)-GFP-TADH2, TRP1	This study
mCherry-fusion-GFP	CEN.PK 2-1D PTEF1-mCherry-MDH3(no stop condon)-(no start condon)GFP-NLS-THXT7, LEU2	This study
mCherry::GFP	CEN.PK 2-1D PTEF1-mCherry-MDH3-GFP-NLS-THXT7, LEU2	This study
ACB1-FLAG::IGG6-GFP	CEN.PK 2-1D ACB1-FLAG::IGG6-GFP	This study
ALD4-FLAG::IGG6-GFP	CEN.PK 2-1D ALD4-FLAG::IGG6-GFP	This study
CDC33-FLAG::IGG6-GFP	CEN.PK 2-1D CDC33-FLAG::IGG6-GFP	This study
CIT1-FLAG::IGG6-GFP	CEN.PK 2-1D CIT1-FLAG::IGG6-GFP	This study
COX4-FLAG::IGG6-GFP	CEN.PK 2-1D COX4-FLAG::IGG6-GFP	This study
CPR6-FLAG::IGG6-GFP	CEN.PK 2-1D CPR6-FLAG::IGG6-GFP	This study
CYS3-FLAG::IGG6-GFP	CEN.PK 2-1D CYS3-FLAG::IGG6-GFP	This study
DDR48-FLAG::IGG6-GFP	CEN.PK 2-1D DDR48-FLAG::IGG6-GFP	This study
DPM1-FLAG::IGG6-GFP	CEN.PK 2-1D DPM1-FLAG::IGG6-GFP	This study
FAS1-FLAG::IGG6-GFP	CEN.PK 2-1D FAS1-FLAG::IGG6-GFP	This study
GPD1-FLAG::IGG6-GFP	CEN.PK 2-1D GPD1-FLAG::IGG6-GFP	This study
GRX1-FLAG::IGG6-GFP	CEN.PK 2-1D GRX1-FLAG::IGG6-GFP	This study
HBN1-FLAG::IGG6-GFP	CEN.PK 2-1D HBN1-FLAG::IGG6-GFP	This study
HNT1-FLAG::IGG6-GFP	CEN.PK 2-1D HNT1-FLAG::IGG6-GFP	This study
HOM2-FLAG::IGG6-GFP	CEN.PK 2-1D HOM2-FLAG::IGG6-GFP	This study
HRI1-FLAG::IGG6-GFP	CEN.PK 2-1D HRI1-FLAG::IGG6-GFP	This study
HSP104-FLAG::IGG6-GFP	CEN.PK 2-1D HSP104-FLAG::IGG6-GFP	This study
HSP10-FLAG::IGG6-GFP	CEN.PK 2-1D HSP10-FLAG::IGG6-GFP	This study
HSP26-FLAG::IGG6-GFP	CEN.PK 2-1D HSP26-FLAG::IGG6-GFP	This study
HTB2-FLAG::IGG6-GFP	CEN.PK 2-1D HTB2-FLAG::IGG6-GFP	This study
HYR1-FLAG::IGG6-GFP	CEN.PK 2-1D HYR1-FLAG::IGG6-GFP	This study
IDH1-FLAG::IGG6-GFP	CEN.PK 2-1D IDH1-FLAG::IGG6-GFP	This study
ILV3-FLAG::IGG6-GFP	CEN.PK 2-1D ILV3-FLAG::IGG6-GFP	This study
ILV5-FLAG::IGG6-GFP	CEN.PK 2-1D ILV5-FLAG::IGG6-GFP	This study
LSC1-FLAG::IGG6-GFP	CEN.PK 2-1D LSC1-FLAG::IGG6-GFP	This study
LYS21-FLAG::IGG6-GFP	CEN.PK 2-1D LYS21-FLAG::IGG6-GFP	This study
MIR1-FLAG::IGG6-GFP	CEN.PK 2-1D MIR1-FLAG::IGG6-GFP	This study
MMF1-FLAG::IGG6-GFP	CEN.PK 2-1D MMF1-FLAG::IGG6-GFP	This study
PET9-FLAG::IGG6-GFP	CEN.PK 2-1D PET9-FLAG::IGG6-GFP	This study
PFY1-FLAG::IGG6-GFP	CEN.PK 2-1D PFY1-FLAG::IGG6-GFP	This study
PLN1-FLAG::IGG6-GFP	CEN.PK 2-1D PLN1-FLAG::IGG6-GFP	This study
PMI40-FLAG::IGG6-GFP	CEN.PK 2-1D PMI40-FLAG::IGG6-GFP	This study
PSA1-FLAG::IGG6-GFP	CEN.PK 2-1D PSA1-FLAG::IGG6-GFP	This study
QCR2-FLAG::IGG6-GFP	CEN.PK 2-1D QCR2-FLAG::IGG6-GFP	This study
RGI1-FLAG::IGG6-GFP	CEN.PK 2-1D RGI1-FLAG::IGG6-GFP	This study
RPL11B-FLAG::IGG6-GFP	CEN.PK 2-1D RPL11B-FLAG::IGG6-GFP	This study
RPL18B-FLAG::IGG6-GFP	CEN.PK 2-1D RPL18B-FLAG::IGG6-GFP	This study
RPL24B-FLAG::IGG6-GFP	CEN.PK 2-1D RPL24B-FLAG::IGG6-GFP	This study
RPL30-FLAG::IGG6-GFP	CEN.PK 2-1D RPL30-FLAG::IGG6-GFP	This study
RPL38-FLAG::IGG6-GFP	CEN.PK 2-1D RPL38-FLAG::IGG6-GFP	This study
RPL8B-FLAG::IGG6-GFP	CEN.PK 2-1D RPL8B-FLAG::IGG6-GFP	This study
RPP2A-FLAG::IGG6-GFP	CEN.PK 2-1D RPP2A-FLAG::IGG6-GFP	This study
RPS0A-FLAG::IGG6-GFP	CEN.PK 2-1D RPS0A-FLAG::IGG6-GFP	This study
RPS10A-FLAG::IGG6-GFP	CEN.PK 2-1D RPS10A-FLAG::IGG6-GFP	This study
RPS25A-FLAG::IGG6-GFP	CEN.PK 2-1D RPS25A-FLAG::IGG6-GFP	This study
RPS7B-FLAG::IGG6-GFP	CEN.PK 2-1D RPS7B-FLAG::IGG6-GFP	This study
RTC3-FLAG::IGG6-GFP	CEN.PK 2-1D RTC3-FLAG::IGG6-GFP	This study
SBA1-FLAG::IGG6-GFP	CEN.PK 2-1D SBA1-FLAG::IGG6-GFP	This study
SCS2-FLAG::IGG6-GFP	CEN.PK 2-1D SCS2-FLAG::IGG6-GFP	This study
SGT2-FLAG::IGG6-GFP	CEN.PK 2-1D SGT2-FLAG::IGG6-GFP	This study
SOD1-FLAG::IGG6-GFP	CEN.PK 2-1D SOD1-FLAG::IGG6-GFP	This study
SPE3-FLAG::IGG6-GFP	CEN.PK 2-1D SPE3-FLAG::IGG6-GFP	This study
TAL1-FLAG::IGG6-GFP	CEN.PK 2-1D TAL1-FLAG::IGG6-GFP	This study
TDH1-FLAG::IGG6-GFP	CEN.PK 2-1D TDH1-FLAG::IGG6-GFP	This study
TDH2-FLAG::IGG6-GFP	CEN.PK 2-1D TDH2-FLAG::IGG6-GFP	This study
TDH3-FLAG::IGG6-GFP	CEN.PK 2-1D TDH3-FLAG::IGG6-GFP	This study
TEF1-FLAG::IGG6-GFP	CEN.PK 2-1D TEF1-FLAG::IGG6-GFP	This study
THI20-FLAG::IGG6-GFP	CEN.PK 2-1D THI20-FLAG::IGG6-GFP	This study
THI4-FLAG::IGG6-GFP	CEN.PK 2-1D THI4-FLAG::IGG6-GFP	This study
TIF1-FLAG::IGG6-GFP	CEN.PK 2-1D TIF1-FLAG::IGG6-GFP	This study
TIF5-FLAG::IGG6-GFP	CEN.PK 2-1D TIF5-FLAG::IGG6-GFP	This study
TMA17-FLAG::IGG6-GFP	CEN.PK 2-1D TMA17-FLAG::IGG6-GFP	This study
TRR1-FLAG::IGG6-GFP	CEN.PK 2-1D TRR1-FLAG::IGG6-GFP	This study
URA1-FLAG::IGG6-GFP	CEN.PK 2-1D URA1-FLAG::IGG6-GFP	This study
VMA2-FLAG::IGG6-GFP	CEN.PK 2-1D VMA2-FLAG::IGG6-GFP	This study
YLR179C-FLAG::IGG6-GFP	CEN.PK 2-1D YLR179C-FLAG::IGG6-GFP	This study
YMR226C-FLAG::IGG6-GFP	CEN.PK 2-1D YMR226C-FLAG::IGG6-GFP	This study
YMR315W-FLAG::IGG6-GFP	CEN.PK 2-1D YMR315W-FLAG::IGG6-GFP	This study
YNK1-FLAG::IGG6-GFP	CEN.PK 2-1D YNK1-FLAG::IGG6-GFP	This study
TDH3-FLAG2	CEN.PK 2-1D TDH3-FLAG	This study
TDH1-FLAG	CEN.PK 2-1D TDH1-FLAG	This study
TDH2-FLAG	CEN.PK 2-1D TDH2-FLAG	This study
TEF1-FLAG	CEN.PK 2-1D TEF1-FLAG	This study
ILV5-FLAG	CEN.PK 2-1D ILV5-FLAG	This study
GFP-FLAG	CEN.PK 2-1D PTDH3-GFP-FLAG	This study
HCS1	CEN.PK 2-1D RPS10A::IGG6-ERG12; CYS3::IGG6-ERG8; RPS25A::IGG6-ERG19; PFY1::IGG6-IDI1; RPS0A::IGG6-ERG20; RPL38::IGG6-ERG9; TDH2::IGG6-EfmvaE; TIF1::IGG6-EfmvaS	This study
HCM1	CEN.PK 2-1D RPS10A::IGG6-ERG12; CYS3::IGG6-ERG8; RPS25A::IGG6-ERG19; PFY1::IGG6-IDI1; RPS0A::IGG6-ERG20; RPL38::IGG6-ERG9; TDH2::IGG6-EfmvaE; TIF1::IGG6-EfmvaS; TDH3::IGG6-SgCYP87D18; TEF1::IGG6-SgCDS; TDH1::IGG6-SgSQE1; ILV5::IGG6-SgEPH3; SOD1::IGG6-AtCPR	This study
HCM2	CEN.PK 2-1D RPS10A::IGG6-ERG12; CYS3::IGG6-ERG8; RPS25A::IGG6-ERG19; PFY1::IGG6-IDI1; RPS0A::IGG6-ERG20; RPL38::IGG6-ERG9; TDH2::IGG6-EfmvaE; TIF1::IGG6-EfmvaS; TDH3::IGG6-SgCYP87D18; HSP104::IGG6-SgCDS; TRR1::IGG6-SgSQE1; QCR2::IGG6-SgEPH3; SOD1::IGG6-AtCPR	This study
HCM3	CEN.PK 2-1D RPS10A::IGG6-ERG12; CYS3::IGG6-ERG8; RPS25A::IGG6-ERG19; PFY1::IGG6-IDI1; RPS0A::IGG6-ERG20; RPL38::IGG6-ERG9; TDH2::IGG6-EfmvaE; TIF1::IGG6-EfmvaS; TDH3::IGG6-SgCYP87D18; TMA17::IGG6-SgCDS; THI20::IGG6-SgSQE1; HBN1::IGG6-SgEPH3; SOD1::IGG6-AtCPR	This study
PpTDH3::IGG6-GFP	Pichia pastoris GS115 TDH3::IGG6-GFP	This study
YlTEF1::IGG6-GFP	Yarrowia lipolytica PO1f TEF1::IGG6-GFP	This study
NpgA::IGG6-GFP	Aspergillus nidulans A1145 ΔEMΔST NpgA::IGG6-GFP, pryG	This study
K1	CEN.PK 2-1D PTEF1-KanR-THXT7, LEU2	This study
K2	CEN.PK 2-1D PTEF1-crtYB-IGG6-KanR-THXT7, LEU2	This study
K3	CEN.PK 2-1D PTEF1-crtYB-IGG6-crtE-IGG6-KanR-THXT7, LEU2	This study
K4	CEN.PK 2-1D PTEF1-crtYB-IGG6-crtE-IGG6-crtI-IGG6-KanR-THXT7, LEU2	This study
TDH3::IRES8-GFP	CEN.PK 2-1D TDH3-FLAG::IRES8-GFP-TADH2, TRP1	This study
TDH3::IRES10-GFP	CEN.PK 2-1D TDH3-FLAG::IRES10-GFP-TADH2, TRP1	This study
TDH3::IRES32-GFP	CEN.PK 2-1D TDH3-FLAG::IRES32-GFP-TADH2, TRP1	This study
TDH3::IRES40-GFP	CEN.PK 2-1D TDH3-FLAG::IRES40-GFP-TADH2, TRP1	This study
TDH3::IRES41-GFP	CEN.PK 2-1D TDH3-FLAG::IRES41-GFP-TADH2, TRP1	This study
TDH3::IRES47-GFP	CEN.PK 2-1D TDH3-FLAG::IRES47-GFP-TADH2, TRP1	This study
TDH3::ERBV2A-GFP	CEN.PK 2-1D TDH3-FLAG::ERBV-1 2A-GFP-TADH2, TRP1	This study
TDH3::P2A-GFP	CEN.PK 2-1D TDH3-FLAG::P2A-GFP-TADH2, TRP1	This study
