# Supplementary material for: A polycistronic system for multiplexed and precalibrated expression of multigene pathways in fungi
Source: Nat Commun. 2023 Jul 17;14:4267. doi: 10.1038/s41467-023-40027-0 (PMC10352335; doi:10.1038/s41467-023-40027-0)
Supplement: Supplementary file 12 — Supplementary Data 9 [file 41467_2023_40027_MOESM12_ESM.xlsx]

## Sheet: Supplementary data 9
Supplementary data 9. List of primers used in this study.
Name	Sequence (5'-3')
TDH3-uF1	GTTTTTCAGCAAGATCAACGCTTCTTGTACCACCA
TDH3-dF1	AGCTTTATGACTTAGTTTCAATTT
TDH3-dR1	ATCTTCTAGAAAGATAGAAATGAGGATTGAGCGAG
TDH3-uF2	CAACGCTTCTTGTACCACCA
TDH3-dR2	AGAAATGAGGATTGAGCGAG
TDH3-FLAG-R	TGGTGATGTCCGTTTAAACTTATTTGTCATCGTCATCTTTATAATCAGCCTTGGCAACGTG
FLAG-R1	AGTGTTTGATTGACTCAACATTATTTGTCATCGTCATCTTTATAATC
GFP-F1	AGTCAATCAAACACTCAACAGATGAGTAAAGGAGAAGAACTTTTCA
GFP-Tadh2-R1	TGGTGATGTCCGTTTAAACTTATTTGTATAGTTCATCCATGCC
Tadh2-F1	GTTTAAACGGACATCACCATC
Tadh2-R1	ATATAGTAATGTCGTGGGAGCAAAAAGTAGAATATTATCT
Trp1-F1	ACGACATTACTATATATATAATATAGGAAGC
Trp1-R4	CTAAGTCATAAAGCTCTATTTCTTAGCATTTTTGACGA
FLAG-R2	AGTGTTTGATTGACTCAATTATTTGTCATCGTCATCTTTATAATC
GFP-F2	AGTCAATCAAACACTCAAATGAGTAAAGGAGAAGAACTTTTCA
FLAG-R3	GAGTGTTTGATTGACTCTTATTTGTCATCGTCATCTTTATAATC
GFP-F3	GAGTCAATCAAACACTCATGAGTAAAGGAGAAGAACTTTTCA
FLAG-R4	AGTGTTTGATTGACTTTATTTGTCATCGTCATCTTTATAATC
GFP-F4	AGTCAATCAAACACTATGAGTAAAGGAGAAGAACTTTTCA
FLAG-R5	ATGTGTTTGATTGACTTATTTGTCATCGTCATCTTTATAATC
GFP-F5	GTCAATCAAACACATGAGTAAAGGAGAAGAACTTTTCA
FLAG-R6	ACTCATGTTTGATTGTTATTTGTCATCGTCATCTTTATAATCAGCCTTGGCAACGTG
GFP-F6	CAATCAAACATGAGTAAAGGAGAAGAACTTTTCA
FLAG-R7	TTACTCATTTTGATTTTATTTGTCATCGTCATCTTTATAATC
GFP-F7	AATCAAAATGAGTAAAGGAGAAGAACTTTTCA
FLAG-R8	CTTTACTCATTTGATTTATTTGTCATCGTCATCTTTATAATC
GFP-F8	ATCAAATGAGTAAAGGAGAAGAACTTTTCA
FLAG-R9	CTGTTGAGTACTCAACATTATTTGTCATCGTCATCTTTATAATC
GFP-F9	TGTTGAGTACTCAACAGATGAGTAAAGGAGAAGAACTTTTCA
FLAG-R10	GATTGACTCAACATTATTTGTCATCGTCATCTTTATAATC
GFP-F10	AATGTTGAGTCAATCATGAGTAAAGGAGAAGAACTTTTCA
FLAG-R11	CTGTTGAGTGTTTTTATTTGTCATCGTCATCTTTATAATC
GFP-F11	AAAAACACTCAACAGATGAGTAAAGGAGAAGAACTTTTCA
FLAG-TBS-R	GGGCCCGGTACCCTTAACGCCCTTATTTGTCATCGTCATCTTTATAATC
TBS-F	GGGCGTTAAGGGTACCGG
TBS-R	GGCCAGAAACAGGGCGG
TBS-5#-GFP-F1	AGAGGATCCCGCCCTGTTTCTGGCCCAATCAAACATGAGTAAAGGAGAAG
5#-TBS-F1	CAATCAAACGGGCGTTAAGGGTACCGG
GFP-TBS-F1	AGAGGATCCCGCCCTGTTTCTGGCCATGAGTAAAGGAGAAGAACTTTTCA
TDH3-uF3	GTTTTTCAGCAAGATACATCGTAGGTGTCTGGGTG
TDH3-uR3	TTTGTTTGTTTATGTGTGTTTATTC
TBS-TDH3-F	ACATAAACAAACAAAGGGCGTTAAGGGTACCGG
TDH3-TBS-F1	AGAGGATCCCGCCCTGTTTCTGGCC ATGGTTAGAGTTGCTATTAACGG
TDH3-dF3	GTGAATTTACTTTAAATCTTGCATT
TDH3-dR3	ATCTTCTAGAAAGATATGAGGATTGAGCGAGAAAC
GFP-TDH3-F1	ACATAAACAAACAAAATGAGTAAAGGAGAAGAACTTTTCA
TDH3-uF4	ACATCGTAGGTGTCTGGGTG
TDH3-dR4	ATGAGGATTGAGCGAGAAAC
TDH3-dR5	AAACTGGCGTCAAGGGAT
pRS425-SV40-F	CCTCCAAAAAAGAAGAGAAAGGTCtgaCAGCTTTTGTTCCCTTTAGTGAG
pRS425-TEF1p-FLAG-R	TTGTCATCGTCATCTTTATAATCcatTTTGTAATTAAAACTTAGATTAGATTGCTATGC
Mcherry-FLAG-pRS425-F	atgGATTATAAAGATGACGATGACAAAGTGAGCAAGGGCGAGGAGG
Mcherry-MDH3-GAP-R	GTTTGATTGttaTAGCTTGGAcatATCTCCCTCGAGCTTGTACAGC
GFP-SV40-GAP-MDH3-F	atgTCCAAGCTAtaaCAATCAAACatgCCTCCAAAAAAGAAGAGAAAGGTCTCTAAAGGTGAAGAATTATTCACTG
GFP-SV40-R	tcaGACCTTTCTCTTCTTTTTTGGAGGTTTGTACAATTCATCCATACCATG
sgt4R.URA3R	aaaGGTCTCa AAACCTAGACACAGGGTAATAACTGATATAATTAAATTGAAGCTC
gRNA-YNK1-BsaI-F	CCC GGTCTCA GATCATTTATGAATGAATAACTTAGTTTTAGAGCTAGAAATAGCAAGTT
gRNA-ACB1-BsaI-F	CCC GGTCTCA GATCACCAAGTACTCCTCTTAGAAAGTTTTAGAGCTAGAAATAGCAAGT
gRNA-ALD4-BsaI-F	CCC GGTCTCA GATCACGTGCCAAATTGGACGAGTAGTTTTAGAGCTAGAAATAGCAAGT
gRNA-ARF2-BsaI-F	CCC GGTCTCA GATCGTTCTATACAGATTTAGATTGTTTTAGAGCTAGAAATAGCAAGTT
gRNA-ARO8-BsaI-F	CCC GGTCTCA GATCATTTGGTATTTCCAAATAGAGGTTTTAGAGCTAGAAATAGCAAGT
gRNA-ATP1-BsaI-F	CCC GGTCTCA GATCATTTTAGTTCACATTAAAAAGGTTTTAGAGCTAGAAATAGCAAGT
gRNA-CDC33-BsaI-F	CCC GGTCTCA GATCAAAATTCAGACTATCTTACAGTTTTAGAGCTAGAAATAGCAAGTT
gRNA-CIT1-BsaI-F	CCC GGTCTCA GATCAAAATCGAAAGTAAGAACTAGTTTTAGAGCTAGAAATAGCAAGTT
gRNA-COX4-BsaI-F	CCC GGTCTCA GATCATTGAATGATAAGATTAGTGAGTTTTAGAGCTAGAAATAGCAAGT
gRNA-COX6-BsaI-F	CCC GGTCTCA GATCACCAAGCTCTTCTTAATAATAGTTTTAGAGCTAGAAATAGCAAGT
gRNA-CPR6-BsaI-F	CCC GGTCTCA GATCATATATATAATGCAAGTAATCGTTTTAGAGCTAGAAATAGCAAGT
gRNA-DDR48-BsaI-F	CCC GGTCTCA GATCGACGACGATTACTAAGTTTTGTTTTAGAGCTAGAAATAGCAAGTT
gRNA-DPM1-BsaI-F	CCC GGTCTCA GATCATATACCATTTGGTCTTTTAAGTTTTAGAGCTAGAAATAGCAAGT
gRNA-FAS1-BsaI-F	CCC GGTCTCA GATCATATAATCACTTAAGAAATTGTTTTAGAGCTAGAAATAGCAAGTT
gRNA-FSH1-BsaI-F	CCC GGTCTCA GATCGAAGCTTCTGAATAAATCGTGTTTTAGAGCTAGAAATAGCAAGTT
gRNA-GPD1-BsaI-F	CCC GGTCTCA GATCATACATGAAGATTAGATTTATGTTTTAGAGCTAGAAATAGCAAGT
gRNA-GRE3-BsaI-F	CCC GGTCTCA GATCATGGATTTTACTGGCTGGATCGTTTTAGAGCTAGAAATAGCAAGT
gRNA-GRX1-BsaI-F	CCC GGTCTCA GATCAACCTATTCTTGCAAATTAAGTTTTAGAGCTAGAAATAGCAAGTT
gRNA-HBN1-BsaI-F	CCC GGTCTCA GATCGATGTTGAAATCTTCAATTAGTTTTAGAGCTAGAAATAGCAAGTT
gRNA-HNT1-BsaI-F	CCC GGTCTCA GATCATAGCATGCATTACTCTAATGTTTTAGAGCTAGAAATAGCAAGTT
gRNA-HOME2-BsaI-F	CCC GGTCTCA GATCACTAGCAAGAAACTTGATTTAGTTTTAGAGCTAGAAATAGCAAGT
gRNA-HRI1-BsaI-F	CCC GGTCTCA GATCATTGAATATCACGCTTAATAAGTTTTAGAGCTAGAAATAGCAAGT
gRNA-HSP10-BsaI-F	CCC GGTCTCA GATCAAGACATCATTCTTAGTCCTGTTTTAGAGCTAGAAATAGCAAGTT
gRNA-HSP104-BsaI-F	CCC GGTCTCA GATCACACTATATTAAATTAATCTGTTTTAGAGCTAGAAATAGCAAGTT
gRNA-HTA1-BsaI-F	CCC GGTCTCA GATCACTTCTCAAGAATTATAAGATGTTTTAGAGCTAGAAATAGCAAGT
gRNA-HTB2-BsaI-F	CCC GGTCTCA GATCACAATACCTAGTGAGTGACTTGTTTTAGAGCTAGAAATAGCAAGT
gRNA-HXT7-BsaI-F	CCC GGTCTCA GATCAAAAGTGTTCGCAAATTATTGTTTTAGAGCTAGAAATAGCAAGTT
gRNA-HYR1-BsaI-F	CCC GGTCTCA GATCATTGAAAGAGGTGGAATAGGCGTTTTAGAGCTAGAAATAGCAAGT
gRNA-IDH1-BsaI-F	CCC GGTCTCA GATCGGGGAATTGTTTTCATTACAGTTTTAGAGCTAGAAATAGCAAGTT
gRNA-ILV3-BsaI-F	CCC GGTCTCA GATCATTAGATGCTTGATGCATTATGTTTTAGAGCTAGAAATAGCAAGT
gRNA-LSC1-BsaI-F	CCC GGTCTCA GATCACAAATTTAAATGATTATATTGTTTTAGAGCTAGAAATAGCAAGT
gRNA-LYS21-BsaI-F	CCC GGTCTCA GATCATATATATAATGAAACTATTGTTTTAGAGCTAGAAATAGCAAGTT
gRNA-MBF1-BsaI-F	CCC GGTCTCA GATCAGACCTCTTCATTTCTTCTTGTTTTAGAGCTAGAAATAGCAAGTT
gRNA-MIR1-BsaI-F	CCC GGTCTCA GATCGTGGTGGTGGTCATTAGAAAGTTTTAGAGCTAGAAATAGCAAGTT
gRNA-MMF1-BsaI-F	CCC GGTCTCA GATCATCGCTGTTGAAAAGAATTGAGTTTTAGAGCTAGAAATAGCAAGT
gRNA-NTF2-BsaI-F	CCC GGTCTCA GATCACGTTTGAATTACTCTGCTTAGTTTTAGAGCTAGAAATAGCAAGT
gRNA-PET9-BsaI-F	CCC GGTCTCA GATCAAGTTCAAATAAGTCTAATCGTTTTAGAGCTAGAAATAGCAAGTT
gRNA-PLN1-BsaI-F	CCC GGTCTCA GATCGTGTCGACCAATTAGTAATTGTTTTAGAGCTAGAAATAGCAAGTT
gRNA-PMI40-BsaI-F	CCC GGTCTCA GATCAAATAGAAAGAAAGCTAATTGTTTTAGAGCTAGAAATAGCAAGTT
gRNA-PSA1-BsaI-F	CCC GGTCTCA GATCAAGCTATTATTATGTGAGTTGTTTTAGAGCTAGAAATAGCAAGTT
gRNA-QCR2-BsaI-F	CCC GGTCTCA GATCATATTTGGACGAATTGTAAGGTTTTAGAGCTAGAAATAGCAAGTT
gRNA-QCR7-BsaI-F	CCC GGTCTCA GATCATTTTTATTCTTCTTTTCATTGTTTTAGAGCTAGAAATAGCAAGT
gRNA-RGI1-BsaI-F	CCC GGTCTCA GATCATCCTGTAGGCGCAAATTAAGTTTTAGAGCTAGAAATAGCAAGTT
gRNA-RPL11B-BsaI-F	CCC GGTCTCA GATCGATGTGCTCGATAAATAATTGTTTTAGAGCTAGAAATAGCAAGTT
gRNA-RPL18B-BsaI-F	CCC GGTCTCA GATCATTTCAAGGTGTAATCTAGTAGTTTTAGAGCTAGAAATAGCAAGT
gRNA-RPL24B-BsaI-F	CCC GGTCTCA GATCACAAAAGTTAATTATCTTAAGTTTTAGAGCTAGAAATAGCAAGTT
gRNA-RPP2A-BsaI-F	CCC GGTCTCA GATCGGTTTCGGTTTATTCGACTAGTTTTAGAGCTAGAAATAGCAAGTT
gRNA-RPS0A-BsaI-F	CCC GGTCTCA GATCACAACGTCGAGTGGTAAGTAGTTTTAGAGCTAGAAATAGCAAGTT
gRNA-RPS7B-BsaI-F	CCC GGTCTCA GATCATAGTTATCTCACTATTTAGTGTTTTAGAGCTAGAAATAGCAAGT
gRNA-RPS12-BsaI-F	CCC GGTCTCA GATCACACTTCTCCCAACAATAAAGTTTTAGAGCTAGAAATAGCAAGTT
gRNA-RPS16B-BsaI-F	CCC GGTCTCA GATCAAATCTTGAAATTTTCTTAAGTTTTAGAGCTAGAAATAGCAAGTT
gRNA-RTC3-BsaI-F	CCC GGTCTCA GATCAGGAAAAGCTACTCAATTGTGTTTTAGAGCTAGAAATAGCAAGTT
gRNA-SBA1-BsaI-F	CCC GGTCTCA GATCGCCGGAAGTGAAAGCTTAAAGTTTTAGAGCTAGAAATAGCAAGTT
gRNA-SCS2-BsaI-F	CCC GGTCTCA GATCGGATGGTTCTACAGATAATAGTTTTAGAGCTAGAAATAGCAAGTT
gRNA-SGT2-BsaI-F	CCC GGTCTCA GATCACAATGAGAACAAGCAATAGGTTTTAGAGCTAGAAATAGCAAGTT
gRNA-SPE3-BsaI-F	CCC GGTCTCA GATCGCAGCCAAGGAATTAAATTAGTTTTAGAGCTAGAAATAGCAAGTT
gRNA-STII-BsaI-F	CCC GGTCTCA GATCATATTTCGTATTATTTTTAGGTTTTAGAGCTAGAAATAGCAAGTT
gRNA-SUI1-BsaI-F	CCC GGTCTCA GATCATTCATGGGTTTTAAGTTCAGTTTTAGAGCTAGAAATAGCAAGTT
gRNA-TAL1-BsaI-F	CCC GGTCTCA GATCATTCCGAGATACTTCCTTAAGGTTTTAGAGCTAGAAATAGCAAGT
gRNA-TDH2-BsaI-F	CCC GGTCTCA GATCAAGGAGTTAAATTTAAGCCTGTTTTAGAGCTAGAAATAGCAAGTT
gRNA-THI4-BsaI-F	CCC GGTCTCA GATCATTTGAAACACTTTGCTGCTTGTTTTAGAGCTAGAAATAGCAAGT
gRNA-THI20-BsaI-F	CCC GGTCTCA GATCATAGAATACGAGTAGATAAGAGTTTTAGAGCTAGAAATAGCAAGT
gRNA-TMA17-BsaI-F	CCC GGTCTCA GATCACAGCATATTCATTTAAGAGAGTTTTAGAGCTAGAAATAGCAAGT
gRNA-TRR1-BsaI-F	CCC GGTCTCA GATCATGGAAAATTCATCTATTCTGTTTTAGAGCTAGAAATAGCAAGTT
gRNA-URA1-BsaI-F	CCC GGTCTCA GATCGTTGAACAGCATTTAATTATGTTTTAGAGCTAGAAATAGCAAGTT
gRNA-VMA1-BsaI-F	CCC GGTCTCA GATCAATGCTACATATATCTTAATGTTTTAGAGCTAGAAATAGCAAGTT
gRNA-VMA2-BsaI-F	CCC GGTCTCA GATCAGAAGAATCTCTAATCTAAGGTTTTAGAGCTAGAAATAGCAAGTT
gRNA-YLR179C-BsaI-F	CCC GGTCTCA GATCGATTTCAACTATGACATGTAGTTTTAGAGCTAGAAATAGCAAGTT
gRNA-YMR226C-BsaI-F	CCC GGTCTCA GATCAGTTTAGCTAGGTTTATCCAGTTTTAGAGCTAGAAATAGCAAGTT
gRNA-YMR315W-BsaI-F	CCC GGTCTCA GATCACATCGTAAAACGGTAATCAGTTTTAGAGCTAGAAATAGCAAGTT
TDH3-end-scURA-BsaI-F1	CCC GGTCTCA GATCAAGTAAATTCACttaagcctGTTTTAGAGCTAGAAATAGCAAGTT
TEF1-end-scURA-BsaI-F1	CCC GGTCTCA GATCgcaaaaggctgctaagaaataGTTTTAGAGCTAGAAATAGCAAGTT
BMH1-end-scURA-BsaI-F1	CCCGGTCTCAGATC ATTTATCAGAATACTTACTT GTTTTAGAGCTAGAAATAGCAAGT
COF1-end-scURA-BsaI-F1	CCCGGTCTCAGATC AGAGGCGCTGGTTCTCATTA GTTTTAGAGCTAGAAATAGCAAGT
CYS3-end-scURA-BsaI-F1	CCCGGTCTCAGATC ACGTGGCACTGGCGATTAGT GTTTTAGAGCTAGAAATAGCAAGT
EFB1-end-scURA-BsaI-F1	CCCGGTCTCAGATC ATGCTATGCAAAAATTATAAA GTTTTAGAGCTAGAAATAGCAAGT
EFT2-end-scURA-BsaI-F1	CCCGGTCTCAGATC ATTACGACAAATTGTAAGAA GTTTTAGAGCTAGAAATAGCAAGT
GND1-end-scURA-BsaI-F1	CCCGGTCTCAGATC gCCTCTACATACCAAGCTTAA GTTTTAGAGCTAGAAATAGCAAGT
HSP12-end-scURA-BsaI-F1	CCCGGTCTCAGATC gCAACCAAGAAGTAAATCTTT GTTTTAGAGCTAGAAATAGCAAGT
HSP26-end-scURA-BsaI-F1	CCCGGTCTCAGATC GTGGGGTAACTAAAGTGACC GTTTTAGAGCTAGAAATAGCAAGT
ILV5-end-scURA-BsaI-F1	CCCGGTCTCAGATC GATATTATTTTCCTCTTTAT GTTTTAGAGCTAGAAATAGCAAGT
PFY1-end-scURA-BsaI-F1	CCCGGTCTCAGATC gTGTTCAATACTAATTTATGC GTTTTAGAGCTAGAAATAGCAAGT
RPL2B-end-scURA-BsaI-F1	CCCGGTCTCAGATC AAAATTAAAAAGATTAATCT GTTTTAGAGCTAGAAATAGCAAGT
RPL5-end-scURA-BsaI-F1	CCCGGTCTCAGATC GGCTGGTCAACAATAAATTA GTTTTAGAGCTAGAAATAGCAAGT
RPL7A-end-scURA-BsaI-F1	CCCGGTCTCAGATC GTTAAGTCCATGAACTAAAC GTTTTAGAGCTAGAAATAGCAAGT
RPL8B-end-scURA-BsaI-F1	CCCGGTCTCAGATC ATTCTATATATGAATTTAAG GTTTTAGAGCTAGAAATAGCAAGT
RPL30-end-scURA-BsaI-F1	CCCGGTCTCAGATC gTGACCACCTTGGCTTAAATA GTTTTAGAGCTAGAAATAGCAAGT
RPL33A-end-scURA-BsaI-F1	CCCGGTCTCAGATC gCAATCAACAAATTTAGATGT GTTTTAGAGCTAGAAATAGCAAGT
RPL35A-end-scURA-BsaI-F1	CCCGGTCTCAGATC GTACGCTATTAAGGCTTAAT GTTTTAGAGCTAGAAATAGCAAGT
RPL36B-end-scURA-BsaI-F1	CCCGGTCTCAGATC gCGTCGTCATTAAACAGCGTG GTTTTAGAGCTAGAAATAGCAAGT
RPL38-end-scURA-BsaI-F1	CCCGGTCTCAGATC AACAGATTATAAGAAAAATA GTTTTAGAGCTAGAAATAGCAAGT
RPP2B-end-scURA-BsaI-F1	CCCGGTCTCAGATC GGTTTTGGTTTATTCGATTA GTTTTAGAGCTAGAAATAGCAAGT
RPS5-end-scURA-BsaI-F1	CCCGGTCTCAGATC gCACTTTTTTTAGCTTCTTAA GTTTTAGAGCTAGAAATAGCAAGT
RPS10A-end-scURA-BsaI-F1	CCCGGTCTCAGATC AGACCACAAAGAAGATATTA GTTTTAGAGCTAGAAATAGCAAGT
RPS20-end-scURA-BsaI-F1	CCCGGTCTCAGATC GTTGTTGCTTCCAACTAAGC GTTTTAGAGCTAGAAATAGCAAGT
RPS24A-end-scURA-BsaI-F1	CCCGGTCTCAGATC gTTGAAGTTAGTTTGCTTAAT GTTTTAGAGCTAGAAATAGCAAGT
RPS25A-end-scURA-BsaI-F1	CCCGGTCTCAGATC gCTACTGCTTCTGAATAAACA GTTTTAGAGCTAGAAATAGCAAGT
SOD1-end-scURA-BsaI-F1	CCCGGTCTCAGATC ATATTATCATTAACATTAGT GTTTTAGAGCTAGAAATAGCAAGT
SSA1-end-scURA-BsaI-F1	CCCGGTCTCAGATC AAGAAGTTGATTAAGCCAAT GTTTTAGAGCTAGAAATAGCAAGT
TDH1-end-scURA-BsaI-F1	CCCGGTCTCAGATC AGATTGCTTTATTTAAGCCT GTTTTAGAGCTAGAAATAGCAAGT
TIF1-end-scURA-BsaI-F1	CCCGGTCTCAGATC gTCGCTACTTTGTTGAACTAA GTTTTAGAGCTAGAAATAGCAAGT
TIF5-end-scURA-BsaI-F1	CCCGGTCTCAGATC AAGAAGACGACGAATAGCTT GTTTTAGAGCTAGAAATAGCAAGT
TSA1-end-scURA-BsaI-F1	CCCGGTCTCAGATC gTCTGCAAGCGTCTTATTTGT GTTTTAGAGCTAGAAATAGCAAGT
YDL124W-end-scURA-BsaI-F1	CCCGGTCTCAGATC gTGCTCAAAAAGTATAAATAC GTTTTAGAGCTAGAAATAGCAAGT
sgRNA-SEI1-1-BsaI-F	CCCGGTCTCAGATCAAGGAGTTAAATTTAAGCCTGTTTTAGAGCTAGAAATAGCAAGT
sgRNA-SEI1-1-BsaI-R	CCCGGTCTCAAAGTAGCGATGCGCAAGCCCGGAATCG
sgRNA-SEI1-2-BsaI-F	CCCGGTCTCAACTTTGTTGAACTAAGTTTTAGAGCTAGAAATAGCAAGTT
sgRNA-SEI1-2-BsaI-R	CCCGGTCTCATGTGGTCTTGCGCAAGCCCGGAATCG
sgRNA-SEI1-3-BsaI-F	CCCGGTCTCACACAAAGAAGATATTAGTTTTAGAGCTAGAAATAGCAAG
sgRNA-SEI1-3-BsaI-R	CCCGGTCTCAGCCAGTGCCATGCGCAAGCCCGGAATCGA
ScUra-SEI1-4-BsaI-F	CCCGGTCTCATGGCGATTAGTTGGGTTTTAGAGCTAGAAATAG
ScUra-BsaI-R	CCCGGTCTCAAAACCTAGACACAGGGTAATAACTG
sgRNA-SEI2-1-BsaI-F	CCCGGTCTCAGATCCTACTGCTTCTGAATAAACAGTTTTAGAGCTAGAAATAGCAAGTT
sgRNA-SEI2-1-BsaI-R	CCCGGTCTCATTGAACATGCGCAAGCCCGGAATCG
sgRNA-SEI2-2-BsaI-F	CCCGGTCTCATCAATACTAATTTATGCGTTTTAGAGCTAGAAATAGCAAGTT
sgRNA-SEI2-2-BsaI-R	CCCGGTCTCAACTCGACGTTGTTGCGCAAGCCCGGAATCG
sgRNA-SEI2-3-BsaI-F	CCCGGTCTCAGAGTGGTAAGTAGTTTTAGAGCTAGAAATAGCAAGTT
sgRNA-SEI2-3-BsaI-R	CCCGGTCTCAATCTGTTTGCGCAAGCCCGGAATCG
sgRNA-SEI2-4-BsaI-F	CCCGGTCTCAAGATTATAAGAAAAATAGTTTTAGAGCTAGAAATAGCAAGTT
sgRNA-MEI1-1-BsaI-F	CCCGGTCTCAGATCAGATTGCTTTATTTAAGCCTGTTTTAGAGCTAGAAATAGCAAGTT
sgRNA-MEI1-1-BsaI-R	CCCGGTCTCACCTTTTGTGCGCAAGCCCGGAATCG
sgRNA-MEI1-2-BsaI-F	CCCGGTCTCAAAGGCTGCTAAGAAATAGTTTTAGAGCTAGAAATAGCAAGTT
sgRNA-MEI2-1-BsaI-F	CCCGGTCTCAGATCGATATTATTTTCCTCTTTATGTTTTAGAGCTAGAAATAGCAAGTT
sgRNA-MEI2-1-BsaI-R	CCCGGTCTCATGAATTTACTTTGCGCAAGCCCGGAATC
sgRNA-MEI2-2-BsaI-F	CCCGGTCTCATTCACTTAAGCCTGTTTTAGAGCTAGAAATAGCAAGTT
sgRNA-MEI2-2-BsaI-R	CCCGGTCTCAGATAATATTGCGCAAGCCCGGAATC
sgRNA-MEI2-3-BsaI-F	CCCGGTCTCATATCATTAACATTAGTGTTTTAGAGCTAGAAATAGCAAGTT
GFP-ACB1-F	ATTGCCCTTGTTGATCAACTGATTGCCAAGTACTCCTCTGACTACAAGGACGATGACGA
GFP-ALD4-F	TACTTGCAAGTTAAAGCGGTCCGTGCCAAATTGGACGAGGACTACAAGGACGATGACGA
GFP-ARF2-F	GGTCTGGAGTGGTTAAGCAACAACTTGAAGAATCAATCCGACTACAAGGACGATGACGA
GFP-ARO8-F	TTAGGTGATACTTTATACGAAGAATTTGGTATTTCCAAAGACTACAAGGACGATGACGA
GFP-ATP1-F	TCTCTAAAGAGTGCTACTGAATCATTTGTTGCCACTTTTGACTACAAGGACGATGACGA
GFP-CDC33-F	AGTGCCAATGGTAGACACCCTCAACCATCAATCACCTTGGACTACAAGGACGATGACGA
GFP--CIT1-F	AAATACAAGGAGTTGGTAAAGAAAATCGAAAGTAAGAACGACTACAAGGACGATGACGA
GFP-COX4-F	CTAAACCCTGTTGGTGTTCCAAATGATGACCACCATCACGACTACAAGGACGATGACGA
GFP-COX6-F	GGCGTTCCCTTAAAGGAAGAGCTATTTCCAAGCTCTTCTGACTACAAGGACGATGACGA
GFP-CPR6-F	AACGAAAAAGCTAAAAAGTCTCTTTCGAAGATGTTCTCCGACTACAAGGACGATGACGA
GFP-DDR48-F	AGAGGCGGTCGTAATCAATACGGTGGTGACGACGATTACGACTACAAGGACGATGACGA
GFP-DPM1-F	TTCTTCTACGTTTGCTACCAGCTATACCATTTGGTCTTTGACTACAAGGACGATGACGA
GFP-FAS1-F	AAGGAAATCATCGACAACTGGGAAAAGTATGAACAATCCGACTACAAGGACGATGACGA
GFP-FSH1-F	GTTGAACAAATAACCTCTTCCTTACAAGAAGCTTCTGAAGACTACAAGGACGATGACGA
GFP-GPD1-F	CTGCCGGACATGATTGAAGAATTAGATCTACATGAAGATGACTACAAGGACGATGACGA
GFP-GRX1-F	GGTGAATTGGAGGAATTGTTAGAACCTATTCTTGCAAATGACTACAAGGACGATGACGA
GFP-HBN1-F	GAAAAGACCTACATCAAAAACGATGTTGAAATCTTCAATGACTACAAGGACGATGACGA
GFP-HNT1-F	CTACACAAGGAATTGCTTGCCAAACTAGAAGGCTCCGATGACTACAAGGACGATGACGA
GFP-HOME2-F	GTCTTGATTGCCGAAATCTTACTAGCAAGAAACTTGATTGACTACAAGGACGATGACGA
GFP-HRI1-F	AGCAATGGGTTGAACTGGGAAGTTATTGAATATCACGCTGACTACAAGGACGATGACGA
GFP-HSP10-F	TTCAGGGACGCTGAAATCCTGGCTAAGATTGCCAAGGACGACTACAAGGACGATGACGA
GFP-HSP104-F	GATAATGAGGACAGTATGGAAATTGATGATGACCTAGATGACTACAAGGACGATGACGA
GFP-HTA1-F	AAGAAGTCTGCCAAGGCTACCAAGGCTTCTCAAGAATTAGACTACAAGGACGATGACGA
GFP-HTB2-F	ACTAGGGCTGTTACCAAATACTCCTCCTCTACTCAAGCCGACTACAAGGACGATGACGA
GFP-HYR1-F	TTGTCCGAAACCATCGAAGAACTTTTGAAAGAGGTGGAAGACTACAAGGACGATGACGA
GFP-IDH1-F	GACTTCACGAATGAAATCATCAACAAATTATCTACCATGGACTACAAGGACGATGACGA
GFP-ILV3-F	TTGGTTTCCAACGCTTCCAACGGTTGTGTTTTAGATGCTGACTACAAGGACGATGACGA
GFP-LSC1-F	TTAGGTCAAGCTTTACTGGATCAATTTGCCAAATTTAAAGACTACAAGGACGATGACGA
GFP-LYS21-F	TCCAATGGGCATGTTTCTAAAAAGGCAAAGGTCACCAAAGACTACAAGGACGATGACGA
GFP-MBF1-F	AACAACATCGGTTCGCCTTTGGGAGCTCCAAAGAAGAAAGACTACAAGGACGATGACGA
GFP-MIR1-F	GGTTGCCCACCAACCATTGAAATTGGTGGTGGTGGTCATGACTACAAGGACGATGACGA
GFP-MMF1-F	GTTGATTTAGAAATGGAAGTTATCGCTGTTGAAAAGAATGACTACAAGGACGATGACGA
GFP-NTF2-F	TACGTGTTTAACGATATCTTCCGTTTGAATTACTCTGCTGACTACAAGGACGATGACGA
GFP-PET9-F	GACCAACTGCAAATGATCTTGTTTGGTAAGAAGTTCAAAGACTACAAGGACGATGACGA
GFP-PLN1-F	GACCAAACCAATTCTAAGCCCGCGGCTGTGTCGACCAATGACTACAAGGACGATGACGA
GFP-PMI40-F	GAGGCGTTTACTACCTATAGAGCCTTTGTGGAACCAAATGACTACAAGGACGATGACGA
GFP-PSA1-F	TCTATCTCCGATAATGTTCCAAAGGAAGCTATTATTATGGACTACAAGGACGATGACGA
GFP-QCR2-F	GTCGGTGATGTTTCCAACTTGCCATATTTGGACGAATTGGACTACAAGGACGATGACGA
GFP-RGI1-F	GTATTTGTCGATTACAAAACACATCCTGTAGGCGCAAATGACTACAAGGACGATGACGA
GFP-RPL11B-F	TGGTTCAAGCAAAAGTACGACGCTGATGTGCTCGATAAAGACTACAAGGACGATGACGA
GFP-RPL18B-F	AGAGCTAGAGGTAGAAGAAGATCTAAGGGTTTCAAGGTGGACTACAAGGACGATGACGA
GFP-RPL24B-F	GCTAAGGGTGCTTTCCAAAAGGTTGCCGCCACTTCCCGTGACTACAAGGACGATGACGA
GFP-RPP2A-F	GAAGAATCTGACGACGACATGGGTTTCGGTTTATTCGACGACTACAAGGACGATGACGA
GFP-RPS0A-F	ACTGAATGGGCTGAAGAAAATGCTGACAACGTCGAGTGGGACTACAAGGACGATGACGA
GFP-RPS7B-F	GGCAAACAAATTGTTTTTGAAATTCCAAGCCAGACCAACGACTACAAGGACGATGACGA
GFP-RPS12-F	GATGAATTGTCCATGATCATGGAACACTTCTCCCAACAAGACTACAAGGACGATGACGA
GFP-RTC3-F	AAAACCAAAGGGGGTAACGCCGGAACCAAAGCCTACAATGACTACAAGGACGATGACGA
GFP-SBA1-F	GAAGATGAAGAAGAGGAAATAGAGCCGGAAGTGAAAGCTGACTACAAGGACGATGACGA
GFP-SCS2-F	GTTGCACTCCTTATCTTGGTTTTAGGATGGTTCTACAGAGACTACAAGGACGATGACGA
GFP-SGT2-F	CAATCTACAGATGAAACACCAGACAATGAGAACAAGCAAGACTACAAGGACGATGACGA
GFP-SPE3-F	TCCTTTGTTCTACCAACCTGGGCAGCCAAGGAATTAAATGACTACAAGGACGATGACGA
GFP-SUI1-F	CTGGGATTGCAAAAGAAGAACATTAAAATTCATGGGTTTGACTACAAGGACGATGACGA
GFP-TAL1-F	GTTACTCTATTCGACTTGATTGAAAAGAAAGTTACCGCTGACTACAAGGACGATGACGA
GFP-TDH2-F	ACCAGAGTTGTCGACTTGGTTGAACACGTTGCCAAGGCTGACTACAAGGACGATGACGA
GFP-THI4-F	GTTCATGCTGCTGAGCAAATTTTGAAACACTTTGCTGCTGACTACAAGGACGATGACGA
GFP-THI20-F	TTAGAAACAAATTTTTGGACCGCTGCGCTAGAATACGAGGACTACAAGGACGATGACGA
GFP-TMA17-F	TCAAATGTGGACGTCGTGACACCAAACAGCATATTCATTGACTACAAGGACGATGACGA
GFP-TRR1-F	GCCGCTTTGGATGCTGAGAAATACTTAACTTCCCTAGAAGACTACAAGGACGATGACGA
GFP-URA1-F	ACATCCATAGATCAGTTCCGTGGGAAGTTGAACAGCATTGACTACAAGGACGATGACGA
GFP-VMA2-F	GGTAAGAAGAAGGACGCCAGCCAAGAAGAATCTCTAATCGACTACAAGGACGATGACGA
GFP-YLR179C-F	ATGGTCGAAAACACGACCGTTGATTTCAACTATGACATGGACTACAAGGACGATGACGA
GFP-YMR226C-F	CCAACAAACCAAGCGTCACCTCATCATATCTTCCGTGGAGACTACAAGGACGATGACGA
GFP-YMR315W-F	TCTGCCAAGAATGGTGACTACGTTAAAATTGAGCAGCCAGACTACAAGGACGATGACGA
GFP-YNK1-F	GTTGATTGGGAATCTAATCAAGCTAAGTGGATTTATGAAGACTACAAGGACGATGACGA
GFP-TDH3-F	agagttgtcgacttggttgaacacgttgccaaggcGGACTACAAGGACGATGACGA
GFP-HSP26-F	AAGATTGAGGTTTCTTCTCAAGAATCGTGGGGTAACGACTACAAGGACGATGACGA
GFP-TIF5-F	ACCGCTGAAAGTGACGATGATGAAGAAGACGACGAAGACTACAAGGACGATGACGA
GFP-SOD1-F	CCAAGACCAGCCTGTGGTGTCATTGGTCTAACCAAtGACTACAAGGACGATGACGA
GFP-COF1-F	GTTTTGGAAAGAGTCAGCAGAGGCGCTGGTTCTCATGACTACAAGGACGATGACGA
GFP-CYS3-F	GAAGACATCAAGCAAGCCTTGAAACAAGCCACgAAtGACTACAAGGACGATGACGA
GFP-EFB1-F	GTCCAATCTACCGATATTGCTGCTATGCAAAAATTAGACTACAAGGACGATGACGA
GFP-EFT2-F	GAAGTTCCAGGCTGGCAAGAATATTACGACAAATTGGACTACAAGGACGATGACGA
GFP-ILV5-F	GGTAAGGAAGTCAGAAAGTTGAGACCAGAAAACCAAGACTACAAGGACGATGACGA
GFP-PFY1-F	GAGCAATTGGCTGACTACTTGATTGGTGTTCAATACGACTACAAGGACGATGACGA
GFP-RPL30-F	GAAGCTGGTGACTCTGATATCTTGACCACCTTGGCTGACTACAAGGACGATGACGA
GFP-RPL36B-F	GAAATGAACAACATCATTGCTGCCTCTCGTCGTCATGACTACAAGGACGATGACGA
GFP-RPL38-F	CAATCTTTGCCACCAACTTTGAAGGTTAACAGATTAGACTACAAGGACGATGACGA
GFP-RPL5-F	GTTGCTGCCAAGATCGCTGCTTTGGCTGGTCAACAAGACTACAAGGACGATGACGA
GFP-RPL7A-F	GAAGAATTCATCAACAAATTGGTTAAGTCCATGAACGACTACAAGGACGATGACGA
GFP-RPL8B-F	AAGATGGACAAGAGAGCTAAGACTTCCGACTCaGCcGACTACAAGGACGATGACGA
GFP-RPS10A-F	GAAAGAAACCCAACTCAAAGACCACAAAGAAGATATGACTACAAGGACGATGACGA
GFP-RPS25A-F	AAGCAAGCTATCTACACCAGAGCTACTGCTTCTGAAGACTACAAGGACGATGACGA
GFP-TDH1-F	AGAGTTGTTGACTTGATCGAATATGTTGCtAAaGCTGACTACAAGGACGATGACGA
GFP-TIF1-F	GAAGAATTGCCATCCGACATCGCTACTTTGTTGAACGACTACAAGGACGATGACGA
GFP-TEF1-F	aaggttaccaaggctgctcaaaaggctgctaagaaaGACTACAAGGACGATGACGA
GFP-ACB1-R	AGGCCAAAACTCCTTACATGGAGCTAGTATACCCCTTTTtcacttgtacaactcgtcca
GFP-ALD4-R	TATGTAAGCATCGATTGGACACCAGGCTTATTGATGACCtcacttgtacaactcgtcca
GFP-ARF2-R	ACAAGGTCCGCATGACTAAACGTTCTATACAGATTTAGAtcacttgtacaactcgtcca
GFP-ARO8-R	TTTTCACCTTATATATATTCTTCCAACGTATTTACCTCTtcacttgtacaactcgtcca
GFP-ATP1-R	AGACGTACCTTATATTCATTTTTATTTTTTTAGTTCACAtcacttgtacaactcgtcca
GFP-CDC33-R	ATTAAAATAACAATTATCTTAAGAAAAATTCAGACTATCtcacttgtacaactcgtcca
GFP--CIT1-R	TGAATAGTCGCATACCCTGAATCAAAAATCAAATTTTCCtcacttgtacaactcgtcca
GFP-COX4-R	AAGTAAAAGAGAAACAGAAGGGCAACTTGAATGATAAGAtcacttgtacaactcgtcca
GFP-COX6-R	ACAAATTACAGACGTTGTGTGGTAGCTTTTTCCTTATTAtcacttgtacaactcgtcca
GFP-CPR6-R	TAGTATTTAAACATATAAGCATATATATAATGCAAGTAAtcacttgtacaactcgtcca
GFP-DDR48-R	CACAATAATATATTTTTTTTATCGAAGACATCCAAAAACtcacttgtacaactcgtcca
GFP-DPM1-R	TAAAGAAAGATTTTTTTTTTTCGTTACCATTCACTTCCTtcacttgtacaactcgtcca
GFP-FAS1-R	AGTTAAATATTTCTTACGGTTATATAATCACTTAAGAAAtcacttgtacaactcgtcca
GFP-FSH1-R	AGTAAAAAGCTAGAAAGCAGGTAAGCAACAACCTACGATtcacttgtacaactcgtcca
GFP-GPD1-R	GTGGGGGAAAGTATGATATGTTATCTTTCTCCAATAAATtcacttgtacaactcgtcca
GFP-GRX1-R	ATTATAAACCTGTGTGCATGGAAAAAACTTTGTCTGCCCtcacttgtacaactcgtcca
GFP-HBN1-R	TTAATCTATACCTATAATTCTGTACTTATATACTGTTCCtcacttgtacaactcgtcca
GFP-HNT1-R	GAAAAGAAAACGCTAAAAGAAATCATAGCATGCATTACTtcacttgtacaactcgtcca
GFP-HOME2-R	AAAAAAAGTAAGATGAAGACATAACTTTGCAATTTTTCCtcacttgtacaactcgtcca
GFP-HRI1-R	AGCAGCAGAAGAAAGTAGAAAACGATTTATTCTCCTTTAtcacttgtacaactcgtcca
GFP-HSP10-R	AGTATGTATATAAAATCTCTGTTGAAGAAGACATCATTCtcacttgtacaactcgtcca
GFP-HSP104-R	TTCTTGTTCGAAAGTTTTTAAAAATCACACTATATTAAAtcacttgtacaactcgtcca
GFP-HTA1-R	TTAGTTCCTTCCGCCTTCTTTAAAATACCAGAACCGATCtcacttgtacaactcgtcca
GFP-HTB2-R	AAAGAAAACATGACTAAATCACAATACCTAGTGAGTGACtcacttgtacaactcgtcca
GFP-HYR1-R	AAACTAAGCTTTACCTAACTTCAAAAGAAGAAGACCTGCtcacttgtacaactcgtcca
GFP-IDH1-R	ACTTAAGTTGCAGAACAAAAAAAAGGGGAATTGTTTTCAtcacttgtacaactcgtcca
GFP-ILV3-R	TCTCTATATATATATTCATCGATTGGGGCCTATAATGCAtcacttgtacaactcgtcca
GFP-LSC1-R	TTCCTCTTTTGAAAGCAGTTCATTCTCTTCCTAATATAAtcacttgtacaactcgtcca
GFP-LYS21-R	GTGTATGTTTGAAATATGTGTACTATATATATAATGAAAtcacttgtacaactcgtcca
GFP-MBF1-R	GCAGTGCGAAAAGAAAGGAACAAATGAAAGAAGACCTCTtcacttgtacaactcgtcca
GFP-MIR1-R	AGGAGAGAATATATATGCATGTATCAATCAAGACCATTTtcacttgtacaactcgtcca
GFP-MMF1-R	TCGCAAGTGGAAAAAAGGCAGTAAAGAAGTTTCAATCCTtcacttgtacaactcgtcca
GFP-NTF2-R	AAATGAAAATACATGTTTCTGTGGTGACTTAAAAAATCCtcacttgtacaactcgtcca
GFP-PET9-R	TGAGAAAGAATTTAGATTAAGAATCAAGCCAGATTAGACtcacttgtacaactcgtcca
GFP-PLN1-R	AAAAAAAATCAGGCGCACGATTAGCGCAAAACCAAATTAtcacttgtacaactcgtcca
GFP-PMI40-R	CTATTATAGATATAAGAAAATTAAGAAATAGAAAGAAAGtcacttgtacaactcgtcca
GFP-PSA1-R	GTGATATAGATTATATTCATTACAGTTCGTTTTCCTAACtcacttgtacaactcgtcca
GFP-QCR2-R	TTTGCCTTTAGTTTTTCGTTTTGTACAAATACTTTCCTCtcacttgtacaactcgtcca
GFP-RGI1-R	TTAGGATTCAGTACTAACACATTCTCTATGACACAACCTtcacttgtacaactcgtcca
GFP-RPL11B-R	TAAGTAGTTGATGTTGTCACTGACTATACCGAGACCAAAtcacttgtacaactcgtcca
GFP-RPL18B-R	ACAAAGAAGAAAAATTGTAAGGTTTCAAACCATACTAGAtcacttgtacaactcgtcca
GFP-RPL24B-R	GATATATTATTAATAAAAAACTAACAAAAGTTAATTATCtcacttgtacaactcgtcca
GFP-RPP2A-R	AAGATATGATATAACGAGATTGCACAAATTTACTCAACCtcacttgtacaactcgtcca
GFP-RPS0A-R	CTATAATTATTAATATACTATTTGTAAATATCACCTTACtcacttgtacaactcgtcca
GFP-RPS7B-R	AAGTATGACAAATGATGAGAATGATAGTTATCTCACTATtcacttgtacaactcgtcca
GFP-RPS12-R	ATCTAACTCTAGAAAAAGTACTAATGAACATCACACCGTtcacttgtacaactcgtcca
GFP-RTC3-R	TATTTCAATGCAGGCTGTCCAGACAGAAGGAAAAGCTACtcacttgtacaactcgtcca
GFP-SBA1-R	TTACTCATTCTAGCACTCCAGGTTGATTTGCTCCTCCTTtcacttgtacaactcgtcca
GFP-SCS2-R	ATATATATTTAGAATACAGCTATATCCTCAATCTCCCTAtcacttgtacaactcgtcca
GFP-SGT2-R	TACATAACATGTATTGCATTAAAGGCTTATTTCAGTCCAtcacttgtacaactcgtcca
GFP-SPE3-R	TTAGCTAAACAAACATATGCATATATATGTATATTCTCCtcacttgtacaactcgtcca
GFP-SUI1-R	AGCGAGCAGCGAGTAAGCGACTCGGCGTAAGCCTTGAACtcacttgtacaactcgtcca
GFP-TAL1-R	TAAGGACATGGCCTAAATTAATATTTCCGAGATACTTCCtcacttgtacaactcgtcca
GFP-TDH2-R	ATAAAAACTAAATCATTAAAGTAACTTAAGGAGTTAAATtcacttgtacaactcgtcca
GFP-THI4-R	AAAATATATAAATCTTTAAAAGCATACCTCATTAAAAGCtcacttgtacaactcgtcca
GFP-THI20-R	GTAGGTATATCTTTATCTATTGTGCATAAGCCATCTTATtcacttgtacaactcgtcca
GFP-TMA17-R	GACGTGAAAATGATGCGCAGTAAAACTAAATCCCGTCTCtcacttgtacaactcgtcca
GFP-TRR1-R	AAAAATTTGAGTGTATCTATTTTATAATGGAAAATTCATtcacttgtacaactcgtcca
GFP-URA1-R	CCATAACTTGTCCCATCATAGTTCTTCAAATTCCGATAAtcacttgtacaactcgtcca
GFP-VMA2-R	ACAAAATAAAAAAAGCCTTTTTCTTCAGCAACCGTCCTCtcacttgtacaactcgtcca
GFP-YLR179C-R	TCTATCTTATCCGTATCTATACGAGCCGGTTGCTGCACCtcacttgtacaactcgtcca
GFP-YMR226C-R	TGTATAAAAAGTATACAGATTTACTTAGTTTAGCTAGGTtcacttgtacaactcgtcca
GFP-YMR315W-R	CTATTAAGGTTAAAAAAGCGTTACATCGTAAAACGGTAAtcacttgtacaactcgtcca
GFP-YNK1-R	AAAAGGCGCTCATATGTACCCTCCCATGCCATAAGTTATtcacttgtacaactcgtcca
GFP-TDH3-R	AGAAAATTTATTTAAATGCAAGATTTAAAGTAAATTCACtcacttgtacaactcgtcca
GFP-HSP26-R	GTCCTCGCGAGAGGGACAACACTATAGAGCCAGGTCACTtcacttgtacaactcgtcca
GFP-TIF5-R	TATAATAATTTACACATAAGTCTTTTGCCCCCTCCTAAGtcacttgtacaactcgtcca
GFP-SOD1-R	CTTACATACGGTTTTTATTCAAGTATATTATCATTAACAtcacttgtacaactcgtcca
GFP-COF1-R	TTTTCTTGAAGATTGTTGTCATTTGTGAAATCATTTACCtcacttgtacaactcgtcca
GFP-CYS3-R	AAAAAGGTCCGGTCGAAGGCAGAGACGTGGCACTGGCGAtcacttgtacaactcgtcca
GFP-EFB1-R	GCTTTAATGTTAATTATAAAAAGTTTATAAAAAAGCCTTtcacttgtacaactcgtcca
GFP-EFT2-R	ACTGAAAAAGTTAAATAATTAAAAATTGTTTAACtATTCtcacttgtacaactcgtcca
GFP-ILV5-R	AAGAGAAAAAGTTTCCAGCACTTGATATTATTTTCaTCTtcacttgtacaactcgtcca
GFP-PFY1-R	TAGGTGGTGTATAAGGCAAGAAAACTTTACaTGCATAAAtcacttgtacaactcgtcca
GFP-RPL30-R	ACCAATTGTCTTCCAACAAATCGTTTGAACTTACaTTATtcacttgtacaactcgtcca
GFP-RPL36B-R	CGGAGTTGGATTTGCTTGACTGTGGCCCCaTCACGCTGTtcacttgtacaactcgtcca
GFP-RPL38-R	GTCTCGTTATGATAACACTCCGATCATTCaTTATTTTTCtcacttgtacaactcgtcca
GFP-RPL5-R	TATTTAAAATATCTCAAAATGACGTTATATATCaATAATtcacttgtacaactcgtcca
GFP-RPL7A-R	ATAAAATAAGTAGTTATATGTAATGTGACTTCAACaAGTtcacttgtacaactcgtcca
GFP-RPL8B-R	TATAATTATATTACGATGTTCGAAATTCTATATATGAATtcacttgtacaactcgtcca
GFP-RPS10A-R	TGTTACAAAAGAGAAAATTCAATTGGAGCTACGAATTCCtcacttgtacaactcgtcca
GFP-RPS25A-R	AAATACAGATTATTTAAAATTATATAACCCGTTCCATGTtcacttgtacaactcgtcca
GFP-TDH1-R	TTCAAAAAAAAATCATTATCCTCATCAAGATTGCTTTATtcacttgtacaactcgtcca
GFP-TIF1-R	AGCCTCACAAGATACTTTTTTAAGAAGTTTTTGTCTCCCtcacttgtacaactcgtcca
GFP-TEF1-R	tataaaagatatgcaactagaaaagtcttatcaatctcctcacttgtacaactcgtcca
ACB1-F	CTACCAACGAAGCCCTCC
ALD4-F	GGTACGGTCTGGATAAACACTT
ARF2-F	GTCGGTGGACAAGACAGGAT
ARO8-F	CAAGAGTGAGGGTGAGACGG
ATP1-F	TTTGGCTACAGAAGAACAGGTT
CDC33-F	GATGAAGCCAATGCTAAAGG
CIT1-F	GGATACTTTGAACGCAGGG
COX4-F	CTTTGATTGGTCCTGGTGC
COX6-F	TTGAGGGCTGCCAGAAGA
CPR6-F	CAAGCAAGTATTAGTAGCCTCATC
DDR48-F	ACAAGAACTCCTATGGGTCTTC
DPM1-F	GACCTTTGACCATCGCCT
FAS1-F	CCCATTAGTTGGTATTTCTGTTC
FSH1-F	TGGCTTACGAACACCCTG
GPD1-F	AAGAGTCGGTTTGGGTGAGA
GRX1-F	AGGTTCCCAGGTCCAAAGT
HBN1-F	GCCGCTCAAATCAACTCG
HNT1-F	GTGGTTTGATTGTAGGGTGG
HOME2-F	CGTCTGCGATGCCTACAAAT
HRI1-F	TGGTAGATGGATTCAAGGGTT
HSP10-F	GTCCAAAGAATCAAGGCACA
HSP104-F	TTGAACAAACTGGCACTAAGG
HTA1-F	TTGACATTCCCAGTCGGTAG
HTB2-F	TGAAGCAAACTCACCCAGAC
HYR1-F	TTAATGGTGGCAATGAGGAC
IDH1-F	CAACTTTGGCAGGGACTATG
ILV3-F	GATAAGGAAATGGCTCAACG
LSC1-F	ATGAAAGGTGTTAGAATGGGTC
LYS21-F	ACGAAATCTTGGACCCTCAC
MBF1-F	CGTGGTAAACGATTATGAAGC
MIR1-F	TTGCTTTCCGGTTTGACTG
MMF1-F	AGCCTGTTCAAGGTTCTATCTCT
NTF2-F	CCCAAATGGCGATGTCTT
PET9-F	CTTACCCATTGGATACCGTTAG
PLN1-F	CGACGCCATAGTGAAGCC
PMI40-F	TTTCATCGCTCCACATTTG
PSA1-F	TACCATCGTAGGCTGGAACT
QCR2-F	CGGTAAACAAAGCCTCCC
RGI1-F	AAATCACCTGGCATTACGG
RPL11B-F	CGTCAGAGGTCCAAAGGC
RPL18B-F	AGGCTGGCGGTGAATGTA
RPL24B-F	AATCGCTTGGACCGTCTT
RPP2A-F	CTGCTGCCTCTGGTGATGC
RPS0A-F	TAACATCCCTGTCATTGCTCTA
RPS7B-F	TGTCCCAGTTCCAGCTTTGT
RPS12-F	CCGCTTTGGTTCACGATG
RTC3-F	TGAGTTCGGTAAGGGCAAG
SBA1-F	CTGATTTCGATAAATGGGTTG
SCS2-F	CTCAACCTCCCGTCCAAGT
SGT2-F	TTAGGAGGTGGTCTTGGAGG
SPE3-F	TGTTGAACAGTGCGTTGACAG
SUI1-F	CAGGAGACGACGAAACCG
TAL1-F	TGGACCCTGTCTCCGCTA
TDH2-F	CTTGGGTTACACTGAAGACGC
THI4-F	ATTGGGCGGTATGAAGGG
THI20-F	AAACATACCCTCCAGAGCAAC
TMA17-F	TTGATTCGGGAGACCTGG
TRR1-F	TTCGCTGCTGGTGATGTT
URA1-F	TTCTATGTGGTGCCTCTATGCT
VMA2-F	ACGATGCCGACGAAGATG
YLR179C-F	TGCGGGTGCCTATGACTAT
YMR226C-F	TGTGCCTCTAAGTTTGCCG
YMR315W-F	CTTATGGGTCTGCCTTTGGT
YNK1-F	TAGAGCAACATTACGCAGAGC
TDH3-end-F	cgctggtatccaattgtctcca
TEF1-end-F	gtagattcgctgtcagagacat
TIF5-end-F	CCAAGAAATTTGTACCTAAGGAGGT
COF1-end-F	CTACCGATGTTCAAGGTACTGA
CYS3-end-F	GACGATCTTTTGGAAGACATCAAG
EFT2-end-F	TTGTTCTTGCTGCTCGTAAG
HSP26-end-F	AAGCCTCAGAAGGATGGTAAGAA
ILV5-end-F	ATCAGAAACATGGAAATCTGGAAG
PFY1-end-F	CAAGATTGTCGAGCAATTGGC
RPL30-end-F	TCTATTTTGGAAGCTGGTGACTC
RPL36B-end-F	GCTAAGGTCGAAGAAATGAACAAC
RPL38-end-F	CGATGCTGGTAAGGCTAAGAAATT
RPL5-end-F	ATTGTCCAAGGAAGAAAGAGC
RPS10A-end-F	TCCAGGTACCTACATTCAAGAAAG
RPS25A-end-F	AGCAAGCTATCTACACCAGAG
TDH1-end-F	GGTACGATAACGAATACGGTTACTC
SOD1-end-F	GGTAAGGGTGACACTGAAGAAT
TIF1-end-F	GCGCTATGAGAGAACTAGAAAAGT
EFB1-end-F	AAGCATTGAAGAAGACGAAGACC
RPL7A-end-F	CTTTCGGTAACCGTGAAGAATT
RPL8B-end-F	GGCTCAAGCTAAGATGGACAA
RPS10A-ERG12-IGG6-F	CCAGGTACCTACATTCAAGAAAGAAACCCAACTCAAAGACCACAAAGAAGATATTAACAATCAAACATGTCATTACCGTTCTTAACTTCT
RPS10A-ERG12-MDH3-R	ATATATAGAACCAGAAGAATGTTACAAAAGAGAAAATTCAATTGGAGCTACGAATTCCTTATAGCTTGGATGAAGTCCATGGTAAATTCG
CYS3-ERG8-IGG6-F	AAGACACTGACGATCTTTTGGAAGACATCAAGCAAGCCTTGAAACAAGCCACCAACTAACAATCAAACATGTCAGAGTTGAGAGCCTTCA
CYS3-ERG8-MDH3-R	GATATTTATCGTACTTAAAAAGGTCCGGTCGAAGGCAGAGACGTGGCACTGGCGATTATAGCTTGGATTTATCAAGATAAGTTTCCGGAT
RPS25A-ERG19-IGG6-F	AAGCCAATCTCCAAGCACTCCAAGCAAGCTATCTACACCAGAGCTACTGCTTCTGAATAACAATCAAACATGACCGTTTACACAGCATCC
RPS25A-ERG19-MDH3-R	CATAAAAATATTATTGAAAATACAGATTATTTAAAATTATATAACCCGTTCCCTGTTTATAGCTTGGATTCCTTTGGTAGACCAGTCTTT
TDH2-EfmvaE-IGG6-F	CGAATACGGTTACTCTACCAGAGTTGTCGACTTGGTTGAACACGTTGCCAAGGCTTAACAATCAAACATGAAGACCGTTGTTATTATCGA
TDH2-EfmvaE-MDH3-R	GAGCATGAATTATTAATAATAAAAACTAAATCATTAAAGTAACTTAAGGAGTTAAATTTATAGCTTGGACTGCTTTCTCAAGTCGTTCAA
TIF1-EfmvaS-IGG6-F	AAAGTTCTACTCCACTCAAATTGAAGAATTGCCATCCGACATCGCTACTTTGTTGAACTAACAATCAAACATGACCATCGGTATCGACAA
TIF1-EfmvaS-MDH3-R	CGTTATCAAGATAGCCTCACAAGATACTTTTTTAAGAAGTTTTTGTCTCCC TTATAGCTTGGAATTTCTGTAAGATCTAACAGTGTTGTT
RPS0A-ERG20-IGG6-F	GAGCAAGCTGAAGCTACTGAATGGGCTGAAGAAAATGCTGACAACGTCGAGTGGTAACAATCAAACATGGCTTCAGAAAAAGAAATTAGG
RPS0A-ERG20-MDH3-R	TATTCTAATAAAACATTATACTATAATTATTAATATACTATTTGTAAATATCACCTATAGCTTGGATTTGCTTCTCTTGTAAACTTTGTT
RPL38-ERG9-IGG6-F	GTAAGGCTAAGAAATTGATCCAATCTTTGCCACCAACTTTGAAGGTTAACAGATTATAACAATCAAACATGGGAAAGCTATTACAATTGG
RPL38-ERG9-MDH3-R	AAAGTATTCTTAGTTTTTTTTGTTCCAGTCTCGTTATGATAACACTCCGATCATTCTCATAGCTTGGACGCTCTGTGTAAAGTGTATATA
PFY1-IDI1-IGG6-F	GGTGAGGCCACCAAGATTGTCGAGCAATTGGCTGACTACTTGATTGGTGTTCAATACTAACAATCAAACATGACTGCCGACAACAATAGT
PFY1-IDI1-MDH3-R	AAGCGAAATCCCGCAGATGCCAGAATAGGTGGTGTATAAGGCAAGAAAACTTTACTTATAGCTTGGATAGCATTCTATGAATTTGCCTGT
SOD1-CPR1-IGG6-F	TTGAAGACTGGTAATGCCGGTCCAAGACCAGCCTGTGGTGTCATTGGTCTAACAAATTGACAATCAAACATGACTAGTGCTTTATACGCT
SOD1-CPR1-MDH3-R	TGCGCTTACTACTTACTTACATACGGTTTTTATTCAAGTATATTATCATTAACATTATAGCTTGGACCAAACATCTCTCAAATATCTACC
TDH3-CYP87D18-IGG6-F	CAACGAATACGGTTACTCTACCAGAGTTGTCGACTTGGTTGAACACGTTGCCAAGGCGTGACAATCAAACATGTGGACTGTTGTTTTAGG
TDH3-CYP87D18-MDH3-R	ATAAAGCTATAAAAAGAAAATTTATTTAAATGCAAGATTTAAAGTAAATTCACTTATAGCTTGGATTCTTTAGGAGTAAACTTAACATGC
TEF1-CDS-IGG6-F	TGACAAGACTGAAAAGGCCGCTAAGGTTACCAAGGCTGCTCAAAAGGCTGCTAAGAAATAACAATCAAACATGTGGAGATTGAAAGTTGG
TEF1-CDS-MDH3-R	AATAGATAAGATTTAAATATAAAAGATATGCAACTAGAAAAGTCTTATCAATCTCCTTATAGCTTGGATTCAGTCAAAACTCTATGACAA
TDH1-SQE1-IGG6-F	TAACGAATACGGTTACTCCGCCAGAGTTGTTGACTTGATCGAATATGTTGCCAAGGCTTAACAATCAAACATGGTTGATCAATGTGCTTTGG
TDH1-SQE1-MDH3-R	TAGTATTTATGTATATTCAAAAAAAAATCATTATCCTCATCAAGATTGCTTTATttaTAGCTTGGAAACAATTGGCTTAAAAACTGGTGG
ILV5-EPH3-IGG6-F	AAATCTGGAAGGTTGGTAAGGAAGTCAGAAAGTTGAGACCAGAAAATCAGTGACAATCAAACATGGATCAAATTGAACATATAACTATTA
ILV5-EPH3-MDH3-R	CAAAAATTCCAAGAGAAAAAGTTTCCAGCACTTGATATTATTTTCCTCTTATAGCTTGGAAAACTTATTAATAAAATCATGAATATGAGC
RPS10A-F	ACCAAGCCAAGCACGAAG
RPS10A-R	GTTCAATGTAATTGAAAGTACAACAC
CYS3-F	TATTGGAAGTGCCCGCTG
CYS3-R	ACACGATTGATTGAGCACAGTAT
RPS25A-F	AGCTCAACACGCTGTCATTT
RPS25A-R	TTTCAGCCGTTAATGTTCCT
TDH2-F	TTGGGTTACACTGAAGACGC
TDH2-R	CGAATCCCTGAGGAATCTTT
TIF1-F	TGCCATCTACTCTGATTTACCAC
TIF1-R	ATAGGGTATTTCAACCTTCGTG
TDH3-F	GGTAAGTTGAAGGGTGTTTTG
TDH3-R	ATTTCACTCAGCATCCACAAT
TEF1-F	CCATCTAAGCCAATGTGTGTT
TEF1-R	AAAATGCTTCACAACCCTGAT
RPS0A-F	TACTTCTACAGAGACCCTGAAGAAG
RPS0A-R	ACATGGCTAAATGTGTGACAAG
TDH1-F	TGACACTCACGCTTCCATCT
TDH1-R	AAAGTTAATGCTTAATCTTGTCTTGGC
ILV5-F	CAAGACTTGTACGAATCTACCAAGA
ILV5-R	GTGAAATTGGGTCAATTCAATTGACTA
RPL38-F	CGATGCTGGTAAGGCTAAGAAATT
RPL38-R	ATTTCTACTTCCTGTATAACGAACAC
PFY1-F	CAAGATTGTCGAGCAATTGGC
PFY1-R	GTAAATATGTTAAATACCGGATGTGAC
SOD1-F	ACTGAAGAATCTTTGAAGACTGGTAA
SOD1-R	GAAAATGAATGAATTGATGCGCTTACTA
Pp TDH3-up-F	ATGGCTATCACTGTCGGTATT
Pp TDH3-up-R	cttcacctttagacatGTTTGATTGTTAAGCCTTAGCAACGTGTTGC
yeGFP-IGG6-F1	CAATCAAACATGTCTAAAGGTGAAGAATTATTCAC
yeGFP-R1	ttatttgtacaattcatccataccatggg
BleoR-F	cccatggtatggatgaattgtacaaataagcaaattaaagccttcgagcg
BleoR-R	cccacacaccatagcttcaaa
Pp TDH3-down-F	tttgaagctatggtgtgtgggATCGATTTGTATGTGAAATAGCTGAAAT
Pp TDH3-down-R	TCCTATCCATATAAGACCCATCCAC
pPp-TDH3-F	GTGGATGGGTCTTATATGGATAGGAGGGGTGCCTAATGAGTGAGCT
pPp-TDH3-R	AATACCGACAGTGATAGCCATCACTGGCCGTCGTTTTACAAC
YL TEF1-up-F	GTGCCATCCTCATCATTGCT
YL TEF1-up-R	cttcacctttagacatGTTTGATTGTTATTTCTTGGCAGCCTTCTGG
Yl His4-F	cccatggtatggatgaattgtacaaataaaataggcgtatcacgaggccc
Yl His4-R	CCGGGAGCTGCATGTGTCAGA
YL TEF1-down-F	tctgacacatgcagctcccggGCTGCTTGTACCTAGTGCAAC
YL TEF1-down-R	CGCAGGCATCATTTTGGAAG
pYL-TEF1-F	CTTCCAAAATGATGCCTGCGGGGGTGCCTAATGAGTGAGCT
pYL-TEF1-R	AGCAATGATGAGGATGGCACCACTGGCCGTCGTTTTACAAC
pHR-F	GGGGTGCCTAATGAGTGAGCTA
pHR-R	CACTGGCCGTCGTTTTACAAC
kan-pRS-sma1-F	ATAAAGATGACGATGACAAAcccgggtAaCAATCAAAGATGAGCCATATTCAACGGGA
kan-pRS-R	TTAGAAAAACTCATCGAGCATCAAA
pRS-IGG6-F	tgctcgatgagtttttctaaGTCGACATGGAACAGAAGTTGA
pRS-IGG6-R	TTTGTCATCGTCATCTTTATAATCCAG
1-2pRS-IGG6-F	acacaaaggcagcttggagtATGTCTGTTATTAATTTCACAGGTAGT
1-2pRS-IGG6-R	ACTCCAAGCTGCCTTTGT
pcrtYB-IGG6-G418-F	CAATCAAAGATGAGCCATATTCAACG
pcrtYB-IGG6-G418-R	TTTGTCATCGTCATCTTTATAATCGG
kan-pRS-sma1-F	tACAAGGACGATGACGATAAGcccgggtAaCAATCAAAGATGAGCCATATTCAACGGGA
pRS-IGG6-R	CTTATCGTCATCGTCCTTGTAGTC
crtI-pRS-IGG6-F	GGACGATGACGATAAGcccTAACAATCAAAGATGGGAAAAGAACAAGATCAGGATAAAC
crtI-pRS-IGG6-R	atggctcatCTTTGATTGtTacccGGGGAAAGCAAGAACACCAACGgatc
crtE-IGG6-G418-R	ccgttgaatatggctCATCTTTGATTGttaCCCGGGCTTATCGTCATCGTCC
crtE-IGG6-F	AAAGATGACGATGACAAACCCtaaCAATCAAAGATGGATTACGCGAACA
TtrpC-yeGFP-F1	gaattgtacaaataaCCACTTAACGTTACTGAAATCATC
TtrpC- R1	AAGAAGGATTACCTCTAAACAAGTG
pyrG-TtrpC-F1	gaggtaatccttcttGAGAGTTATTCTGTGTCTGACGAA
pyrG-R1	TCATGACTTGCCGCATACTC
NpgA-uF1	tattgtctcatgagcATGGTGCAAGACACATCAAGC
NpgA-uR1	agacatGTTTGATTGTTAGGATAGGCAATTACACACCC
NpgA-pyrG-dF1	tgcggcaagtcatgaCAATGGAAAATGTGAGATTGTG
NpgA-ori-dR1	ctgcgttatcccctgGTTCATTGACCGTGCCAAC
Ori-F1	CAGGGGATAACGCAGGAAAG
ampR-R1	GCTCATGAGACAATAACCCTGA
NpgA-uF2	TGCTCACAAGATAACCCGTC
FLAG-IRES-R8	ATATTTGCAGCCCTTTTATTTGTCATCGTCATCTTTATAATC
GFP-IRES-F8	AAGGGCTGCAAATATCTGATGAGTAAAGGAGAAGAACTTTTCA
FLAG-IRES-R10-2	GGCCTTATTTGTCATCGTCATCTTTATAATC
GFP-IRES-F10-2	atgacaaataaGGCCTGGGCGCGGCTGAGATGAGTAAAGGAGAAGAACTTTTCA
FLAG-IRES-R32	GCAGCGATGCTGCCCTTATTTGTCATCGTCATCTTTATAATC
GFP-IRES-F32	GGGCAGCATCGCTGCGACATGAGTAAAGGAGAAGAACTTTTCA
FLAG-IRES-R40	ATCACTCCCCGCCCCCCTTTATTTGTCATCGTCATCTTTATAATC
GFP-IRES-F40	GGGGCGGGGAGTGATATGAGTAAAGGAGAAGAACTTTTCA
FLAG-IRES-R41	CAAAACCCCAGCATCTTATTTGTCATCGTCATCTTTATAATC
GFP-IRES-F41	GATGCTGGGGTTTTGCATATGAGTAAAGGAGAAGAACTTTTCA
FLAG-IRES-R47	CAACCAGCCTCTCCTTTATTTGTCATCGTCATCTTTATAATC
GFP-IRES-F47	AGGAGAGGCTGGTTGCTAATGAGTAAAGGAGAAGAACTTTTCA
FLAG-ERBV-R2	TGGTAGCACCACCAGAACCTTTGTCATCGTCATCTTTATAATC
GFP-ERBV-F1	CTGGTGGTGCTACCAATTTTTCTTTGTTGAAATTGGCTGGTGATGTTGAATTGAATCCAGGTCCAATGAGTAAAGGAGAAGAACTTTTCA
FLAG-P2A-R2	TAGTGGCACCGGAACCTTTGTCATCGTCATCTTTATAATC
GFP-P2A-F1	GTTCCGGTGCCACTAACTTCTCTTTGTTGAAGCAAGCTGGTGACGTTGAAGAAAACCCAGGTCCAATGAGTAAAGGAGAAGAACTTTTCA
FLAG-R0	TTATTTGTCATCGTCATCTTTATAATC
GFP-F0	gacgatgacaaataaATGAGTAAAGGAGAAGAACTTTTCA
FLAG-RC0	TTTGTCATCGTCATCTTTATAATC
GFP-FC0	gatgacgatgacaaaATGAGTAAAGGAGAAGAACTTTTCA
HSP104-CDS-IGG6-F	GACACGTTAGGTGATGACGATAATGAGGACAGTATGGAAATTGATGATGACCTAGATTAACAATCAAACATGTGGAGATTGAAAGTTGG
HSP104-CDS-MDH3-R	ATATATTATATTACTGATTCTTGTTCGAAAGTTTTTAAAAATCACACTATATTAAATTATAGCTTGGATTCAGTCAAAACTCTATGACAA
TRR1-SQE1-IGG6-F	CTGGCTCTGGTTGTATGGCCGCTTTGGATGCTGAGAAATACTTAACTTCaCTAGAATAGCAATCAAACATGGTTGATCAATGTGCTTTGG
TRR1-SQE1-MDH3-R	GTTGGATAAGTATACAAAAATTTGAGTGTATCTATTTTATAATGGAAAATTCATttaTAGCTTGGAAACAATTGGCTTAAAAACTGGTGG
QCR2-EPH3-IGG6-F	ACTATGTAGCCGTCGGTGATGTTTCCAACTTGCCATATTTGGACGAATTGTAACAATCAAACATGGATCAAATTGAACATATAACTATTA
QCR2-EPH3-MDH3-R	ATATATATATTTGCCTTTAGTTTTTCGTTTTGTACAAATACTTTCCTCTTATAGCTTGGAAAACTTATTAATAAAATCATGAATATGAGC
TMA17-CDS-IGG6-F	GACGTTGACATGGACAATTCAAATGTGGACGTCGTGACACCAAACAGCATATTCATTTAACAATCAAACATGTGGAGATTGAAAGTTGG
TMA17-CDS-MDH3-R	AGAGAGACAAAGAGTATGACGTGAAAATGATGCGCAGTAAAACTAAATCCCGTCTCTTATAGCTTGGATTCAGTCAAAACTCTATGACAA
THI20-SQE1-IGG6-F	ACGCTGAAGTTTGTGAATTAGAAACAAATTTTTGGACCGCTGCGCTAGAATACGAGTAGCAATCAAACATGGTTGATCAATGTGCTTTGG
THI20-SQE1-MDH3-R	TTATAATTCATTATATGTAGGTATATCTTTATCTATTGTGCATAAGCtATCTTATttaTAGCTTGGAAACAATTGGCTTAAAAACTGGTG
HBN1-EPH3-IGG6-F	CACCTCCAGGTGAAAAGACCTACATCAAAAACGATGTTGAAATCTTCAATTAACAATCAAACATGGATCAAATTGAACATATAACTATTA
HBN1-EPH3-MDH3-R	CGTTCGCATTTAATCTATACCTATAATTCTGTACTTATATACTGTTCCTTATAGCTTGGAAAACTTATTAATAAAATCATGAATATGAGC
sgRNA-MEI3-1-BsaI-F	CCCGGTCTCAGATC ATATTATCATTAACATTAGT GTTTTAGAGCTAGAAATAGCAAGT
sgRNA-MEI3-1-BsaI-R	CCCGGTCTCA GAATTTACTT TGCGCAAGCCCGGAATCG
sgRNA-MEI3-2-BsaI-F	CCCGGTCTCA ATTCACTTAAGCCT GTTTTAGAGCTAGAAATAGCAAGTTAAAATAAGGC
sgRNA-MEI4-1-BsaI-F	CCC GGTCTCA GATCACACTATATTAAATTAATCTGTTTTAGAGCTAGAAATAGCAAGTT
sgRNA-MEI4-1-BsaI-R	CCCGGTCTCA AATTTTCCAT TGCGCAAGCCCGGAATCG
sgRNA-MEI4-2-BsaI-F	CCCGGTCTCA AATTCATCTATTCT GTTTTAGAGCTAGAAATAGCAAGTTAAAATAAGGC
sgRNA-MEI4-2-BsaI-R	CCCGGTCTCA GTCCAAATAT TGCGCAAGCCCGGAATCG
sgRNA-MEI4-3-BsaI-F	CCCGGTCTCA GGACGAATTGTAAG GTTTTAGAGCTAGAAATAGCAAGTTAAAATAAGGC
sgRNA-MEI5-1-BsaI-F	CCC GGTCTCA GATCACAGCATATTCATTTAAGAGAGTTTTAGAGCTAGAAATAGCAAGT
sgRNA-MEI5-1-BsaI-R	CCCGGTCTCA TCGTATTCTAT TGCGCAAGCCCGGAATCG
sgRNA-MEI5-2-BsaI-F	CCCGGTCTCA ACGAGTAGATAAGA GTTTTAGAGCTAGAAATAGCAAGTTAAAATAAGGC
sgRNA-MEI5-2-BsaI-R	CCCGGTCTCA TTTCAACATC TGCGCAAGCCCGGAATCG
sgRNA-MEI5-3-BsaI-F	CCCGGTCTCA GAAATCTTCAATTA GTTTTAGAGCTAGAAATAGCAAGTTAAAATAAGGC
HSP104-R	GAGGTCCAGATTTAACCTTCACT
TRR1-R	GAAAGTAACGATTTGTTGGATAAG
QCR2-R	GCCAGGATCGTGAGATGAG
TMA17-R	AATTTCGCCAACTAGGGTTC
THI20-R	AATAATGAGTAACGAAAAGCAGC
HBN1-R	TCATACCGATGGATGGTGTCT
TDH1-FLAG-F1	CAAGTTGATTTCCTGGTACGATAACGAATACGGTTACTCCGCCAGAGTTGTTGACTTGATCGAATATGTTGCAAAGGCTGACTACAAGGA
TDH1-FLAG-R1	AGTATTTATGTATATTCAAAAAAAAATCATTATCCTCATCAAGATTGCTTTATTTACTTGTCGTCATCGTCCTTGTAGTCAGCCTTTGCA
TDH2-FLAG-F1	TCAAGTTGGTTTCCTGGTACGACAACGAATACGGTTACTCTACCAGAGTTGTCGACTTGGTTGAACACGTTGCAAGGCTGACTACAAGGA
TDH2-FLAG-R1	ATGAATTATTAATAATAAAAACTAAATCATTAAAGTAACTTAAGGAGTTAAATTTACTTGTCGTCATCGTCCTTGTAGTCAGCCTTTGCA
TEF1-FLAG-F1	tgtcggtgttatcaagtctgttgacaagactgaaaaggccgctaaggttaccaaggctgctcaaaaggctgctaagaaaGACTACAAGGA
TEF1-FLAG-R1	agataagatttaaatataaaagatatgcaactagaaaagtcttatcaatctccTTACTTGTCGTCATCGTCCTTGTAGTCtttcttagca
ILV5-FLAG-F1	AAAGGAATTAGACACCATCAGAAACATGGAAATCTGGAAGGTTGGTAAGGAAGTCAGAAAGTTGAGACCAGAAAATCAAGACTACAAGGA
ILV5-FLAG-R1	GTTGCAAAAATTCCAAGAGAAAAAGTTTCCAGCACTTGATATTATTTTCCTCTTTACTTGTCGTCATCGTCCTTGTAGTCTTGATTTTCT
TDH3-FLAG-F1	TGGTCTCCTGGTACGACAACGAATACGGTTACTCTACCAGAGTTGTCGACTTGGTTGAACACGTTGCtAAGGCTG
TDH3-FLAG-R1	AAAAAGAAAATTTATTTAAATGCAAGATTTAAAGTAAATTCACTTATTTGTCATCGTCATCTTTATAATCAGCCTTaGCAACGTGTTCAA
GFP-PTDH3-F1	AAACTTCTTAAATTCTACTTTTATAGTTAGTCTTTTTTTTAGTTTTAAAACACCAAGAACTTAGTTTCGAATAAACACACATAAACAAACAAAatgtctaaaggtgaagaattattcact
GFP-FLAG-R1	TATAAATTGAAACTAAGTCATAAAGCTATAAAAAGAAAATTTATTTAAATGCAAGATTTAAAGTAAATTCACtcaCTTGTCGTCATCGTCCTTGTAGTCcttgtacaactcgtccatacc
mcherry-end-R	atctccctcgagcttgtaca
GFP-MDH3-mcherry-F	tacaagctcgagggagatatgTCCAAGCTAtctaaaggtgaagaattattcactggtg
GFP-end-R	aGACCTTTCTCTTCTTTTTTGGAGGtttgtacaattcatccataccatggg
CYC1t-GFP-F	CTCCAAAAAAGAAGAGAAAGGTCtgaGCTTGGTACCGCGGCTAGCTA
CYC1t-p-R	tcactaaagggaacaaaagctgCTTCGAGCGTCCCAAAACCT
p-F	cagcttttgttccctttagtgagg
GFP-MDH3taa-mcherry-F	tacaagctcgagggagatatgTCCAAGCTAtaaatgtctaaaggtgaagaattattcactggtg
