# Supplementary material for: A polycistronic system for multiplexed and precalibrated expression of multigene pathways in fungi
Source: Nat Commun. 2023 Jul 17;14:4267. doi: 10.1038/s41467-023-40027-0 (PMC10352335; doi:10.1038/s41467-023-40027-0)
Supplement: Supplementary file 13 — Supplementary Data 10 [file 41467_2023_40027_MOESM13_ESM.xlsx]

## Sheet: Supplementary data 10
Supplementary data 10. DNA sequences of the enzymes used in the squalene and mogrol pathways engineered in this work.
>ERG8
ATGTCAGAGTTGAGAGCCTTCAGTGCCCCAGGGAAAGCGTTACTAGCTGGTGGATATTTAGTTTTAGATACAAAATATGAAGCATTTGTAGTCGGATTATCGGCAAGAATGCATGCTGTAGCCCATCCTTACGGTTCATTGCAAGGGTCTGATAAGTTTGAAGTGCGTGTGAAAAGTAAACAATTTAAAGATGGGGAGTGGCTGTACCATATAAGTCCTAAAAGTGGCTTCATTCCTGTTTCGATAGGCGGATCTAAGAACCCTTTCATTGAAAAAGTTATCGCTAACGTATTTAGCTACTTTAAACCTAACATGGACGACTACTGCAATAGAAACTTGTTCGTTATTGATATTTTCTCTGATGATGCCTACCATTCTCAGGAGGATAGCGTTACCGAA…
>ERG9
ATGGGAAAGCTATTACAATTGGCATTGCATCCGGTCGAGATGAAGGCAGCTTTGAAGCTGAAGTTTTGCAGAACACCGCTATTCTCCATCTATGATCAGTCCACGTCTCCATATCTCTTGCACTGTTTCGAACTGTTGAACTTGACCTCCAGATCGTTTGCTGCTGTGATCAGAGAGCTGCATCCAGAATTGAGAAACTGTGTTACTCTCTTTTATTTGATTTTAAGGGCTTTGGATACCATCGAAGACGATATGTCCATCGAACACGATTTGAAAATTGACTTGTTGCGTCACTTCCACGAGAAATTGTTGTTAACTAAATGGAGTTTCGACGGAAATGCCCCCGATGTGAAGGACAGAGCCGTTTTGACAGATTTCGAATCGATTCTTATTGAATTC…
>ERG12
ATGTCATTACCGTTCTTAACTTCTGCACCGGGAAAGGTTATTATTTTTGGTGAACACTCTGCTGTGTACAACAAGCCTGCCGTCGCTGCTAGTGTGTCTGCGTTGAGAACCTACCTGCTAATAAGCGAGTCATCTGCACCAGATACTATTGAATTGGACTTCCCGGACATTAGCTTTAATCATAAGTGGTCCATCAATGATTTCAATGCCATCACCGAGGATCAAGTAAACTCCCAAAAATTGGCCAAGGCTCAACAAGCCACCGATGGCTTGTCTCAGGAACTCGTTAGTCTTTTGGATCCGTTGTTAGCTCAACTATCCGAATCCTTCCACTACCATGCAGCGTTTTGTTTCCTGTATATGTTTGTTTGCCTATGCCCCCATGCCAAGAATATTAAG…
>ERG19
ATGACCGTTTACACAGCATCCGTTACCGCACCCGTCAACATCGCAACCCTTAAGTATTGGGGGAAAAGGGACACGAAGTTGAATCTGCCCACCAATTCGTCCATATCAGTGACTTTATCGCAAGATGACCTCAGAACGTTGACCTCTGCGGCTACTGCACCTGAGTTTGAACGCGACACTTTGTGGTTAAATGGAGAACCACACAGCATCGACAATGAAAGAACTCAAAATTGTCTGCGCGACCTACGCCAATTAAGAAAGGAAATGGAATCGAAGGACGCCTCATTGCCCACATTATCTCAATGGAAACTCCACATTGTCTCCGAAAATAACTTTCCTACAGCAGCTGGTTTAGCTTCCTCCGCTGCTGGCTTTGCTGCATTGGTCTCTGCAATTGCT…
>ERG20
ATGGCTTCAGAAAAAGAAATTAGGAGAGAGAGATTCTTGAACGTTTTCCCTAAATTAGTAGAGGAATTGAACGCATCGCTTTTGGCTTACGGTATGCCTAAGGAAGCATGTGACTGGTATGCCCACTCATTGAACTACAACACTCCAGGCGGTAAGCTAAATAGAGGTTTGTCCGTTGTGGACACGTATGCTATTCTCTCCAACAAGACCGTTGAACAATTGGGGCAAGAAGAATACGAAAAGGTTGCCATTCTAGGTTGGTGCATTGAGTTGTTGCAGGCTTACTTCTTGGTCGCCGATGATATGATGGACAAGTCCATTACCAGAAGAGGCCAACCATGTTGGTACAAGGTTCCTGAAGTTGGGGAAATTGCCATCAATGACGCATTCATGTTAGAG…
>IDI1
ATGACTGCCGACAACAATAGTATGCCCCATGGTGCAGTATCTAGTTACGCCAAATTAGTGCAAAACCAAACACCTGAAGACATTTTGGAAGAGTTTCCTGAAATTATTCCATTACAACAAAGACCTAATACCCGATCTAGTGAGACGTCAAATGACGAAAGCGGAGAAACATGTTTTTCTGGTCATGATGAGGAGCAAATTAAGTTAATGAATGAAAATTGTATTGTTTTGGATTGGGACGATAATGCTATTGGTGCCGGTACCAAGAAAGTTTGTCATTTAATGGAAAATATTGAAAAGGGTTTACTACATCGTGCATTCTCCGTCTTTATTTTCAATGAACAAGGTGAATTACTTTTACAACAAAGAGCCACTGAAAAAATAACTTTCCCTGATCTT…
>EfmvaE
ATGAAGACCGTTGTTATTATCGACGCTTTGAGAACTCCTATTGGTAAGTACAAGGGTTCTCTCTCCCAAGTTTCTGCTGTCGATTTGGGTACCCATGTTACTACTCAATTGTTGAAGAGACACTCTACCATTTCCGAAGAAATCGATCAAGTTATTTTCGGTAACGTCTTACAAGCTGGTAACGGTCAAAACCCAGCTAGACAAATTGCCATTAACTCCGGTTTAAGTCACGAAATCCCAGCAATGACCGTCAATGAAGTCTGTGGTTCTGGCATGAAGGCCGTTATCTTGGCCAAGCAATTGATCCAACTCGGTGAAGCTGAAGTTTTGATCGCTGGCGGTATCGAAAACATGTCTCAAGCTCCAAAGTTGCAAAGATTCAACTACGAAACTGAATCT…
>EfmvaS
ATGACCATCGGTATCGACAAGATTTCTTTCTTTGTTCCACCATACTACATTGACATGACTGCTTTGGCTGAAGCCCGTAACGTTGACCCAGGTAAGTTCCACATCGGTATTGGTCAAGACCAAATGGCTGTCAACCCTATCTCTCAAGATATTGTCACTTTTGCTGCTAACGCCGCTGAAGCTATCTTGACTAAGGAAGATAAAGAAGCCATTGACATGGTTATTGTCGGTACTGAATCCTCTATCGATGAATCTAAGGCTGCCGCCGTTGTCTTGCACAGATTGATGGGTATTCAACCATTCGCTCGTTCCTTCGAAATCAAGGAAGCTTGTTACGGTGCTACTGCCGGTTTACAATTGGCTAAGAACCATGTTGCTTTGCACCCAGACAAGAAGGTT…
>SgSQE1
ATGGTTGATCAATGTGCTTTGGGTTGGATTTTGGCTTCTGCTTTGGGTTTGGTTATTGCTTTGTGTTTCTTCGTTGCTCCAAGAAGAAACCATAGAGGTGTTGATTCTAAAGAAAGAGATGAATGTGTTCAATCTGCTGCTACTACTAAGGGTGAATGTAGGTTTAATGATAGAGATGTTGATGTTATCGTTGTTGGTGCTGGTGTTGCTGGTTCCGCTTTGGCTCATACCTTGGGCAAGGATGGTAGAAGAGTTCACGTTATTGAAAGAGACTTGACTGAACCAGATAGAATTGTTGGTGAATTATTACAACCAGGTGGTTATTTGAAGTTGATTGAACTAGGTTTACAAGATTGTGTTGAAGAAATTGATGCTCAAAGAGTTTACGGTTATGCTTTG…
>SgCDS
ATGTGGAGATTGAAAGTTGGTGCTGAATCTGTAGGTGAAAATGATGAAAAATGGTTGAAGTCTATATCTAATCATCTTGGTAGACAAGTTTGGGAATTTTGTCCTGATGCTGGTACACAACAACAATTGTTACAAGTTCATAAAGCTAGAAAAGCTTTCCATGATGATAGATTTCATAGAAAACAATCTTCTGATTTGTTTATTACAATACAATATGGTAAAGAAGTTGAAAATGGTGGTAAAACTGCAGGTGTTAAACTTAAAGAAGGTGAAGAAGTTAGAAAAGAAGCAGTTGAATCTTCTTTAGAAAGAGCTTTGAGTTTTTACTCTAGTATACAAACATCTGATGGTAATTGGGCTTCTGATTTGGGTGGTCCAATGTTTTTATTGCCAGGTTTA…
>SgEPH3
ATGGATCAAATTGAACATATAACTATTAATACTAATGGTATAAAAATGCATATTGCTTCTGTTGGTACTGGTCCAGTTGTTTTGTTATTACATGGTTTTCCTGAATTGTGGTATTCTTGGAGACATCAATTATTATATTTGTCATCTGTTGGTTATAGAGCTATTGCACCAGATCTTAGAGGTTACGGTGACACTGATTCTCCAGCTAGTCCAACATCATATACAGCTTTGCATATTGTTGGAGATTTGGTTGGTGCTTTAGATGAATTGGGTATTGAAAAGGTGTTTTTAGTTGGTCATGATTGGGGTGCTATTATTGCTTGGTATTTTTGTTTGTTTAGACCTGATCGTATAAAAGCATTAGTTAATTTGTCAGTTCAGTTTATTCCAAGAAATCCA…
>SgCYP87D18
ATGTGGACTGTTGTTTTAGGTTTAGCTACATTATTTGTTGCATATTATATTCATTGGATTAACAAATGGAGAGATTCTAAGTTTAATGGTGTTTTGCCACCTGGTACTATGGGTTTACCATTGATTGGTGAAACTATTCAATTATCTAGACCATCTGATTCTTTAGATGTTCACCCATTCATTCAGAAAAAAGTTGAAAGATATGGTCCAATTTTTAAAACATGTTTAGCAGGTAGACCAGTTGTTGTTTCTGCTGATGCTGAGTTTAATAATTATATTATGTTACAAGAAGGTAGAGCTGTTGAAATGTGGTATCTAGATACATTGTCAAAATTTTTCGGTTTAGATACTGAATGGTTAAAAGCATTAGGTTTAATTCATAAATATATTAGATCTATT…
>AtCPR
ATGACTAGTGCTTTATACGCTTCTGATTTGTTTAAACAACTAAAATCTATTATGGGTACTGATTCTTTGTCTGATGATGTTGTTTTAGTTATTGCTACTACTTCTTTAGCTTTGGTAGCTGGTTTCGTTGTTTTATTGTGGAAGAAAACAACAGCTGATAGAAGTGGTGAATTGAAACCATTAATGATTCCAAAATCATTAATGGCTAAAGATGAAGATGATGATTTGGATTTGGGATCTGGTAAAACTAGAGTTTCAATATTCTTTGGTACTCAAACAGGTACCGCCGAAGGTTTTGCTAAAGCTCTTAGTGAAGAGATAAAAGCTAGATATGAAAAAGCAGCTGTAAAAGTTATTGATTTGGATGATTATGCTGCTGATGATGATCAATATGAAGAA…
