# Supplementary material for: A polycistronic system for multiplexed and precalibrated expression of multigene pathways in fungi
Source: Nat Commun. 2023 Jul 17;14:4267. doi: 10.1038/s41467-023-40027-0 (PMC10352335; doi:10.1038/s41467-023-40027-0)
Supplement: Supplementary file 15 — Source Data [file 41467_2023_40027_MOESM15_ESM.xlsx]

## Sheet: Fig. 1a
Fig. 1a
Strain	Fluorescence intensity of GFP			IGG sequence
	Biological Replicate 1	Biological Replicate 2	Biological Replicate 3
Parent strain	1534.6	1532.2	1470.8
ΔTDH3::PTDH3-GFP	294781	272008	266503
TDH3::IGG1-GFP	1793.7	1847.5	1930	TGTTGAGTCAATCAAACACTCAACAG
TDH3::IGG2-GFP	8190.2	7924.5	8533	TTGAGTCAATCAAACACTCAA
TDH3::IGG3-GFP	1921.9	1825.6	1978.6	GAGTCAATCAAACACTC
TDH3::IGG4-GFP	16734.5	17055.5	16234.4	AGTCAATCAAACACT
TDH3::IGG5-GFP	2111	1894.1	2078.5	GTCAATCAAACAC
TDH3::IGG6-GFP	149285	157461	162958	CAATCAAAC
TDH3::IGG7-GFP	2261.5	2098	2111.5	AATCAAA
TDH3::IGG8-GFP	1852.6	1859.1	1945.3	ATCAA
TDH3::IGG9-GFP	2047.8	2099.1	2121.3	TGTTGAGTACTCAACAG
TDH3::IGG10-GFP	2958.9	3218.2	3579	TGTTGAGTCAATC
TDH3::IGG11-GFP	2759.2	2788.7	2936.3	AAACACTCAACAG

## Sheet: Fig. 3c
Fig. 3c-1					Fig. 3c-2
Endogenous target gene (driver)	Fluorescence intensity of hitched GFP measured by CytoFLEX				Strain	Fluorescence intensity of the first generation measured by EnSpire			Fluorescence intensity of the tenth generation measured by EnSpire
	Biological Replicate 1	Biological Replicate 2	Biological Replicate 3			Biological Replicate 1	Biological Replicate 2	Biological Replicate 3	Biological Replicate 1	Biological Replicate 2	Biological Replicate 3
ACB1	2725.2	2714.5	2787.6		ACB1-FLAG::IGG6-GFP	9023	9109	9187	9129	9181	9466
ALD4	4630.5	4313.4	4302.9		ALD4-FLAG::IGG6-GFP	10719	10457	11169	11115	10705	11172
CDC33	3287.4	3615.2	3367.5		CDC33-FLAG::IGG6-GFP	10876	10729	11642	10885	10881	11041
CIT1	6164.3	6510.8	6322.3		CIT1-FLAG::IGG6-GFP	11102	10482	11164	11558	10423	10942
COX4	2512.2	2358.1	2183.6		COX4-FLAG::IGG6-GFP	10061	10050	9962	10596	9951	10241
CPR6	1886.6	2025.1	1965.4		CPR6-FLAG::IGG6-GFP	9879	9983	10296	10516	10109	10473
CYS3	10036.3	9376.5	9671.3		CYS3-FLAG::IGG6-GFP	11187	11130	11767	10802	10522	10605
DDR48	3622.8	3852.7	3857.2		DDR48-FLAG::IGG6-GFP	11094	10974	11414	11144	10571	10898
DPM1	1643	1838.9	1787.3		DPM1-FLAG::IGG6-GFP	10188	10077	10588	10231	10189	10488
FAS1	3991.2	3962.9	3895.6		FAS1-FLAG::IGG6-GFP	10707	10177	10650	9968	10332	10372
GPD1	1091.3	1318.9	1276.3		GPD1-FLAG::IGG6-GFP	10450	10421	11377	10802	10668	10740
GRX1	2384	2545.2	2605.5		GRX1-FLAG::IGG6-GFP	10447	10394	11057	10479	10326	10870
HBN1	2205.2	2422.8	2377.9		HBN1-FLAG::IGG6-GFP	10487	10546	11451	10473	10528	10736
HNT1	1841	1813.5	1891.5		HNT1-FLAG::IGG6-GFP	10118	10115	11657	10280	10354	10367
HOM2	1543.8	1855.8	1888.9		HOM2-FLAG::IGG6-GFP	10271	10441	11064	10399	10432	10851
HRI1	3884.6	4089.2	4210.5		HRI1-FLAG::IGG6-GFP	9661	9736	10441	9756	10039	9874
HSP10	2354.4	2441.1	2355.7		HSP10-FLAG::IGG6-GFP	8736	8863	9389	9108	9224	9299
HSP104	3540.6	4598	4440		HSP104-FLAG::IGG6-GFP	10997	10629	10901	11201	10864	11016
HSP26	77193.4	71946.2	71924.7		HSP26-FLAG::IGG6-GFP	15676	14544	13615	18588	16235	16784
HTB2	6981.3	7526	7556.1		HTB2-FLAG::IGG6-GFP	11196	11185	12001	11402	11365	11696
HYR1	1830.2	1715.2	1917.3		HYR1-FLAG::IGG6-GFP	10205	9979	11212	10086	10097	10392
IDH1	1950.6	2432.9	2211.2		IDH1-FLAG::IGG6-GFP	10647	10715	11752	10924	11053	10940
ILV3	4985.3	5550.8	5278.5		ILV3-FLAG::IGG6-GFP	9494	9621	10901	10275	9981	10486
ILV5	26081.3	24503.6	25834.2		ILV5-FLAG::IGG6-GFP	12281	12037	12108	12540	11882	12671
LSC1	1557.2	1678.3	1770.1		LSC1-FLAG::IGG6-GFP	8965	9142	10219	9693	9637	10044
LYS21	4067.9	4516.9	4425.1		LYS21-FLAG::IGG6-GFP	9374	9383	9724	10901	10378	10989
MIR1	2297.8	2845.3	2739.6		MIR1-FLAG::IGG6-GFP	10401	10412	11607	10701	10641	10838
MMF1	1617.6	1749.4	1679.3		MMF1-FLAG::IGG6-GFP	9896	10069	10773	9976	10172	10210
PET9	3785.7	4429.6	4307.7		PET9-FLAG::IGG6-GFP	10077	10081	10259	10501	10247	11093
PFY1	9371.8	10127.6	9956.8		PFY1-FLAG::IGG6-GFP	9039	8797	9506	9487	9544	9901
PLN1	3281.6	3508.2	3439.6		PLN1-FLAG::IGG6-GFP	11382	11193	11964	11430	11307	11864
PMI40	1797.3	1635.7	1605.5		PMI40-FLAG::IGG6-GFP	9678	9556	10572	10215	10231	10359
QCR2	3348.3	3866.8	3588.6		QCR2-FLAG::IGG6-GFP	8126	8220	8443	8479	8493	8078
RGI1	1540.7	1506.7	2037.7		RGI1-FLAG::IGG6-GFP	10213	10225	11518	10774	10709	11003
RPL11B	2874.3	2800.4	2750		RPL11B-FLAG::IGG6-GFP	7515	7605	8449	8407	8419	8595
RPL24B	4530.2	4632.9	4536.6		RPL24B-FLAG::IGG6-GFP	11933	11761	12763	12241	11998	12391
RPL38	12106	13247.1	12943		RPL38-FLAG::IGG6-GFP	9784	9459	11205	10430	10026	10598
RPL8B	5803.4	5566.4	5551		RPL8B-FLAG::IGG6-GFP	8046	7972	8548	8655	8368	8695
RPP2A	3157.7	3201.7	3144.8		RPP2A-FLAG::IGG6-GFP	10796	10582	10753	11228	10955	11155
RPS0A	32657.8	32896.1	31165.4		RPS0A-FLAG::IGG6-GFP	10829	10953	11507	11027	11138	11125
RPS10A	9896.2	10153.5	12750.1		RPS10A-FLAG::IGG6-GFP	10526	10657	12691	11269	10402	11445
RPS25A	8067.3	8103.1	8390.9		RPS25A-FLAG::IGG6-GFP	9946	9177	10755	10113	9943	10422
RPS7B	3909.3	3686.3	3776.6		RPS7B-FLAG::IGG6-GFP	9211	9191	9984	9687	9690	10063
RTC3	3047.4	3110	3060.3		RTC3-FLAG::IGG6-GFP	11065	10983	11712	11400	10991	11357
SBA1	2751.3	3009	2887.1		SBA1-FLAG::IGG6-GFP	10639	10621	12011	10739	10845	11020
SCS2	2979.7	3298	3198.8		SCS2-FLAG::IGG6-GFP	10193	10222	11694	10821	10760	10937
SGT2	3116.6	3028.1	2901.7		SGT2-FLAG::IGG6-GFP	9124	9182	9867	9230	9968	10387
SOD1	17730.2	18007.6	18307.3		SOD1-FLAG::IGG6-GFP	12258	11814	12344	12446	11865	12702
SPE3	1420.5	1346.8	1509.2		SPE3-FLAG::IGG6-GFP	9857	10180	10707	9764	10170	9792
TAL1	4739.2	4616.5	4557.5		TAL1-FLAG::IGG6-GFP	9347	9280	9784	10005	9677	10060
TDH1	30073.6	28704.8	29210.8		TDH1-FLAG::IGG6-GFP	19407	17905	18953	20148	17891	20074
TDH2	36294.3	35473.2	36524.8		TDH2-FLAG::IGG6-GFP	17637	16610	14093	17460	15340	16098
TDH3	95950.5	117495	117021		TDH3-FLAG::IGG6-GFP	30116	28852	25196	30786	30156	28498
TEF1	46747.6	43358.7	46462.9		TEF1-FLAG::IGG6-GFP	16378	15365	16361	15471	15446	14414
THI20	2306.7	2320.8	2389.9		THI20-FLAG::IGG6-GFP	9546	9481	10253	10626	10376	10762
THI4	2625.7	2402.1	2544.2		THI4-FLAG::IGG6-GFP	10080	10092	11397	10300	10914	10695
TIF1	10769.1	10879.3	10238.6		TIF1-FLAG::IGG6-GFP	9964	10031	10147	10046	10120	10393
TMA17	2600.6	2776.5	2640.3		TMA17-FLAG::IGG6-GFP	9920	9813	10413	10320	9855	10643
TRR1	3999.4	4166.4	4091		TRR1-FLAG::IGG6-GFP	9751	9598	10293	9808	9591	10097
URA1	2687.8	2991.2	2895.6		URA1-FLAG::IGG6-GFP	10339	10399	11154	10821	10451	11008
VMA2	2857.1	3110.9	3058.5		VMA2-FLAG::IGG6-GFP	9223	9122	8849	9221	8638	9218
YLR179C	1580.4	1667.9	1627		YLR179C-FLAG::IGG6-GFP	10596	10508	11360	10958	10680	11071
YMR226C	2066.1	2201.2	2373.7		YMR226C-FLAG::IGG6-GFP	9900	9861	10480	10451	10137	10470
YMR315W	1765.8	1888.2	1834.8		YMR315W-FLAG::IGG6-GFP	9633	9782	9999	10343	10714	10519
YNK1	1921.4	2017.9	1927.8		YNK1-FLAG::IGG6-GFP	9421	9506	10829	10380	10081	10462

## Sheet: Fig. 4c
Fig. 4c
Strain	Squalene production (mg L-1)
	Biological Replicate 1	Biological Replicate 2	Biological Replicate 3
Parent strain	0.397468	0.221171	0.402849
HCS1	1093.71	1007.9	1169.63

## Sheet: Fig. 4d
Fig. 4d
Strain	Mogrol production (mg L-1)
	Biological Replicate 1	Biological Replicate 2	Biological Replicate 3
HCM1	1.025	1.04	1.061
HCM2	0.55	0.55	0.53
HCM3	0	0	0

## Sheet: Supplementary Fig. 2
Supplementary Fig. 2
Time (h)	OD600
	Parent strain			TDH3::IGG1-GFP
	Biological Replicate 1	Biological Replicate 2	Biological Replicate 3	Biological Replicate 1	Biological Replicate 2	Biological Replicate 3
0	0.05	0.05	0.05	0.05	0.05	0.05
4	0.187	0.154	0.16	0.131	0.133	0.151
8	0.948	0.952	0.96	0.986	0.946	0.975
12	2.238	2.229	2.215	2.106	2.091	2.184
16	3.315	3.232	3.315	3.307	3.39	3.37
20	3.705	3.81	3.785	3.855	3.63	3.75
24	4.23	4.305	4.3	4.3125	4.2375	4.3255
28	4.515	4.75	4.695	4.455	4.71	4.7
32	5.1	4.875	4.95	4.865	4.83	4.895
36	5.36	5.195	5.245	5.285	5.18	5.1
40	5.835	5.535	5.74	5.595	5.4	5.565
44	5.95	5.875	5.92	5.79	5.685	5.745
48	6.245	6.015	6.15	5.895	6.015	6.1
52	6.39	6.465	6.47	6.315	6.45	6.38
56	6.48	6.575	6.5	6.29	6.495	6.415
60	6.435	6.645	6.595	6.45	6.405	6.55
64	6.565	6.68	6.66	6.37	6.505	6.49
68	6.85	6.785	6.745	6.695	6.665	6.585
72	6.865	6.79	6.83	6.68	6.765	6.6

## Sheet: Supplementary Fig. 3
Supplementary Fig. 3
Strain	GFP FI
	Biological Replicate 1	Biological Replicate 2	Biological Replicate 3
TDH3::IGG6-GFP	149285	157461	162958
TDH3::ERBV2A-GFP	284381	371686	348614
TDH3::P2A-GFP	469579	404497	383215
TDH3::IRES8-GFP	5713	5990.9	5211.6
TDH3::IRES10-GFP	1392.3	1101.2	1623.1
TDH3::IRES32-GFP	2331.2	2027.5	1923
TDH3::IRES40-GFP	1189.6	1256.1	1175
TDH3::IRES41-GFP	6749.5	6629.5	6420.6
TDH3::IRES47-GFP	12631.8	14621.1	12614.8

## Sheet: Supplementary Fig. 5
Supplementary Fig. 5
Strain	OD600
	Biological Replicate 1	Biological Replicate 2	Biological Replicate 3
Control	0.108	0.098	0.11
K1	0.89	0.895	0.87
K2	0.893	0.875	0.887
K3	0.703	0.687	0.71
K4	0.394	0.385	0.4

## Sheet: Supplementary Fig. 10
Supplementary Fig. 10
Endogenous target gene	Protein expression intensity of endogenous gene from proteomic analysis			Fluorescence intensity of hitched GFP measured by CytoFLEX
	Biological Replicate 1	Biological Replicate 2	Biological Replicate 3	Biological Replicate 1	Biological Replicate 2	Biological Replicate 3
TDH3	18404000	17387000	19010000	95950.5	117495	117021
HSP26	8054500	7188600	7208300	77193.4	71946.2	71924.7
TEF1	14553000	14988000	14397000	46747.6	43358.7	46462.9
TDH2	1174600	1032000	1142300	36294.3	35473.2	36524.8
RPS0A	1616200	1635300	1743900	32657.8	32896.1	31165.4
TDH1	3000400	2880200	2781700	30073.6	28704.8	29210.8
ILV5	3357700	3080900	2963200	26081.3	24503.6	25834.2
SOD1	5288300	5120600	5286200	17730.2	18007.6	18307.3
RPL38	2752800	3030200	2769600	12106	13247.1	12943
RPS10A	2677300	2536900	2377500	9896.2	10153.5	12750.1
TIF1	1784100	1997700	1918900	10769.1	10879.3	10238.6
PFY1	2004300	2015300	1703700	9371.8	10127.6	9956.8
CYS3	2489200	2352200	2393600	10036.3	9376.5	9671.3
RPS25A	2273800	2708900	2280400	8067.3	8103.1	8390.9
HTB2	631770	607680	592590	6981.3	7526	7556.1
CIT1	1092700	1081600	1012800	6164.3	6510.8	6322.3
RPL8B	1954900	2032400	1906500	5803.4	5566.4	5551
ILV3	643990	593720	536190	4985.3	5550.8	5278.5
TAL1	1675300	1730300	1675600	4739.2	4616.5	4557.5
RPL24B	1861500	1960900	1506500	4530.2	4632.9	4536.6
ALD4	566800	579120	493850	4630.5	4313.4	4302.9
LYS21	1229000	1225100	1213700	4067.9	4516.9	4425.1
HSP104	986530	1055500	1035900	3540.6	4598	4440
PET9	1370000	1278000	1269600	3785.7	4429.6	4307.7
TRR1	1099200	937570	1105100	3999.4	4166.4	4091
HRI1	1124200	1017000	1033000	3884.6	4089.2	4210.5
FAS1	636850	662390	608250	3991.2	3962.9	3895.6
RPS7B	1859500	1684600	1714000	3909.3	3686.3	3776.6
DDR48	596730	667500	630970	3622.8	3852.7	3857.2
QCR2	1050800	983180	1060500	3348.3	3866.8	3588.6
CDC33	890410	922370	887920	3287.4	3615.2	3367.5
PLN1	585700	417800	542020	3281.6	3508.2	3439.6
RPP2A	1790100	1162400	961980	3157.7	3201.7	3144.8
SCS2	618830	596120	596170	2979.7	3298	3198.8
RTC3	1328800	1261800	1134600	3047.4	3110	3060.3
SGT2	813040	764590	724150	3116.6	3028.1	2901.7
VMA2	795970	836080	778890	2857.1	3110.9	3058.5
SBA1	928540	860650	830230	2751.3	3009	2887.1
URA1	955260	927520	742180	2687.8	2991.2	2895.6
RPL11B	1723900	1567500	1716200	2874.3	2800.4	2750
ACB1	1618900	1734000	1009900	2725.2	2714.5	2787.6
TMA17	492040	540900	477080	2600.6	2776.5	2640.3
MIR1	725480	671830	633120	2297.8	2845.3	2739.6
THI4	1754700	1505300	1446300	2625.7	2402.1	2544.2
GRX1	742390	732900	624380	2384	2545.2	2605.5
HSP10	1512600	1495600	1370500	2354.4	2441.1	2355.7
COX4	1383500	1352300	1205700	2512.2	2358.1	2183.6
THI20	1005400	1085000	955710	2306.7	2320.8	2389.9
HBN1	768470	701700	634150	2205.2	2422.8	2377.9
YMR226C	837620	867560	870010	2066.1	2201.2	2373.7
IDH1	702040	639240	609040	1950.6	2432.9	2211.2
CPR6	762410	746990	667610	1886.6	2025.1	1965.4
YNK1	825200	951670	898740	1921.4	2017.9	1927.8
HNT1	538170	488550	473460	1841	1813.5	1891.5
YMR315W	574930	569110	508290	1765.8	1888.2	1834.8
HYR1	514120	520420	489480	1830.2	1715.2	1917.3
HOM2	1203200	1227200	1029800	1543.8	1855.8	1888.9
DPM1	803040	738930	684920	1643	1838.9	1787.3
RGI1	902040	913870	824500	1540.7	1506.7	2037.7
MMF1	1005400	889660	929800	1617.6	1749.4	1679.3
PMI40	706020	626950	644260	1797.3	1635.7	1605.5
LSC1	554330	566520	523390	1557.2	1678.3	1770.1
YLR179C	634970	619650	579120	1580.4	1667.9	1627
SPE3	645270	640950	563490	1420.5	1346.8	1509.2
GPD1	680200	760290	657530	1091.3	1318.9	1276.3

## Sheet: Supplementary Fig. 11
Supplementary Fig. 11a					Supplementary Fig. 11b
Driver gene	GFP/driver protein				Driver gene	Driver protein in driver-FLAG::IGG6-GFP transformant/driver protein in driver-FLAG transformant
	Replicate 1	Replicate 2				Replicate 1	Replicate 2
TDH3	0.557971	0.552204			ILV5	0.433401	0.38207
TIF1	0.720607	0.635881			TEF1	0.46298	0.432775
RPS10A	0.467309	0.559645			TDH1	0.63846	0.571476
CYS3	0.327423	0.300729			TDH3	0.564185	0.489784
RPS25A	0.838046	0.861942
PFY1	0.699006	0.819778
RPS0A	0.559988	0.77209
RPL38	0.416359	0.346139
TDH2	0.316177	0.284025
TEF1	0.231833	0.229788
ILV5	0.384176	0.467045
TDH1	0.259289	0.312116
SOD1	0.377781	0.494007
PET9	0.755378	0.75831
FAS1	0.356403	0.438292
THI20	0.538752	0.410478

## Sheet: Supplementary Fig. 12
Supplementary Fig. 12
Gene	FPKM
	Parent strain			HCM1
	Biological Replicate 1	Biological Replicate 2	Biological Replicate 3	Biological Replicate 1	Biological Replicate 2	Biological Replicate 3
ERG12	180.689	172.277	160.509	921.412	848.705	850.924
ERG8	256.851	274.018	266.625	598.495	624.025	656.068
ERG19	727.215	649.027	611.465	2052.31	1964.77	2074.17
IDI1	353.419	336.123	326.163	657.806	681.316	627.619
ERG20	734.851	769.56	687.902	1090.34	1122.77	1126.76
ERG9	620.12	633.719	563.99	1271.64	1225.41	1236.83
EfmvaE	0	0	0	1330.78	1392.23	1403.15
EfmvaS	0	0	0	382.459	375.013	392.134
sgSQE1	0	0	0	44.5151	44.3223	43.7607
sgCDS	0	0	0.020312	253.004	225.686	220.933
sgEPH3	0	0	0	979.869	886.318	946.362
sgCYP87D18	0.033744	0	0	2188.09	2167.84	1915.91
AtCPR	0	0	0	304.92	326.425	333.863
